# Supplementary material for: (2R,4S,5S)-5-Meth­oxy-4-methyl-3-oxohept-6-en-2-yl benzoate
Source: IUCrdata. 2021 Sep 17;6(Pt 9):x210951. doi: 10.1107/S2414314621009512 (PMC9462372; doi:10.1107/S2414314621009512)
Supplement: Supplementary file 1 [file x-06-x210951-sup1.cif]

##############################################################################
#                                                                            #
# This CIF contains the data for a data article accepted for                 #
# publication in IUCrData. It conforms to the requirements of                #
# Notes for Authors for IUCrData, and has been                               #
# peer reviewed under the auspices of IUCrData.                              #
#                                                                            #
# Full details of the Crystallographic Information File format               #
# are given in the paper "The Crystallographic Information File (CIF):       #
# a New Standard Archive File for Crystallography" by S. R. Hall, F. H.      #
# Allen and I. D. Brown [Acta Cryst. (1991), A47, 655-685].                  #
#                                                                            #
# The current version of the core CIF dictionary is obtainable from          #
# ftp://ftp.iucr.org/pub/cif_core.dic.                                       #
#                                                                            #
# Software is freely available for graphical display of the structure(s)     #
# in this CIF. For information consult the CIF software page                 #
# http://www.iucr.org/resources/cif/software.                                #
#                                                                            #
# This file may be used for bona fide research purposes within the           #
# scientific community so long as proper attribution is given to the data    # 
# article from which it was obtained.                                        #
#                                                                            #
##############################################################################
data_I
_database_code_depnum_ccdc_archive 'CCDC 2109383'
_audit_creation_method     'SHELXL-2018/3'
_journal_date_recd_electronic     2021-09-01
_journal_date_accepted     2021-09-13
_journal_name_full     'IUCrData'
_journal_year     2021
_journal_volume     6
_journal_issue      9
_journal_page_first     0
_journal_page_last     0
_journal_paper_category     HO
_journal_paper_doi     10.1107/S2414314621009512
_journal_coeditor_code     HB4390
_publ_contact_author_name     'Lyuba Iovkova'
_publ_contact_author_address
;
Technische Universit\"at Dortmund
Organische Chemie
44227 Dortmund
;
_publ_contact_author_email     'lyuba.iovkova@tu-dortmund.de'
_publ_contact_author_fax     ?
_publ_contact_author_phone     '+492317557854'
_publ_section_title
;
(2<i>R</i>,4<i>S</i>,5<i>S</i>)-5-Methoxy-4-methyl-3-oxohept-6-en-2-yl benzoate
;
_publ_section_title_footnote     .
loop_
    _publ_author_name
    _publ_author_footnote
    _publ_author_address
    'Schmidt, Ann-Christin' .
;
Fakult\"at f\"ur Chemie und Chemische Biologie
Technische Universit\"at Dortmund
Organische Chemie
44227 Dortmund
Germany
;
    'Iovkova, Lyuba' .
;
Fakult\"at f\"ur Chemie und Chemische Biologie
Technische Universit\"at Dortmund
Organische Chemie
44227 Dortmund
Germany
;
    'Hiersemann, Martin' .
;
Fakult\"at f\"ur Chemie und Chemische Biologie
Technische Universit\"at Dortmund
Organische Chemie
44227 Dortmund
Germany
;
_publ_section_synopsis
;
The title compound was synthesized in the course of the total synthesis of
fusaequisin A in order to verify and confirm the configurations of the
stereogenic centers and to exclude the possibility of epimerization during the
methylation process.The absolute configuration was determined by anomalous
dispersion and agrees with the configuration of the allylic alcohol used in
the synthesis.
;
_chemical_name_systematic
;
(2<i>R</i>,4<i>S</i>,5<i>S</i>)-5-Methoxy-4-methyl-3-oxohept-6-en-2-yl benzoate
;
_chemical_name_common     ?
_chemical_formula_moiety     'C16 H20 O4'
_chemical_formula_sum     'C16 H20 O4'
_chemical_formula_iupac     'C16 H20 O4'
_chemical_formula_weight     276.32
_chemical_melting_point     ?
_chemical_melting_point_gt     353
_chemical_melting_point_lt     356
_chemical_absolute_configuration     ad
_space_group_crystal_system     orthorhombic
_space_group_name_H-M_alt     'P 21 21 21'
_space_group_name_Hall     'P 2ac 2ab'
loop_
    _space_group_symop_operation_xyz
    'x, y, z'
    '-x+1/2, -y, z+1/2'
    '-x, y+1/2, -z+1/2'
    'x+1/2, -y+1/2, -z'
_cell_length_a     8.1297(4)
_cell_length_b     11.8232(6)
_cell_length_c     15.7213(9)
_cell_angle_alpha     90
_cell_angle_beta     90
_cell_angle_gamma     90
_cell_volume     1511.12(14)
_cell_formula_units_Z     4
_cell_measurement_reflns_used     9807
_cell_measurement_theta_min     6.13
_cell_measurement_theta_max     74.57
_cell_measurement_temperature     100(2)
_exptl_crystal_description     block
_exptl_crystal_colour     colourless
_exptl_crystal_size_max     0.12
_exptl_crystal_size_mid     0.10
_exptl_crystal_size_min     0.06
_exptl_crystal_density_diffrn     1.215
_exptl_crystal_density_meas     ?
_exptl_crystal_density_method     ?
_exptl_crystal_F_000     592
_exptl_absorpt_coefficient_mu     0.706
_exptl_absorpt_correction_type     multi-scan
_exptl_absorpt_process_details
;
(SADABS;Bruker, 2016)
;
_exptl_absorpt_correction_T_min     0.7002
_exptl_absorpt_correction_T_max     0.7538
_diffrn_ambient_temperature     100(2)
_diffrn_source     ?
_diffrn_radiation_type     CuK\a
_diffrn_radiation_wavelength     1.54178
_diffrn_measurement_device_type     'Bruker APEXII CCD'
_diffrn_measurement_method     '\f and \w scans'
_diffrn_detector_area_resol_mean     ?
_diffrn_reflns_number     28627
_diffrn_reflns_av_R_equivalents     0.0266
_diffrn_reflns_av_unetI/netI     0.0129
_diffrn_reflns_theta_min     4.680
_diffrn_reflns_theta_max     74.530
_diffrn_reflns_theta_full     67.679
_diffrn_measured_fraction_theta_max     0.994
_diffrn_measured_fraction_theta_full     0.995
_diffrn_reflns_limit_h_min     -10
_diffrn_reflns_limit_h_max     10
_diffrn_reflns_limit_k_min     -14
_diffrn_reflns_limit_k_max     14
_diffrn_reflns_limit_l_min     -18
_diffrn_reflns_limit_l_max     19
_refine_special_details     ?
_reflns_number_total     3078
_reflns_number_gt     3054
_reflns_threshold_expression     'I > 2\s(I)'
_refine_ls_structure_factor_coef     Fsqd
_refine_ls_matrix_type     full
_refine_ls_R_factor_all     0.0234
_refine_ls_R_factor_gt     0.0233
_refine_ls_wR_factor_gt     0.0601
_refine_ls_wR_factor_ref     0.0601
_refine_ls_goodness_of_fit_ref     1.066
_refine_ls_restrained_S_all     1.066
_refine_ls_number_reflns     3078
_refine_ls_number_parameters     184
_refine_ls_number_restraints     0
_refine_ls_hydrogen_treatment     constr
_refine_ls_weighting_scheme     calc
_refine_ls_weighting_details
              'w=1/[\s^2^(Fo^2^)+(0.0308P)^2^+0.2127P] where P=(Fo^2^+2Fc^2^)/3'
_atom_sites_solution_hydrogens     geom
_atom_sites_solution_primary     dual
_atom_sites_solution_secondary     ?
_refine_ls_shift/su_max     0.000
_refine_ls_shift/su_mean     0.000
_refine_diff_density_max     0.184
_refine_diff_density_min     -0.123
_refine_ls_extinction_method     none
_refine_ls_extinction_coef     .
_refine_ls_abs_structure_details
;
Flack <i>x</i> determined using 1293 quotients
[(<i>I</i>^+^)-(<i>I</i>^-^)]/[(<i>I</i>^+^)+(<i>I</i>^-^)]
(Parsons <i>et al.</i>,  2013)
;
_refine_ls_abs_structure_Flack     0.03(2)
loop_
    _atom_type_symbol
    _atom_type_description
    _atom_type_scat_dispersion_real
    _atom_type_scat_dispersion_imag
    _atom_type_scat_source
    'C' 'C' 0.0181 0.0091
                         'International Tables Vol C Tables 4.2.6.8 and 6.1.1.4'
    'H' 'H' 0.0000 0.0000
                         'International Tables Vol C Tables 4.2.6.8 and 6.1.1.4'
    'O' 'O' 0.0492 0.0322
                         'International Tables Vol C Tables 4.2.6.8 and 6.1.1.4'
_computing_data_collection
;
APEX3 (Bruker, 2016)
;
_computing_cell_refinement
;
SAINT (Bruker, 2016)
;
_computing_data_reduction
;
SAINT (Bruker, 2016)
;
_computing_structure_solution
;
<i>SHELXT2014/5</i> (Sheldrick, 2015a)
;
_computing_structure_refinement
;
<i>SHELXL2018/3</i> (Sheldrick, 2015b)
;
_computing_molecular_graphics
;
XP (Sheldrick, 2008)
;
_computing_publication_material
;
<i>OLEX2</i> (Dolomanov <i>et al.</i>,  2009)
;
loop_
    _atom_site_type_symbol
    _atom_site_label
    _atom_site_fract_x
    _atom_site_fract_y
    _atom_site_fract_z
    _atom_site_U_iso_or_equiv
    _atom_site_adp_type
    _atom_site_calc_flag
    _atom_site_occupancy
    _atom_site_disorder_assembly
    _atom_site_disorder_group
    C C1 0.09507(18) 0.29265(12) 0.39623(10) 0.0306(3) Uani d 1 . .
    H H1A 0.080921 0.309404 0.337584 0.037 Uiso calc 1 . .
    H H1B 0.010147 0.255322 0.426807 0.037 Uiso calc 1 . .
    O O1 0.52090(11) 0.31350(8) 0.40027(6) 0.0257(2) Uani d 1 . .
    C C2 0.23199(17) 0.32109(12) 0.43502(9) 0.0260(3) Uani d 1 . .
    H H2A 0.241816 0.302998 0.493680 0.031 Uiso calc 1 . .
    O O2 0.57315(12) 0.55222(8) 0.31396(6) 0.0257(2) Uani d 1 . .
    C C3 0.37402(15) 0.38013(10) 0.39331(8) 0.0210(3) Uani d 1 . .
    H H3A 0.348192 0.392678 0.331840 0.025 Uiso calc 1 . .
    O O3 0.79670(11) 0.67523(7) 0.40634(6) 0.02254(19) Uani d 1 . .
    C C4 0.41493(15) 0.49330(10) 0.43492(8) 0.0200(2) Uani d 1 . .
    H H4A 0.442788 0.480340 0.496105 0.024 Uiso calc 1 . .
    O O4 0.58296(11) 0.79534(7) 0.39300(6) 0.0255(2) Uani d 1 . .
    C C5 0.56184(15) 0.54690(10) 0.39052(8) 0.0195(2) Uani d 1 . .
    C C6 0.69017(16) 0.59668(11) 0.45003(8) 0.0214(3) Uani d 1 . .
    H H6A 0.633436 0.636762 0.497741 0.026 Uiso calc 1 . .
    C C7 0.5209(2) 0.22018(12) 0.34321(10) 0.0346(3) Uani d 1 . .
    H H7A 0.624899 0.178862 0.348492 0.052 Uiso calc 1 . .
    H H7B 0.508591 0.247754 0.284770 0.052 Uiso calc 1 . .
    H H7C 0.429206 0.169617 0.357046 0.052 Uiso calc 1 . .
    C C8 0.27180(16) 0.57771(12) 0.42921(10) 0.0279(3) Uani d 1 . .
    H H8A 0.180721 0.551481 0.464968 0.042 Uiso calc 1 . .
    H H8B 0.234674 0.583387 0.370058 0.042 Uiso calc 1 . .
    H H8C 0.308649 0.652131 0.448962 0.042 Uiso calc 1 . .
    C C9 0.80093(17) 0.50522(12) 0.48637(10) 0.0298(3) Uani d 1 . .
    H H9A 0.733683 0.448423 0.515567 0.045 Uiso calc 1 . .
    H H9B 0.878182 0.539103 0.526875 0.045 Uiso calc 1 . .
    H H9C 0.862385 0.469110 0.440132 0.045 Uiso calc 1 . .
    C C10 0.72720(16) 0.77408(10) 0.38331(7) 0.0204(3) Uani d 1 . .
    C C11 0.85150(16) 0.85390(10) 0.34781(8) 0.0206(3) Uani d 1 . .
    C C12 0.79937(18) 0.96224(11) 0.32518(8) 0.0237(3) Uani d 1 . .
    H H12A 0.686828 0.982661 0.330513 0.028 Uiso calc 1 . .
    C C13 0.91308(19) 1.04000(11) 0.29482(9) 0.0286(3) Uani d 1 . .
    H H13A 0.878073 1.114116 0.280093 0.034 Uiso calc 1 . .
    C C14 1.07716(19) 1.01054(12) 0.28578(9) 0.0303(3) Uani d 1 . .
    H H14A 1.153904 1.064064 0.264420 0.036 Uiso calc 1 . .
    C C15 1.12937(17) 0.90223(13) 0.30810(9) 0.0294(3) Uani d 1 . .
    H H15A 1.241701 0.881748 0.301761 0.035 Uiso calc 1 . .
    C C16 1.01703(17) 0.82427(11) 0.33962(8) 0.0243(3) Uani d 1 . .
    H H16A 1.052798 0.750788 0.355613 0.029 Uiso calc 1 . .
loop_
    _atom_site_aniso_label
    _atom_site_aniso_U_11
    _atom_site_aniso_U_22
    _atom_site_aniso_U_33
    _atom_site_aniso_U_12
    _atom_site_aniso_U_13
    _atom_site_aniso_U_23
    C1 0.0290(7) 0.0303(7) 0.0325(7) -0.0065(6) 0.0030(6) 0.0020(6)
    O1 0.0265(4) 0.0206(4) 0.0298(5) 0.0050(4) -0.0010(4) -0.0022(4)
    C2 0.0284(7) 0.0248(6) 0.0249(6) -0.0012(5) 0.0023(5) 0.0032(5)
    O2 0.0317(5) 0.0244(4) 0.0211(4) -0.0027(4) 0.0034(4) -0.0001(3)
    C3 0.0220(6) 0.0199(6) 0.0210(6) 0.0009(5) 0.0000(5) 0.0011(5)
    O3 0.0210(4) 0.0178(4) 0.0289(5) -0.0008(4) 0.0021(4) 0.0021(4)
    C4 0.0197(5) 0.0207(6) 0.0197(5) 0.0004(5) 0.0012(5) -0.0017(5)
    O4 0.0226(4) 0.0211(4) 0.0326(5) 0.0007(4) 0.0033(4) -0.0017(4)
    C5 0.0215(6) 0.0146(5) 0.0224(6) 0.0040(5) 0.0012(5) 0.0001(5)
    C6 0.0210(6) 0.0199(6) 0.0234(6) -0.0018(5) 0.0013(5) 0.0028(5)
    C7 0.0377(8) 0.0236(6) 0.0426(8) 0.0051(6) 0.0039(7) -0.0090(6)
    C8 0.0234(6) 0.0264(7) 0.0339(7) 0.0053(5) 0.0006(6) -0.0059(5)
    C9 0.0233(6) 0.0279(7) 0.0382(7) -0.0005(6) -0.0036(6) 0.0095(6)
    C10 0.0244(6) 0.0174(5) 0.0196(6) -0.0006(5) -0.0008(5) -0.0030(5)
    C11 0.0245(6) 0.0192(6) 0.0180(6) -0.0020(5) 0.0002(5) -0.0034(5)
    C12 0.0277(7) 0.0209(6) 0.0226(6) 0.0005(5) 0.0004(5) -0.0015(5)
    C13 0.0389(7) 0.0214(6) 0.0256(6) -0.0034(6) 0.0022(6) 0.0009(5)
    C14 0.0354(7) 0.0296(7) 0.0260(6) -0.0119(6) 0.0064(6) -0.0015(5)
    C15 0.0252(7) 0.0340(7) 0.0291(7) -0.0038(6) 0.0038(5) -0.0049(6)
    C16 0.0257(6) 0.0236(6) 0.0235(6) -0.0003(5) 0.0003(5) -0.0026(5)
_geom_special_details
;
 All esds (except the esd in the dihedral angle between two l.s. planes)
 are estimated using the full covariance matrix.  The cell esds are taken
 into account individually in the estimation of esds in distances, angles
 and torsion angles; correlations between esds in cell parameters are only
 used when they are defined by crystal symmetry.  An approximate (isotropic)
 treatment of cell esds is used for estimating esds involving l.s. planes.
;
loop_
    _geom_bond_atom_site_label_1
    _geom_bond_atom_site_label_2
    _geom_bond_site_symmetry_2
    _geom_bond_distance
    _geom_bond_publ_flag
    C1 C2 . 1.313(2) ?
    C1 H1A . 0.9500 ?
    C1 H1B . 0.9500 ?
    O1 C7 . 1.4220(17) ?
    O1 C3 . 1.4347(15) ?
    C2 C3 . 1.5001(18) ?
    C2 H2A . 0.9500 ?
    O2 C5 . 1.2087(16) ?
    C3 C4 . 1.5261(17) ?
    C3 H3A . 1.0000 ?
    O3 C10 . 1.3477(15) ?
    O3 C6 . 1.4438(15) ?
    C4 C5 . 1.5215(17) ?
    C4 C8 . 1.5357(17) ?
    C4 H4A . 1.0000 ?
    O4 C10 . 1.2089(16) ?
    C5 C6 . 1.5199(17) ?
    C6 C9 . 1.5188(18) ?
    C6 H6A . 1.0000 ?
    C7 H7A . 0.9800 ?
    C7 H7B . 0.9800 ?
    C7 H7C . 0.9800 ?
    C8 H8A . 0.9800 ?
    C8 H8B . 0.9800 ?
    C8 H8C . 0.9800 ?
    C9 H9A . 0.9800 ?
    C9 H9B . 0.9800 ?
    C9 H9C . 0.9800 ?
    C10 C11 . 1.4911(18) ?
    C11 C12 . 1.3953(18) ?
    C11 C16 . 1.3965(19) ?
    C12 C13 . 1.3883(19) ?
    C12 H12A . 0.9500 ?
    C13 C14 . 1.386(2) ?
    C13 H13A . 0.9500 ?
    C14 C15 . 1.394(2) ?
    C14 H14A . 0.9500 ?
    C15 C16 . 1.389(2) ?
    C15 H15A . 0.9500 ?
    C16 H16A . 0.9500 ?
loop_
    _geom_angle_atom_site_label_1
    _geom_angle_atom_site_label_2
    _geom_angle_atom_site_label_3
    _geom_angle_site_symmetry_1
    _geom_angle_site_symmetry_3
    _geom_angle
    _geom_angle_publ_flag
    C2 C1 H1A . . 120.0 ?
    C2 C1 H1B . . 120.0 ?
    H1A C1 H1B . . 120.0 ?
    C7 O1 C3 . . 112.20(11) ?
    C1 C2 C3 . . 124.65(12) ?
    C1 C2 H2A . . 117.7 ?
    C3 C2 H2A . . 117.7 ?
    O1 C3 C2 . . 110.60(10) ?
    O1 C3 C4 . . 105.50(10) ?
    C2 C3 C4 . . 112.85(10) ?
    O1 C3 H3A . . 109.3 ?
    C2 C3 H3A . . 109.3 ?
    C4 C3 H3A . . 109.3 ?
    C10 O3 C6 . . 115.73(10) ?
    C5 C4 C3 . . 109.85(10) ?
    C5 C4 C8 . . 107.29(10) ?
    C3 C4 C8 . . 112.31(10) ?
    C5 C4 H4A . . 109.1 ?
    C3 C4 H4A . . 109.1 ?
    C8 C4 H4A . . 109.1 ?
    O2 C5 C6 . . 122.72(12) ?
    O2 C5 C4 . . 122.56(12) ?
    C6 C5 C4 . . 114.69(10) ?
    O3 C6 C9 . . 106.34(10) ?
    O3 C6 C5 . . 111.60(10) ?
    C9 C6 C5 . . 111.27(11) ?
    O3 C6 H6A . . 109.2 ?
    C9 C6 H6A . . 109.2 ?
    C5 C6 H6A . . 109.2 ?
    O1 C7 H7A . . 109.5 ?
    O1 C7 H7B . . 109.5 ?
    H7A C7 H7B . . 109.5 ?
    O1 C7 H7C . . 109.5 ?
    H7A C7 H7C . . 109.5 ?
    H7B C7 H7C . . 109.5 ?
    C4 C8 H8A . . 109.5 ?
    C4 C8 H8B . . 109.5 ?
    H8A C8 H8B . . 109.5 ?
    C4 C8 H8C . . 109.5 ?
    H8A C8 H8C . . 109.5 ?
    H8B C8 H8C . . 109.5 ?
    C6 C9 H9A . . 109.5 ?
    C6 C9 H9B . . 109.5 ?
    H9A C9 H9B . . 109.5 ?
    C6 C9 H9C . . 109.5 ?
    H9A C9 H9C . . 109.5 ?
    H9B C9 H9C . . 109.5 ?
    O4 C10 O3 . . 123.58(12) ?
    O4 C10 C11 . . 124.96(12) ?
    O3 C10 C11 . . 111.42(11) ?
    C12 C11 C16 . . 119.97(12) ?
    C12 C11 C10 . . 118.07(12) ?
    C16 C11 C10 . . 121.92(12) ?
    C13 C12 C11 . . 119.56(13) ?
    C13 C12 H12A . . 120.2 ?
    C11 C12 H12A . . 120.2 ?
    C14 C13 C12 . . 120.64(13) ?
    C14 C13 H13A . . 119.7 ?
    C12 C13 H13A . . 119.7 ?
    C13 C14 C15 . . 119.88(13) ?
    C13 C14 H14A . . 120.1 ?
    C15 C14 H14A . . 120.1 ?
    C16 C15 C14 . . 119.95(13) ?
    C16 C15 H15A . . 120.0 ?
    C14 C15 H15A . . 120.0 ?
    C15 C16 C11 . . 120.00(13) ?
    C15 C16 H16A . . 120.0 ?
    C11 C16 H16A . . 120.0 ?
loop_
    _geom_torsion_atom_site_label_1
    _geom_torsion_atom_site_label_2
    _geom_torsion_atom_site_label_3
    _geom_torsion_atom_site_label_4
    _geom_torsion_site_symmetry_1
    _geom_torsion_site_symmetry_2
    _geom_torsion_site_symmetry_3
    _geom_torsion_site_symmetry_4
    _geom_torsion
    _geom_torsion_publ_flag
    C7 O1 C3 C2 . . . . 75.42(14) ?
    C7 O1 C3 C4 . . . . -162.25(11) ?
    C1 C2 C3 O1 . . . . -121.33(15) ?
    C1 C2 C3 C4 . . . . 120.75(15) ?
    O1 C3 C4 C5 . . . . 58.00(12) ?
    C2 C3 C4 C5 . . . . 178.86(10) ?
    O1 C3 C4 C8 . . . . 177.32(10) ?
    C2 C3 C4 C8 . . . . -61.81(14) ?
    C3 C4 C5 O2 . . . . 46.33(16) ?
    C8 C4 C5 O2 . . . . -76.02(15) ?
    C3 C4 C5 C6 . . . . -135.66(10) ?
    C8 C4 C5 C6 . . . . 101.99(12) ?
    C10 O3 C6 C9 . . . . -167.80(11) ?
    C10 O3 C6 C5 . . . . 70.68(13) ?
    O2 C5 C6 O3 . . . . 16.05(17) ?
    C4 C5 C6 O3 . . . . -161.96(10) ?
    O2 C5 C6 C9 . . . . -102.56(14) ?
    C4 C5 C6 C9 . . . . 79.43(13) ?
    C6 O3 C10 O4 . . . . -4.44(17) ?
    C6 O3 C10 C11 . . . . 173.50(10) ?
    O4 C10 C11 C12 . . . . 1.17(19) ?
    O3 C10 C11 C12 . . . . -176.74(11) ?
    O4 C10 C11 C16 . . . . 178.96(13) ?
    O3 C10 C11 C16 . . . . 1.06(16) ?
    C16 C11 C12 C13 . . . . -0.16(19) ?
    C10 C11 C12 C13 . . . . 177.67(11) ?
    C11 C12 C13 C14 . . . . 0.8(2) ?
    C12 C13 C14 C15 . . . . -0.6(2) ?
    C13 C14 C15 C16 . . . . -0.2(2) ?
    C14 C15 C16 C11 . . . . 0.9(2) ?
    C12 C11 C16 C15 . . . . -0.70(19) ?
    C10 C11 C16 C15 . . . . -178.45(12) ?
loop_
    _geom_hbond_atom_site_label_D
    _geom_hbond_atom_site_label_H
    _geom_hbond_atom_site_label_A
    _geom_hbond_site_symmetry_A
    _geom_hbond_distance_DH
    _geom_hbond_distance_HA
    _geom_hbond_distance_DA
    _geom_hbond_angle_DHA
    C14 H14A O2 3_755 0.95 2.54 3.2838(18) 135
_shelx_space_group_comment
;
The symmetry employed for this shelxl refinement is uniquely defined
by the following loop, which should always be used as a source of
symmetry information in preference to the above space-group names.
They are only intended as comments.
;
_shelx_estimated_absorpt_T_min     ?
_shelx_estimated_absorpt_T_max     ?
_shelx_hkl_file
;
   0  -1   0    0.80    0.30
   0   1   0    0.20    0.20
   0   1   0    0.20    0.30
   0   1   0    0.30    0.30
   0  -1   0    0.20    0.20
   0  -1   0    0.30    0.20
   0  -1   0    1.00    0.40
   0   2   0  567.34   18.40
   0  -2   0  582.04   18.20
   0  -2   0  570.44   18.50
   0  -2   0  542.75   17.90
   0   2   0  573.34   18.10
   0  -3   0    0.60    0.90
   0  -3   0    1.90    0.70
   0   3   0   -0.50    0.80
   0  -3   0    1.60    0.80
   0   3   0    1.40    0.80
   0   3   0    4.70    1.10
   0   4   0 2889.31   93.89
   0   4   0 2873.51   94.69
   0  -4   0 3001.20   93.69
   0   4   0 3102.59   93.79
   0   4   0 3058.59   92.99
   0  -4   0 3056.29   93.19
   0  -4   0 3181.18   94.59
   0  -5   0    0.90    1.20
   0   5   0    0.10    0.70
   0   5   0   -1.20    1.00
   0  -5   0   -0.20    0.80
   0   6   0 2899.71   88.39
   0  -6   0 2844.22   91.69
   0   6   0 2906.21   90.49
   0  -6   0 2881.31   90.49
   0   6   0 2809.72   87.49
   0  -6   0 2899.61   89.39
   0  -6   0 2755.42   87.59
   0  -7   0   -2.60    1.60
   0   7   0    0.30    0.60
   0   7   0    8.90    2.80
   0   7   0   -0.50    0.80
   0   7   0    0.80    1.00
   0  -7   0    1.90    1.00
   0  -7   0   11.00    3.20
   0  -7   0   -1.20    3.30
   0  -7   0   -0.30    0.60
   0   8   0 2065.39   64.39
   0   8   0 2084.69   68.49
   0   8   0 2014.00   63.59
   0  -8   0 2112.29   63.69
   0  -8   0 2091.79   63.69
   0  -8   0 1953.10   71.69
   0  -8   0 2047.40   63.29
   0  -8   0 2069.79   66.69
   0   8   0 2100.69   65.09
   0  -8   0 1889.91   75.29
   0  -8   0 2097.69   64.79
   0  -9   0    0.30    0.70
   0  -9   0   -1.10    0.80
   0   9   0    0.80    1.10
   0   9   0    1.30    0.90
   0  -9   0    0.00    1.30
   0   9   0    0.30    1.30
   0   9   0    1.00    1.30
   0 -10   0  533.25   19.40
   0 -10   0  511.45   17.20
   0  10   0  514.85   19.10
   0  10   0  539.05   19.80
   0 -10   0  542.05   18.00
   0  10   0  529.45   18.70
   0 -11   0    0.20    1.40
   0  11   0   -0.70    1.10
   0  11   0    1.40    1.30
   0  11   0    1.50    1.60
   0 -11   0   -1.60    0.70
   0 -11   0    1.30    1.00
   0  11   0   -1.40    0.60
   0  12   0   52.39    4.40
   0 -12   0   55.79    3.30
   0  12   0   61.09    5.80
   0 -12   0   57.09    4.90
   0  12   0   53.99    4.00
   0 -13   0   -0.40    1.00
   0 -13   0   -0.30    0.90
   0  13   0   -1.70    1.40
   0  13   0   -0.30    1.50
   0  13   0   -0.20    1.00
   0 -14   0   67.49    2.70
   0  14   0   71.19    3.60
   0  14   0   62.89    2.70
   0 -14   0   67.39    3.80
   0  14   0   75.59    3.80
   1   0   0   -0.50    0.50
   1   0   0    0.70    0.50
   1   0   0    0.20    0.30
   1   0   0    0.00    0.30
  -1   0   0   -0.10    0.30
  -1   0   0    0.20    0.40
  -1   0   0   -0.10    0.30
   1  -1   0  148.59    6.40
   1  -1   0  174.58    6.30
   1  -1   0  170.38    6.20
   1   1   0  168.58    6.20
   1   1   0  176.08    6.30
  -1   1   0  171.58    6.20
  -1  -1   0  176.08    5.90
  -1  -1   0  169.08    6.30
  -1   1   0  176.98    6.60
  -1  -1   0  181.18    6.10
  -1   1   0  169.58    6.10
   1  -2   0 1410.46   42.10
   1   2   0 1333.47   42.20
   1  -2   0 1313.47   42.20
   1   2   0 1290.57   42.30
   1  -2   0 1344.47   42.00
  -1   2   0 1303.77   41.80
  -1   2   0 1366.66   42.40
  -1   2   0 1386.66   41.90
  -1   2   0 1364.46   41.90
  -1  -2   0 1307.17   42.10
  -1  -2   0 1323.57   42.20
   1   3   0 2120.09   67.49
   1  -3   0 2158.28   67.19
   1  -3   0 2199.58   66.79
   1  -3   0 2136.19   66.89
  -1   3   0 2128.69   66.89
  -1   3   0 2157.88   67.29
  -1   3   0 2156.68   66.59
  -1  -3   0 2223.08   67.29
  -1  -3   0 2067.59   67.19
  -1   3   0 2092.39   66.59
  -1  -3   0 2158.68   66.59
   1  -4   0 1025.40   35.10
   1  -4   0 1084.69   34.70
   1   4   0 1056.19   35.10
   1   4   0 1051.69   33.40
   1   4   0 1030.80   35.50
   1  -4   0 1058.19   34.30
  -1   4   0 1088.89   35.00
  -1  -4   0 1076.09   34.20
  -1  -4   0 1051.59   35.10
  -1   4   0 1032.80   33.10
  -1   4   0 1049.89   34.90
  -1   4   0 1062.49   34.60
  -1   4   0 1030.90   34.10
  -1  -4   0 1106.39   35.30
  -1  -4   0 1065.99   33.30
   1  -5   0  640.24   23.20
   1  -5   0  664.73   22.70
   1  -5   0  605.64   24.10
   1   5   0  700.03   23.70
  -1   5   0  650.53   22.60
  -1  -5   0  670.93   22.70
  -1  -5   0  664.33   21.60
  -1   5   0  648.94   21.30
  -1  -5   0  635.54   23.70
  -1  -5   0  677.23   23.90
   1  -6   0    1.40    1.60
   1   6   0    1.50    0.90
   1   6   0    3.20    1.90
   1   6   0    0.80    0.70
   1  -6   0    0.60    2.10
   1  -6   0    2.00    0.70
   1   6   0    1.40    0.90
  -1   6   0    1.30    0.80
  -1   6   0    1.30    1.80
  -1  -6   0    4.80    2.50
  -1  -6   0   -0.50    1.20
  -1   6   0    1.30    0.60
  -1   6   0    0.50    1.40
  -1  -6   0    0.40    1.60
  -1  -6   0    0.40    0.70
  -1  -6   0   -0.10    2.00
  -1  -6   0    2.60    0.90
   1  -7   0  398.06   17.90
   1   7   0  397.26   13.40
   1  -7   0  399.36   14.00
   1  -7   0  400.36   13.30
   1  -7   0  410.26   16.30
   1   7   0  402.66   16.80
   1   7   0  409.86   14.60
  -1  -7   0  398.56   14.80
  -1  -7   0  400.06   18.50
  -1   7   0  409.16   14.30
  -1  -7   0  372.56   16.10
  -1   7   0  400.46   17.20
  -1  -7   0  392.76   16.80
  -1   7   0  394.46   13.80
  -1  -7   0  388.76   13.30
  -1   7   0  387.66   13.20
   1  -8   0   10.50    1.40
   1   8   0    5.80    1.50
   1  -8   0   10.00    3.70
   1  -8   0    7.10    1.20
   1   8   0    5.90    1.60
   1   8   0    4.90    4.00
   1   8   0    7.00    1.20
   1  -8   0    6.40    1.00
   1  -8   0    8.20    1.70
  -1  -8   0    6.50    3.10
  -1   8   0    4.60    1.20
  -1  -8   0    7.50    1.30
  -1   8   0    6.10    1.50
  -1   8   0    6.10    1.40
  -1   8   0    6.30    1.40
  -1  -8   0    5.50    1.10
  -1  -8   0    9.20    1.90
   1  -9   0  119.19    6.00
   1  -9   0  104.39    4.80
   1   9   0  110.39    5.70
   1   9   0  107.99    4.90
   1  -9   0  113.09    4.60
   1   9   0  110.39    6.30
   1  -9   0  110.99    4.90
  -1   9   0  112.89    5.50
  -1   9   0  104.69    5.30
  -1  -9   0  113.79    5.10
  -1   9   0  109.59    4.80
  -1   9   0  104.99    6.00
  -1  -9   0  105.89    4.80
  -1  -9   0  102.29    4.40
  -1  -9   0  108.79    6.00
   1 -10   0   55.89    3.50
   1  10   0   37.90    3.10
   1 -10   0   48.90    2.70
   1  10   0   49.90    3.80
   1  10   0   54.29    4.10
   1 -10   0   54.19    3.30
   1 -10   0   49.30    4.00
   1  10   0   45.50    4.30
  -1  10   0   51.29    3.60
  -1 -10   0   50.89    4.20
  -1 -10   0   47.60    2.50
  -1  10   0   53.69    4.40
  -1  10   0   52.79    3.80
  -1 -10   0   50.09    3.20
   1 -11   0  817.42   26.50
   1  11   0  783.42   27.60
   1  11   0  826.62   27.70
   1  11   0  840.52   28.80
   1  11   0  766.42   25.90
   1 -11   0  808.72   26.40
   1 -11   0  834.62   27.90
  -1  11   0  792.62   28.20
  -1  11   0  768.42   27.10
  -1 -11   0  810.52   26.50
  -1  11   0  806.82   27.40
  -1 -11   0  834.72   28.40
   1  12   0  591.84   21.50
   1  12   0  566.04   20.20
   1 -12   0  572.24   19.10
   1 -12   0  585.64   20.80
  -1  12   0  598.74   21.10
  -1 -12   0  583.04   19.20
  -1  12   0  584.64   20.10
  -1  12   0  582.14   20.00
  -1 -12   0  492.75   21.60
   1  13   0    1.20    1.00
   1  13   0   -1.30    1.40
   1 -13   0   -0.30    0.70
   1 -13   0    1.20    1.20
   1  13   0    0.00    1.10
  -1 -13   0    2.10    1.50
  -1  13   0   -0.70    1.00
  -1 -13   0    0.70    0.60
  -1  13   0    1.60    1.60
  -1  13   0    0.00    1.40
   1 -14   0    3.60    0.60
   1  14   0    4.10    1.10
   1 -14   0    3.80    1.30
   1  14   0    4.30    1.50
   1  14   0    4.20    0.70
  -1  14   0    4.40    1.00
  -1 -14   0    4.80    1.30
   2   0   0   85.19    5.10
   2   0   0   80.69    4.00
   2   0   0   87.99    4.50
  -2   0   0  101.59    4.30
  -2   0   0   86.29    4.30
  -2   0   0   84.69    3.60
   2  -1   0  322.87   11.70
   2   1   0  313.97   11.30
   2   1   0  329.47   11.70
   2  -1   0  321.77   12.50
   2  -1   0  304.77   11.40
   2   1   0  319.27   11.10
   2   1   0  290.17   12.50
  -2   1   0  320.67   10.70
  -2   1   0  342.57   12.70
  -2  -1   0  324.07   11.20
  -2  -1   0  330.57   11.00
  -2  -1   0  312.37   11.70
  -2   1   0  324.97   11.50
  -2   1   0  319.47   11.50
   2  -2   0  900.41   29.50
   2   2   0  879.91   28.80
   2  -2   0  939.11   28.90
   2   2   0  880.81   28.80
   2  -2   0  855.81   28.90
  -2   2   0  835.92   29.60
  -2   2   0  888.71   28.50
  -2   2   0  910.31   27.90
  -2   2   0  864.71   28.60
  -2  -2   0  854.41   28.00
  -2  -2   0  848.22   28.90
  -2  -2   0  843.02   28.30
   2   3   0 5101.89  159.38
   2  -3   0 5427.06  161.18
   2   3   0 4997.70  161.28
   2   3   0 5449.55  161.18
   2  -3   0 5401.06  160.98
   2  -3   0 4847.81  161.18
  -2   3   0 5384.06  160.08
  -2   3   0 5342.87  160.38
  -2  -3   0 5286.47  161.28
  -2   3   0 4959.90  161.68
  -2  -3   0 5406.46  160.88
  -2   3   0 5211.38  160.58
  -2  -3   0 5055.69  159.68
   2  -4   0 2579.74   82.29
   2   4   0 2573.64   80.19
   2  -4   0 2578.54   81.79
   2  -4   0 2459.05   82.39
  -2   4   0 2560.44   81.49
  -2  -4   0 2740.13   81.49
  -2   4   0 2670.03   81.39
  -2  -4   0 2497.85   80.49
  -2   4   0 2667.83   83.09
  -2  -4   0 2577.04   82.19
  -2  -4   0 2657.63   82.69
  -2   4   0 2600.54   79.79
   2  -5   0 2382.96   73.69
   2  -5   0 2530.25   76.69
   2  -5   0 2437.36   77.29
   2   5   0 2360.56   74.59
   2   5   0 2378.16   74.29
   2   5   0 2317.07   73.79
  -2   5   0 2414.26   75.99
  -2  -5   0 2454.35   74.29
  -2  -5   0 2377.26   75.89
  -2  -5   0 2289.27   77.49
  -2  -5   0 2471.75   77.39
  -2   5   0 2341.37   77.59
  -2   5   0 2434.76   74.09
   2   6   0  221.78    7.80
   2   6   0  209.28    8.10
   2  -6   0  208.78   10.30
   2  -6   0  216.38    7.50
   2  -6   0  218.18   11.70
   2   6   0  208.28    8.50
   2   6   0  221.28   11.20
   2  -6   0  208.48    8.00
  -2  -6   0  211.98   10.20
  -2   6   0  176.88    7.20
  -2   6   0  197.78    9.80
  -2  -6   0  221.28   12.00
  -2   6   0  212.28    8.00
  -2   6   0  220.58   11.40
  -2  -6   0  221.38   12.30
  -2  -6   0  213.58    8.30
  -2  -6   0  208.98    8.50
  -2  -6   0  188.38    7.40
   2   7   0  478.75   16.80
   2  -7   0  470.65   15.40
   2  -7   0  471.95   21.20
   2  -7   0  466.05   15.30
   2  -7   0  481.45   15.10
   2   7   0  463.45   15.60
   2  -7   0  434.26   15.80
   2   7   0  469.85   19.90
  -2   7   0  447.06   19.20
  -2   7   0  452.45   15.60
  -2  -7   0  452.45   15.30
  -2  -7   0  410.26   21.90
  -2  -7   0  444.36   19.50
  -2  -7   0  486.45   16.50
  -2   7   0  474.95   15.80
  -2   7   0  465.55   20.50
  -2   7   0  463.65   16.10
  -2   7   0  444.06   15.10
  -2  -7   0  455.65   15.60
  -2   7   0  471.65   15.70
   2   8   0  224.68    9.90
   2  -8   0  224.18    8.30
   2  -8   0  225.98    8.00
   2   8   0  232.18   13.50
   2  -8   0  230.98   13.50
   2   8   0  230.48    9.30
   2  -8   0  232.38    8.40
   2  -8   0  237.28    9.10
   2   8   0  235.88    8.60
   2   8   0  212.58    9.30
  -2   8   0  212.98    8.80
  -2   8   0  206.98    8.70
  -2   8   0  266.87    9.50
  -2   8   0  225.78    8.60
  -2  -8   0  210.68    8.20
  -2   8   0  224.58    9.30
  -2  -8   0  221.18    8.60
  -2  -8   0  240.38    9.90
  -2   8   0  212.18   14.60
  -2  -8   0  211.28    7.90
   2   9   0    2.80    1.70
   2  -9   0    2.30    0.80
   2   9   0    1.60    1.40
   2   9   0    3.50    1.60
   2  -9   0    2.50    1.00
   2  -9   0    2.90    1.40
   2   9   0    1.80    1.00
   2  -9   0    2.20    0.90
  -2   9   0    0.80    1.00
  -2   9   0    2.90    1.20
  -2   9   0    0.40    1.30
  -2  -9   0    0.90    1.00
  -2  -9   0    1.30    0.90
  -2  -9   0    1.50    1.40
   2 -10   0    3.80    1.00
   2  10   0    1.70    0.80
   2  10   0    0.90    1.40
   2 -10   0    1.20    1.00
   2 -10   0    1.40    0.80
   2  10   0    0.50    1.30
   2  10   0    0.60    1.00
   2 -10   0    1.50    1.40
   2  10   0    2.20    1.50
  -2  10   0    1.20    1.20
  -2  10   0    0.40    1.20
  -2 -10   0    1.40    1.60
  -2 -10   0    1.20    1.00
  -2  10   0    0.70    1.40
   2 -11   0  228.08    8.20
   2 -11   0  230.18   10.00
   2 -11   0  238.58    9.10
   2  11   0  232.58   10.10
   2  11   0  243.28   11.20
   2  11   0  243.98   10.30
   2  11   0  227.58    8.30
  -2 -11   0  248.48   10.90
  -2  11   0  242.98    9.70
  -2 -11   0  234.68    9.00
  -2  11   0  243.38   10.40
  -2  11   0  232.58    9.60
   2  12   0  434.96   15.90
   2 -12   0  424.36   15.70
   2  12   0  435.06   16.80
   2 -12   0  423.86   14.60
   2  12   0  421.96   15.70
  -2  12   0  420.46   15.20
  -2 -12   0  433.86   16.40
  -2 -12   0  423.86   14.50
  -2  12   0  411.96   16.10
  -2  12   0  434.56   15.30
   2 -13   0   48.40    3.60
   2  13   0   48.60    3.40
   2 -13   0   46.60    2.60
   2  13   0   47.40    4.00
   2  13   0   44.60    3.20
  -2 -13   0   45.80    3.50
  -2  13   0   45.40    3.00
  -2 -13   0   43.50    2.20
  -2  13   0   43.00    3.10
   2  14   0    1.60    1.00
   2 -14   0    2.60    0.60
   2  14   0    1.80    0.60
   2  14   0    1.60    1.00
  -2  14   0    3.60    1.70
  -2 -14   0    0.70    1.30
   3   0   0    1.30    2.20
   3   0   0    2.20    1.40
   3   0   0    3.40    1.30
  -3   0   0   -1.30    1.20
  -3   0   0   -0.70    1.00
   3   1   0  546.05   19.00
   3  -1   0  542.35   19.40
   3  -1   0  542.25   22.50
   3  -1   0  556.54   20.00
   3   1   0  567.64   19.00
   3   1   0  546.55   19.80
  -3  -1   0  582.24   18.60
  -3   1   0  541.25   19.50
  -3  -1   0  561.84   20.00
  -3   1   0  539.95   19.50
  -3  -1   0  513.75   19.00
  -3   1   0  564.34   18.00
   3  -2   0  299.47   11.90
   3   2   0  291.87   12.00
   3   2   0  290.97   11.80
   3   2   0  290.67   10.20
   3  -2   0  294.87   12.20
  -3   2   0  295.77   10.40
  -3   2   0  288.37   11.60
  -3  -2   0  295.67   11.10
  -3   2   0  262.97   10.70
  -3  -2   0  283.27   11.10
  -3  -2   0  298.47   12.30
  -3   2   0  313.37   13.50
   3   3   0 1089.89   38.80
   3   3   0 1119.79   36.20
   3   3   0 1157.98   38.60
   3  -3   0 1148.19   39.00
   3  -3   0 1181.48   38.40
  -3   3   0 1149.48   36.50
  -3  -3   0 1082.89   37.00
  -3   3   0 1194.88   40.10
  -3   3   0 1143.19   37.70
  -3  -3   0 1133.89   38.90
  -3  -3   0 1151.68   37.70
   3   4   0  235.58   11.30
   3  -4   0  224.98    9.20
   3  -4   0  246.18   11.00
   3  -4   0  237.78   11.50
   3  -4   0  246.08    9.70
  -3   4   0  227.18    9.80
  -3  -4   0  226.38   11.70
  -3  -4   0  235.68    9.90
  -3   4   0  241.98   10.40
  -3   4   0  240.78    8.40
  -3   4   0  240.38   12.30
  -3  -4   0  260.07   11.10
   3   5   0  791.62   25.60
   3  -5   0  804.12   29.00
   3   5   0  759.32   25.90
   3   5   0  807.62   26.50
   3  -5   0  787.42   30.10
   3  -5   0  789.62   25.30
  -3  -5   0  802.32   29.20
  -3  -5   0  770.02   29.90
  -3   5   0  798.02   28.20
  -3   5   0  790.82   25.50
  -3   5   0  816.92   30.70
  -3  -5   0  809.32   28.20
  -3  -5   0  821.32   26.70
   3  -6   0  207.98    7.60
   3  -6   0  186.38    7.90
   3  -6   0  204.08    7.50
   3  -6   0  199.08    7.20
   3   6   0  209.58    7.90
   3  -6   0  212.98   11.30
   3   6   0  207.68    8.80
   3  -6   0  202.28   13.30
  -3  -6   0  212.18   11.40
  -3  -6   0  222.48   13.20
  -3  -6   0  203.58    7.90
  -3   6   0  209.88    8.90
  -3   6   0  209.48    7.90
  -3   6   0  203.08    7.70
  -3   6   0  216.78   12.80
  -3  -6   0  197.18   13.00
  -3  -6   0  218.98    9.00
  -3   6   0  201.18   11.10
   3  -7   0  371.96   13.40
   3  -7   0  369.06   12.70
   3  -7   0  383.86   17.90
   3   7   0  341.77   13.90
   3  -7   0  376.36   12.60
   3   7   0  365.76   13.60
   3   7   0  365.36   13.00
   3   7   0  373.56   14.40
   3  -7   0  373.86   12.40
   3   7   0  361.96   18.50
  -3  -7   0  369.86   12.90
  -3   7   0  362.86   13.10
  -3  -7   0  382.56   14.40
  -3   7   0  363.06   13.20
  -3   7   0  395.86   19.70
  -3   7   0  371.86   12.90
  -3   7   0  383.16   13.10
  -3  -7   0  344.37   12.60
   3   8   0   11.20    2.40
   3  -8   0   16.50    1.70
   3   8   0   15.80    8.40
   3  -8   0   13.80    1.80
   3  -8   0   14.60    1.60
   3   8   0   11.90    2.10
   3   8   0   13.90    1.90
   3  -8   0   13.60    1.90
   3   8   0   18.50    2.60
  -3   8   0   15.40   10.20
  -3  -8   0   17.80    2.10
  -3   8   0   14.70    2.00
  -3   8   0   13.50    1.90
  -3   8   0   15.60    1.90
  -3  -8   0   16.30    2.60
   3   9   0 1164.88   37.80
   3  -9   0 1119.09   35.10
   3  -9   0 1074.59   34.70
   3   9   0 1112.09   36.90
   3   9   0 1144.19   36.90
   3  -9   0 1040.30   37.80
   3   9   0 1113.99   35.10
  -3  -9   0 1116.19   35.50
  -3   9   0 1089.89   35.50
  -3   9   0 1086.59   36.30
  -3   9   0 1044.60   35.50
  -3  -9   0 1125.39   37.50
   3 -10   0   41.70    2.80
   3 -10   0   37.30    2.30
   3  10   0   38.60    3.60
   3 -10   0   35.90    2.60
   3  10   0   35.90    2.50
   3  10   0   35.40    4.00
   3  10   0   40.20    3.70
   3 -10   0   35.30    3.30
   3  10   0   34.10    2.80
  -3  10   0   38.00    3.10
  -3 -10   0   39.80    4.00
  -3  10   0   30.30    3.70
  -3 -10   0   35.20    2.80
  -3  10   0   32.40    3.00
   3 -11   0   37.40    3.30
   3  11   0   39.80    4.20
   3 -11   0   41.60    2.80
   3  11   0   36.10    2.20
   3  11   0   43.60    3.70
   3  11   0   37.60    3.60
   3 -11   0   38.80    2.20
  -3  11   0   31.90    3.00
  -3 -11   0   39.70    3.90
  -3  11   0   38.40    3.10
  -3 -11   0   41.10    2.70
   3 -12   0   91.39    4.90
   3  12   0   93.39    5.10
   3  12   0   87.89    5.70
   3 -12   0   89.99    4.10
   3  12   0   81.79    6.20
  -3 -12   0   87.79    5.40
  -3 -12   0   83.19    3.70
  -3  12   0   91.29    4.60
   3  13   0    1.30    0.70
   3  13   0    2.80    1.10
   3 -13   0    1.20    1.20
   3  13   0    0.90    1.00
   3 -13   0    2.70    0.80
   3  13   0   -0.60    1.40
  -3 -13   0    2.50    1.40
  -3 -13   0    1.30    0.90
  -3  13   0    2.90    1.10
  -3 -14   0    5.40    1.10
  -3  14   0    6.80    1.00
   4   0   0   57.49    3.00
   4   0   0   61.39    5.40
   4   0   0   54.39    4.30
  -4   0   0   54.59    3.10
  -4   0   0   54.19    4.90
   4  -1   0 1243.48   39.10
   4  -1   0 1161.48   40.10
   4  -1   0 1210.18   41.30
   4   1   0 1247.38   41.10
  -4  -1   0 1197.08   38.40
  -4  -1   0 1183.78   40.90
  -4   1   0 1169.98   37.20
  -4   1   0 1140.99   40.30
   4   2   0 2620.54   80.39
   4  -2   0 2552.04   80.79
   4   2   0 2522.95   83.19
   4   2   0 2698.93   84.19
   4   2   0 2561.94   80.59
   4  -2   0 2562.74   80.19
   4  -2   0 2733.43   83.79
   4  -2   0 2654.73   84.59
  -4   2   0 2633.24   79.89
  -4  -2   0 2594.64   81.29
  -4   2   0 2603.44   79.89
  -4  -2   0 2614.44   84.39
  -4  -2   0 2589.34   82.99
  -4   2   0 2558.74   83.29
   4  -3   0 1284.97   43.70
   4  -3   0 1244.58   38.70
   4  -3   0 1246.78   39.30
   4   3   0 1248.98   39.00
   4   3   0 1195.28   39.40
   4   3   0 1286.97   43.20
   4  -3   0 1258.87   42.60
  -4   3   0 1192.18   39.00
  -4   3   0 1182.18   41.70
  -4  -3   0 1205.98   43.40
  -4  -3   0 1231.28   41.10
  -4  -3   0 1245.28   39.90
   4  -4   0  372.16   12.80
   4   4   0  367.16   12.70
   4   4   0  341.77   12.90
   4   4   0  344.67   12.60
   4  -4   0  357.66   19.00
   4  -4   0  357.26   12.40
   4   4   0  352.06   16.50
  -4  -4   0  373.76   15.40
  -4   4   0  352.96   13.30
  -4  -4   0  339.37   17.30
  -4  -4   0  361.66   13.50
  -4   4   0  358.46   13.20
  -4   4   0  340.27   15.30
   4   5   0  367.96   13.10
   4  -5   0  413.26   17.50
   4  -5   0  383.56   12.50
   4   5   0  400.56   13.80
   4  -5   0  315.17   12.80
   4   5   0  375.16   13.70
   4   5   0  329.07   13.50
   4  -5   0  361.36   13.30
  -4   5   0  363.26   12.60
  -4  -5   0  372.96   14.10
  -4   5   0  377.36   23.40
  -4  -5   0  312.27   16.10
  -4  -5   0  358.26   16.40
  -4   5   0  354.26   12.60
  -4  -5   0  356.56   12.60
   4   6   0   92.99    4.90
   4   6   0   90.59    5.40
   4   6   0   76.59    5.40
   4   6   0   94.29    4.60
   4  -6   0   88.79    4.60
   4   6   0   93.89    4.30
   4  -6   0   95.49    4.30
   4  -6   0   95.59    4.00
   4  -6   0   90.79    4.10
  -4  -6   0   89.59    4.40
  -4   6   0   89.59   10.80
  -4  -6   0   98.19    5.60
  -4  -6   0   80.59    4.90
  -4   6   0   96.79    4.50
  -4  -6   0  100.39    9.80
  -4   6   0   94.29    4.40
   4  -7   0 3101.79   95.49
   4   7   0 3136.09   95.69
   4  -7   0 3071.79   96.49
   4   7   0 2979.60   97.39
   4   7   0 3146.19   96.19
   4   7   0 3163.08   97.79
   4  -7   0 3169.28   95.19
   4   7   0 3079.99   96.79
   4  -7   0 3187.38   95.69
   4   7   0 2999.20  104.59
  -4   7   0 3148.89   96.09
  -4  -7   0 2921.41   95.99
  -4   7   0 3106.19   95.79
  -4   7   0 3131.59  105.99
  -4  -7   0 3178.48   97.99
   4  -8   0  918.11   31.30
   4   8   0  966.60   32.90
   4  -8   0  928.91   30.10
   4  -8   0  981.50   30.50
   4   8   0  958.70   33.60
   4   8   0  899.21   32.20
   4   8   0  909.41   31.90
   4   8   0  969.00   30.60
   4  -8   0 1032.60   31.80
  -4  -8   0  931.11   30.70
  -4   8   0  980.00   31.20
  -4   8   0  934.31   30.80
  -4  -8   0  940.31   36.50
   4   9   0  143.89    7.90
   4  -9   0  150.38    6.40
   4   9   0  160.38    6.90
   4  -9   0  161.28    6.10
   4   9   0  159.18    7.70
   4   9   0  175.08   10.30
   4  -9   0  169.78    6.60
   4   9   0  165.88    6.50
   4  -9   0  160.68    7.30
  -4   9   0  159.78    6.90
  -4  -9   0  149.09    6.50
  -4  -9   0  155.78    8.30
   4  10   0    1.60    1.60
   4  10   0   -0.90    1.00
   4  10   0   -1.20    1.30
   4 -10   0    0.40    1.00
   4 -10   0    0.30    0.90
   4 -10   0    0.30    0.90
   4 -10   0    1.70    0.80
   4  10   0    0.50    1.40
   4  10   0    0.40    0.70
  -4 -10   0    0.70    1.50
  -4  10   0   -0.40    0.70
  -4  10   0    0.70    1.00
   4 -11   0   82.69    4.60
   4  11   0   82.09    5.00
   4 -11   0   85.59    4.00
   4  11   0   87.39    4.40
   4 -11   0   82.89    3.30
   4  11   0   81.99    3.40
   4  11   0   82.19    6.10
  -4  11   0   92.69    4.50
  -4 -11   0   86.09    5.50
  -4 -11   0   79.79    4.30
   4 -12   0  240.58    9.50
   4  12   0  245.78   10.70
   4 -12   0  257.17    9.00
   4  12   0  261.67   10.00
   4  12   0  264.97    9.40
  -4 -12   0  261.17   10.70
  -4  12   0  246.48    9.40
   4  13   0   27.10    2.00
   4 -13   0   24.70    1.70
   4  13   0   27.90    3.20
  -4  13   0   30.70    2.00
  -4 -13   0   29.50    2.40
  -4 -13   0   30.60    2.50
   5   0   0   -1.60    1.90
   5  -1   0  177.28    8.60
   5  -1   0  166.48    6.60
   5  -1   0  158.88   10.30
   5   1   0  165.88    6.60
   5  -1   0  166.08    6.70
   5   1   0  164.38    6.70
   5  -1   0  171.48    7.30
  -5   1   0  158.58    7.00
  -5  -1   0  167.38    7.30
  -5  -1   0  166.58    7.00
  -5  -1   0  163.38    7.20
   5  -2   0   57.49    2.90
   5  -2   0   60.09    6.10
   5   2   0   54.19    3.30
   5  -2   0   61.99    4.60
   5   2   0   52.59    3.00
   5  -2   0   53.49    3.50
   5  -2   0   53.39    3.10
  -5  -2   0   55.59    3.70
  -5  -2   0   59.49    5.10
  -5  -2   0   58.09    3.50
  -5   2   0   54.69    3.10
  -5   2   0   60.39    3.50
  -5   2   0   54.99    4.60
   5  -3   0    8.00    3.90
   5   3   0    5.30    1.60
   5  -3   0    4.90    1.30
   5  -3   0    3.50    0.80
   5   3   0    4.00    1.30
   5   3   0    3.50    0.90
   5  -3   0    3.80    1.00
   5   3   0    3.00    1.10
   5  -3   0    4.60    1.10
  -5   3   0    5.10    1.10
  -5  -3   0    3.00    1.30
  -5  -3   0    4.40    1.40
  -5  -3   0    4.40    1.30
  -5  -3   0    6.30    3.20
  -5   3   0    4.80    1.20
   5   4   0  374.66   13.90
   5  -4   0  399.06   13.50
   5   4   0  376.86   14.40
   5   4   0  396.46   13.90
   5   4   0  388.96   14.00
   5  -4   0  399.16   13.50
   5  -4   0  391.76   13.20
   5   4   0  388.46   13.50
   5  -4   0  402.06   14.30
  -5   4   0  382.86   15.00
  -5  -4   0  390.66   14.90
  -5   4   0  407.66   13.60
  -5  -4   0  396.76   15.10
  -5  -4   0  390.86   14.20
  -5   4   0  391.56   13.80
  -5  -4   0  396.86   17.70
   5  -5   0   27.40    2.60
   5   5   0   18.20    2.60
   5  -5   0   28.50    2.60
   5  -5   0   27.30    2.20
   5   5   0   27.50    2.50
   5   5   0   23.40    2.50
   5   5   0   23.00    2.70
   5  -5   0   27.50    2.20
  -5  -5   0   42.90    6.90
  -5  -5   0   24.50    3.00
  -5   5   0   29.30    3.20
  -5   5   0   26.40    2.20
  -5  -5   0   24.30    2.40
   5  -6   0   25.20    2.10
   5  -6   0   27.30    2.30
   5   6   0   23.30    2.60
   5   6   0   27.90    2.70
   5   6   0   30.00    3.40
   5  -6   0   24.40    1.90
   5  -6   0   23.20    2.50
   5   6   0   26.90    2.30
   5   6   0   25.70    2.60
  -5  -6   0   19.80    3.00
  -5  -6   0   22.50    2.40
  -5  -6   0   25.20    3.30
  -5   6   0   23.70    2.30
  -5   6   0   23.30    2.40
   5  -7   0  506.55   17.20
   5   7   0  519.85   17.40
   5   7   0  508.05   18.00
   5   7   0  486.35   19.00
   5  -7   0  520.95   17.20
   5   7   0  532.65   17.90
   5  -7   0  511.85   16.80
  -5  -7   0  496.65   17.60
  -5  -7   0  518.15   19.50
  -5   7   0  496.25   17.40
  -5   7   0  506.55   17.50
   5   8   0    7.70    1.80
   5  -8   0    6.30    1.10
   5   8   0    8.70    1.70
   5  -8   0    7.90    1.30
   5   8   0    8.70    1.50
   5  -8   0    9.10    1.50
   5  -8   0    7.00    1.60
   5   8   0   11.60    2.20
  -5  -8   0    6.70    1.40
  -5  -8   0    9.70    2.30
  -5   8   0    9.30    1.80
   5   9   0  539.55   19.20
   5   9   0  547.05   18.70
   5  -9   0  518.35   17.30
   5  -9   0  522.95   17.70
   5  -9   0  540.95   17.90
   5   9   0  529.25   18.20
   5   9   0  541.85   17.80
   5   9   0  531.85   20.10
  -5  -9   0  532.15   19.80
  -5  -9   0  531.95   20.20
  -5   9   0  533.45   18.20
   5  10   0  172.88    6.30
   5  10   0  179.18   11.00
   5 -10   0  173.88    6.70
   5 -10   0  153.68    6.40
   5  10   0  179.48    7.80
   5  10   0  174.98    7.30
   5 -10   0  162.18    7.20
   5 -10   0  166.18    6.10
   5  10   0  170.38    6.70
  -5 -10   0  171.08    8.40
  -5 -10   0  170.48    8.20
  -5  10   0  174.68    7.00
   5 -11   0  116.79    5.30
   5  11   0  116.79    6.30
   5 -11   0  130.39    5.70
   5  11   0  126.59    5.80
   5  11   0  157.08   10.00
  -5  11   0  110.19    5.90
  -5 -11   0  104.89    7.40
  -5 -11   0  120.89    6.40
   5 -12   0   62.09    2.80
   5  12   0   60.19    2.90
   5  12   0   58.09    3.60
  -5 -12   0   64.39    3.60
  -5 -12   0   56.89    3.60
  -5  12   0   61.19    3.00
   6   0   0 1323.17   42.10
   6   0   0 1296.87   41.70
   6   0   0 1350.76   42.20
   6   0   0 1345.57   43.10
  -6   0   0 1300.37   42.70
  -6   0   0 1333.87   42.40
  -6   0   0 1300.17   41.80
   6   1   0  439.06   15.30
   6  -1   0  447.96   15.70
   6   1   0  462.55   16.70
   6   1   0  446.86   15.70
   6  -1   0  454.65   15.60
   6   1   0  451.75   15.80
   6  -1   0  440.26   20.90
   6  -1   0  455.85   16.60
   6  -1   0  446.66   15.30
  -6  -1   0  472.05   18.00
  -6   1   0  446.96   17.30
  -6  -1   0  435.86   16.50
  -6   1   0  456.65   15.90
  -6  -1   0  447.46   15.40
  -6   1   0  463.15   15.60
   6  -2   0  442.86   16.20
   6  -2   0  413.76   15.20
   6   2   0  474.05   15.60
   6  -2   0  453.05   15.40
  -6  -2   0  451.45   16.00
  -6  -2   0  447.26   15.20
  -6  -2   0  449.16   16.50
  -6   2   0  417.26   16.10
   6   3   0   97.19    5.80
   6  -3   0   94.49    5.40
   6  -3   0   97.99    5.30
   6  -3   0   97.19    4.70
   6   3   0   99.39    5.10
   6   3   0  102.69    5.10
   6  -3   0  101.29    4.90
  -6   3   0  103.59    5.60
  -6  -3   0   96.89    6.40
  -6  -3   0   90.29    4.30
  -6   3   0   90.59    4.40
   6  -4   0 1220.08   38.40
   6  -4   0 1167.88   37.30
   6   4   0 1167.68   37.80
   6   4   0 1159.08   37.30
   6  -4   0 1117.69   36.80
   6  -4   0 1181.68   37.30
   6   4   0 1171.88   37.90
  -6   4   0 1165.98   37.60
  -6   4   0 1154.98   37.20
  -6  -4   0 1157.18   38.70
  -6   4   0 1194.48   37.40
  -6  -4   0 1155.38   38.00
   6   5   0  122.19    6.00
   6  -5   0  128.79    5.20
   6   5   0  120.89    5.90
   6  -5   0  125.39    5.40
   6  -5   0  126.29    5.60
   6  -5   0  118.69    6.30
   6   5   0  127.19    5.60
   6   5   0  115.69    6.80
  -6   5   0  115.39    5.30
  -6   5   0  127.59    5.60
  -6  -5   0  122.19    6.00
  -6   5   0  128.29    5.60
  -6   5   0  123.99    5.70
  -6  -5   0  124.09    6.80
   6   6   0   11.30    1.90
   6  -6   0    7.70    1.40
   6  -6   0    8.50    1.40
   6  -6   0   11.40    1.50
   6   6   0    9.70    1.80
   6  -6   0   11.90    2.00
   6   6   0   10.20    2.00
   6   6   0    7.70    1.40
   6   6   0    9.50    2.60
  -6  -6   0    9.30    2.30
  -6   6   0   10.30    1.60
  -6   6   0   13.20    2.00
  -6  -6   0    9.60    2.40
  -6  -6   0    8.70    1.70
   6  -7   0   84.69    4.10
   6   7   0   81.29    4.50
   6  -7   0   78.79    4.10
   6   7   0   81.59    4.70
   6   7   0   73.59    5.60
   6   7   0   70.89    4.70
   6   7   0   80.49    4.10
   6  -7   0   81.79    4.70
   6  -7   0   85.89    3.80
  -6   7   0   84.99    4.40
  -6  -7   0   77.59    5.50
  -6  -7   0   85.59    5.70
   6   8   0  110.59    6.60
   6  -8   0  111.99    4.90
   6  -8   0  107.69    6.20
   6   8   0  115.99    5.60
   6   8   0   98.79    6.00
   6   8   0  106.49    5.60
   6  -8   0  106.49    5.60
   6  -8   0  109.69    4.50
   6   8   0  111.19    4.90
  -6   8   0  118.99    5.20
  -6  -8   0  108.19    6.50
  -6  -8   0  115.49    6.50
   6  -9   0   53.59    2.50
   6   9   0   50.19    4.90
   6  -9   0   52.29    3.30
   6   9   0   54.49    3.60
   6  -9   0   55.89    3.00
   6   9   0   53.39    2.70
   6  -9   0   48.90    2.80
   6   9   0   52.79    3.40
  -6   9   0   52.49    3.20
  -6  -9   0   49.50    4.10
   6  10   0    1.30    0.50
   6  10   0    0.20    1.40
   6 -10   0    2.10    1.20
   6  10   0    0.80    1.00
   6 -10   0    1.30    0.90
  -6  10   0    0.90    0.70
  -6  10   0    1.70    1.40
  -6 -10   0    1.60    2.00
   6  11   0   59.29    3.00
   6 -11   0   62.09    2.80
  -6 -11   0   60.29    3.50
  -6  11   0   59.79    2.90
   7   0   0    0.60    0.90
   7   0   0   -1.10    0.90
   7   0   0   -0.30    1.00
   7   0   0    0.70    1.30
  -7   0   0   -0.20    0.80
  -7   0   0   -2.70    1.10
   7  -1   0  649.14   23.20
   7  -1   0  655.93   21.70
   7   1   0  667.73   21.90
   7   1   0  654.03   22.40
   7   1   0  673.13   22.40
   7   1   0  661.93   23.50
   7  -1   0  645.74   22.20
   7  -1   0  667.73   22.20
  -7   1   0  673.33   22.00
  -7  -1   0  657.93   21.90
  -7  -1   0  680.63   23.10
  -7  -1   0  636.64   23.00
  -7   1   0  670.63   22.70
  -7  -1   0  672.43   22.70
   7   2   0   -0.40    1.20
   7  -2   0    0.70    1.20
   7   2   0   -0.80    0.90
   7  -2   0   -0.30    0.90
   7   2   0   -0.30    0.90
   7   2   0    0.40    0.90
   7  -2   0    0.50    0.80
   7  -2   0    2.80    1.20
  -7   2   0    1.50    1.00
  -7   2   0    0.70    1.40
  -7  -2   0    0.70    1.30
  -7  -2   0    1.20    0.90
  -7  -2   0    0.80    1.40
  -7  -2   0    1.60    1.20
   7   3   0  472.75   16.10
   7  -3   0  473.65   16.20
   7   3   0  457.35   17.70
   7  -3   0  462.65   16.40
   7   3   0  469.85   16.60
   7  -3   0  481.95   15.80
   7   3   0  444.56   16.70
   7  -3   0  461.75   17.20
  -7   3   0  488.65   16.40
  -7   3   0  486.25   16.60
  -7  -3   0  499.75   17.60
  -7  -3   0  426.26   15.60
  -7  -3   0  481.85   16.90
   7  -4   0  892.21   28.90
   7   4   0  877.41   29.30
   7  -4   0  895.91   29.90
   7   4   0  901.51   29.60
   7  -4   0  901.51   28.40
   7   4   0  862.61   28.80
   7   4   0  908.61   30.60
   7  -4   0  898.21   28.90
  -7   4   0  881.71   29.10
  -7   4   0  838.42   28.50
  -7  -4   0  881.71   30.30
  -7  -4   0  905.41   29.60
  -7   4   0  922.51   29.00
   7   5   0  399.76   15.30
   7   5   0  407.96   15.60
   7  -5   0  400.76   15.00
   7  -5   0  405.36   14.10
   7   5   0  474.95   16.40
   7  -5   0  422.66   14.50
   7  -5   0  407.96   14.80
  -7  -5   0  401.86   14.90
  -7   5   0  392.06   13.90
  -7   5   0  388.66   13.80
  -7  -5   0  371.36   17.10
   7   6   0   -0.50    0.90
   7  -6   0   -0.10    1.10
   7   6   0   -0.20    1.20
   7   6   0    0.50    0.90
   7   6   0   -0.70    0.80
   7  -6   0    0.20    0.70
   7  -6   0    0.00    0.70
   7  -6   0    0.30    0.80
  -7  -6   0   -0.50    1.50
  -7   6   0    1.20    1.10
   7  -7   0   62.49    3.30
   7   7   0   64.19    3.20
   7  -7   0   64.99    3.30
   7   7   0   64.99    3.80
   7   7   0   64.89    4.20
   7   7   0   60.99    3.50
   7  -7   0   62.69    3.00
   7  -7   0   59.99    3.80
  -7   7   0   64.89    3.50
  -7  -7   0   67.59    4.70
   7   8   0    1.30    1.10
   7  -8   0   -0.70    1.00
   7   8   0    0.40    0.70
   7  -8   0    0.90    0.70
   7  -8   0    1.10    1.20
   7   8   0    0.20    0.90
   7  -8   0    0.20    0.60
   7   8   0   -0.80    1.00
  -7  -8   0   -0.10    1.10
  -7   8   0    1.10    0.90
   7   9   0    0.50    0.70
   7  -9   0   -0.60    0.50
   7  -9   0    0.60    0.70
   7   9   0    0.20    1.90
   7   9   0   -0.40    0.40
  -7  -9   0    0.40    1.20
  -7   9   0    1.40    0.80
   7  10   0   78.69    3.40
   7 -10   0   81.19    3.20
  -7  10   0   71.99    3.10
  -7 -10   0   78.59    3.70
  -7  10   0   80.49    3.30
   8   0   0  149.09    6.40
   8   0   0  142.09    5.90
   8   0   0  144.59    6.30
   8   0   0  147.79    7.20
  -8   0   0  140.49    5.90
  -8   0   0  144.49    6.70
   8  -1   0   33.80    2.70
   8   1   0   31.80    2.70
   8  -1   0   34.70    3.30
   8   1   0   37.20    3.50
   8   1   0   31.30    2.70
   8  -1   0   32.80    2.30
   8   1   0   32.00    2.40
   8  -1   0   33.70    2.70
  -8  -1   0   32.50    3.10
  -8   1   0   35.30    2.60
  -8   1   0   34.20    2.90
  -8  -1   0   32.50    2.30
   8   2   0  757.42   26.10
   8   2   0  776.62   25.10
   8   2   0  741.93   24.40
   8  -2   0  781.52   25.90
   8  -2   0  750.52   24.20
   8  -2   0  767.92   24.70
   8   2   0  734.73   24.80
   8  -2   0  732.33   24.60
  -8   2   0  748.73   24.90
  -8  -2   0  750.62   30.70
  -8  -2   0  735.03   25.30
  -8  -2   0  747.73   25.40
  -8   2   0  753.42   24.60
   8  -3   0   59.49    3.30
   8  -3   0   49.90    5.10
   8   3   0   55.69    3.10
   8  -3   0   57.79    3.00
   8   3   0   57.59    4.20
   8   3   0   63.19    3.70
  -8   3   0   55.39    3.40
  -8  -3   0   55.39    4.00
  -8  -3   0   52.59    3.80
   8  -4   0  414.66   15.50
   8  -4   0  419.76   14.20
   8   4   0  438.96   16.10
   8  -4   0  418.46   14.50
   8   4   0  418.56   14.80
   8   4   0  431.96   14.50
   8   4   0  437.36   15.20
  -8   4   0  428.56   14.60
  -8  -4   0  432.26   15.80
  -8  -4   0  446.16   15.70
  -8   4   0  447.96   14.80
   8   5   0   75.69    4.60
   8   5   0   71.39    4.00
   8   5   0   73.49    3.80
   8  -5   0   75.39    3.30
   8   5   0   75.29    3.50
   8  -5   0   73.09    3.50
   8  -5   0   73.09    4.20
  -8  -5   0   76.79    4.40
  -8   5   0   80.39    3.80
   8   6   0   57.79    3.50
   8  -6   0   68.39    3.60
   8   6   0   71.29    4.10
   8  -6   0   74.19    3.40
   8  -6   0   74.79    4.60
   8  -6   0   70.49    3.30
   8   6   0   69.59    3.70
   8   6   0   76.99    3.80
  -8  -6   0   66.59    4.10
  -8   6   0   74.19    3.50
  -8  -6   0   69.69    4.10
   8   7   0   11.20    1.50
   8  -7   0   11.50    0.90
   8  -7   0   11.60    1.30
   8   7   0   11.30    1.00
   8  -7   0    7.80    1.70
   8   7   0   12.60    1.70
  -8  -7   0    9.90    1.60
  -8  -7   0   10.90    1.80
  -8   7   0   12.80    1.40
   8   8   0   11.40    1.30
   8  -8   0   11.50    1.20
  -8  -8   0   10.10    1.50
  -8   8   0   14.60    1.70
   8   9   0   71.09    2.90
   8  -9   0   69.69    2.70
  -8   9   0   64.19    2.70
  -8  -9   0   70.29    2.90
  -8   9   0   69.59    2.70
   9   0   0    0.50    0.70
   9   0   0    0.70    0.70
   9   0   0    1.20    1.00
   9   0   0   -0.10    0.80
  -9   0   0   -0.20    0.70
   9   1   0   35.70    2.50
   9  -1   0   32.60    2.50
   9  -1   0   34.20    2.90
   9  -1   0   32.40    2.30
   9   1   0   35.70    2.90
   9   1   0   41.20    3.00
  -9   1   0   33.80    2.50
  -9  -1   0   38.00    2.80
   9  -2   0   13.00    1.60
   9   2   0   11.90    1.60
   9  -2   0   11.10    1.10
   9  -2   0   13.10    1.90
   9   2   0    8.30    1.90
   9  -2   0   10.60    1.70
   9   2   0   11.50    1.20
   9   2   0   12.40    1.50
  -9   2   0   13.20    1.50
  -9  -2   0    7.50    2.10
   9  -3   0    1.70    0.60
   9  -3   0    1.30    0.80
   9   3   0    1.00    0.80
   9  -3   0    0.40    1.00
   9   3   0    2.00    0.60
   9   3   0    1.20    0.90
   9   3   0    1.40    0.90
   9  -3   0    2.50    0.70
  -9  -3   0    1.70    0.90
  -9   3   0    3.60    0.90
  -9   3   0    1.80    0.60
   9  -4   0    3.50    0.80
   9   4   0    3.60    1.10
   9  -4   0    4.00    0.60
   9   4   0    3.50    0.60
   9   4   0    3.30    1.00
   9  -4   0    4.70    1.20
  -9  -4   0    2.40    0.90
  -9   4   0    2.80    0.80
   9  -5   0  150.08    5.30
   9   5   0  153.78    5.60
   9   5   0  146.89    6.00
   9   5   0  134.79    4.70
   9  -5   0  138.89    4.70
   9  -5   0  132.39    5.80
  -9   5   0  156.08    5.30
  -9  -5   0  148.69    5.60
   9  -6   0    0.10    0.50
   9   6   0   -0.60    0.60
  -9   6   0    0.10    0.50
  -9  -6   0    0.30    0.60
  10   0   0  315.97   10.30
  10   0   0  330.37   11.30
 -10   0   0  315.87   10.00
 -10   0   0  307.67   10.40
  10   1   0   61.79    2.50
  10  -1   0   60.89    2.50
  10   1   0   61.39    3.50
 -10   1   0   58.89    2.20
 -10   1   0   52.29    2.50
 -10  -1   0   58.19    2.20
 -10  -1   0   58.29    2.60
  10  -2   0    2.40    0.50
  10   2   0    2.10    0.50
 -10  -2   0    2.90    0.60
   0 -14   1    0.10    1.20
   0  14  -1    0.60    0.90
   0  14  -1   -0.70    1.00
   0  13  -1    0.80    1.00
   0  13  -1    0.00    1.40
   0 -13   1    0.60    0.70
   0  13  -1    0.80    1.10
   0 -13   1    2.90    1.60
   0 -12   1  170.98    9.10
   0  12  -1  155.38    8.20
   0  12  -1  154.38    7.30
   0  12  -1  148.09    9.10
   0 -12   1  164.48    6.50
   0 -11   1  255.37   10.90
   0  11  -1  241.28   10.20
   0 -11   1  249.38    9.40
   0  11  -1  247.68   10.40
   0  11  -1  249.68   11.20
   0  10  -1   19.60    2.50
   0  10  -1   15.70    2.00
   0 -10   1   16.90    2.60
   0 -10   1   17.70    1.50
   0  10  -1   15.40    2.30
   0 -10   1   18.90    2.10
   0  10  -1   20.80    3.10
   0  -9   1    6.90    1.00
   0   9  -1    5.00    1.10
   0   9  -1   -4.40    7.00
   0   9  -1    7.60    1.80
   0  -9   1    3.60    1.30
   0  -9   1    5.40    1.60
   0   9  -1    9.50    1.80
   0   9  -1    6.50    1.70
   0  -9   1    6.10    1.20
   0  -8   1  409.56   16.60
   0   8  -1  422.16   15.10
   0   8  -1  383.56   14.30
   0   8  -1  411.06   19.40
   0  -8   1  438.16   15.00
   0  -8   1  390.76   13.60
   0  -8   1  384.66   14.70
   0   8  -1  384.56   13.70
   0  -8   1  412.86   13.80
   0   8  -1  425.76   14.50
   0   7  -1    8.70    1.20
   0  -7   1    8.60    2.10
   0  -7   1   10.90    6.10
   0  -7   1    9.20    1.60
   0   7  -1    8.50    1.70
   0  -7   1   12.50    4.50
   0   7  -1    8.00    1.50
   0   7  -1    7.60    2.90
   0  -7   1    8.60    1.20
   0  -6   1  587.34   21.90
   0   6  -1  607.64   19.70
   0  -6   1  573.94   22.80
   0  -6   1  587.84   19.90
   0   6  -1  610.94   19.50
   0   6  -1  617.04   20.00
   0   6  -1  578.14   22.20
   0  -6   1  617.24   20.80
   0   5  -1  964.90   30.50
   0   5  -1  953.50   32.20
   0  -5   1  937.81   31.60
   0  -5   1  929.61   30.70
   0   4  -1 9035.70  276.77
   0   3  -1 5106.49  156.88
   0   2  -1 2224.38   65.89
   0  -2   1 2196.08   65.99
   0   2  -1 2024.40   66.19
   0   2  -1 2144.29   66.89
   0   2  -1 2201.28   66.99
   0  -1   1 1517.05   46.20
   0   1  -1 1593.64   46.20
   0   1  -1 1477.95   46.90
   0  -1   1 1471.85   47.00
   0   0   1    0.50    0.10
   0   0   1    0.60    0.20
   0   0  -1    0.60    0.10
   0   0  -1    1.00    0.30
   0   1   1 1613.14   47.30
   0  -1  -1 1601.64   47.80
   0  -1  -1 1426.76   47.80
   0   1   1 1579.04   48.00
   0  -2  -1 2224.68   68.19
   0  -2  -1 2172.68   68.49
   0   2   1 2217.18   68.19
   0   2   1 2308.27   69.29
   0   2   1 2175.98   67.99
   0   3   1 4880.31  150.08
   0   4   1 9999.00  306.47
   0  -5  -1  932.41   31.90
   0  -5  -1  922.21   32.10
   0   5   1  927.71   30.80
   0  -5  -1  920.41   31.00
   0   5   1  943.71   29.90
   0  -5  -1  946.91   30.60
   0  -6  -1  604.54   22.10
   0  -6  -1  575.04   23.00
   0   6   1  614.14   20.40
   0  -6  -1  603.34   21.30
   0  -6  -1  607.94   20.20
   0  -6  -1  599.74   23.00
   0  -6  -1  642.24   19.90
   0   7   1   10.80    2.70
   0   7   1    7.30    1.10
   0   7   1   10.00    1.90
   0   7   1    9.60    1.70
   0  -7  -1   11.80    1.90
   0  -7  -1   13.90    4.40
   0  -7  -1    8.00    1.20
   0  -7  -1    6.70    2.20
   0  -7  -1    8.40    2.90
   0   8   1  407.36   17.70
   0  -8  -1  408.66   14.00
   0   8   1  385.66   13.80
   0  -8  -1  409.56   14.10
   0  -8  -1  407.46   13.70
   0   8   1  421.06   14.80
   0  -8  -1  431.76   17.30
   0   8   1  413.66   14.60
   0  -8  -1  420.76   15.10
   0   8   1  430.96   15.50
   0  -9  -1    2.40    5.40
   0   9   1    6.50    2.10
   0  -9  -1    6.50    1.10
   0   9   1    6.80    1.80
   0  -9  -1    6.20    1.20
   0   9   1    5.50    1.50
   0  -9  -1    5.30    1.10
   0  -9  -1    5.50    1.60
   0  10   1   18.60    1.60
   0  10   1   20.90    2.60
   0  10   1   18.40    2.70
   0 -10  -1   17.90    2.70
   0 -10  -1   19.20    1.80
   0 -10  -1   18.60    2.10
   0  10   1   14.30    2.60
   0 -10  -1   18.80    2.20
   0 -11  -1  252.97   10.90
   0 -11  -1  241.48    8.70
   0  11   1  251.37   10.30
   0  11   1  251.37   10.50
   0  11   1  265.07   11.50
   0 -11  -1  240.38    9.50
   0  12   1  173.28    8.70
   0  12   1  163.88    7.60
   0 -12  -1  184.08    9.20
   0 -12  -1  156.98    6.80
   0  13   1    3.40    1.80
   0 -13  -1    1.30    1.20
   0  13   1    0.80    1.20
   0 -13  -1    1.90    1.30
   0  13   1    0.50    1.00
   0  14   1    0.30    0.80
   0  14   1   -1.10    1.00
   0 -14  -1    0.20    0.60
   0 -14  -1    0.70    1.00
   1  14  -1   31.30    2.30
   1  14  -1   32.40    2.20
   1  14  -1   33.00    2.50
  -1 -14   1   35.50    2.80
  -1  14  -1   39.10    3.10
   1  13  -1   77.19    4.30
   1  13  -1   74.49    5.10
   1 -13   1   75.29    4.40
   1  13  -1   80.79    4.50
   1 -13   1   72.59    3.40
  -1  13  -1   77.39    4.30
  -1 -13   1   71.29    3.20
  -1  13  -1   78.79    4.20
  -1  13  -1   72.39    5.00
  -1 -13   1   78.29    4.70
   1 -12   1  722.83   23.20
   1  12  -1  638.24   22.10
   1 -12   1  716.43   24.60
   1  12  -1  683.43   24.20
  -1  12  -1  707.53   24.00
  -1 -12   1  707.03   25.10
  -1  12  -1  744.93   24.20
  -1  12  -1  732.13   25.20
  -1 -12   1  720.03   23.10
   1  11  -1   49.40    4.20
   1 -11   1   56.79    3.40
   1  11  -1   51.09    3.40
   1  11  -1   58.29    4.20
   1 -11   1   62.29    4.50
   1  11  -1   59.19    4.80
  -1  11  -1   53.39    4.50
  -1  11  -1   56.39    4.20
  -1 -11   1   64.69    4.80
  -1  11  -1   59.79    4.10
  -1 -11   1   60.89    3.50
   1 -10   1   84.89    3.80
   1  10  -1   84.69    5.40
   1  10  -1   91.39    5.30
   1  10  -1   90.09    5.30
   1  10  -1   95.19    6.00
   1 -10   1   94.69    5.50
   1 -10   1   91.09    4.40
  -1 -10   1   92.89    4.50
  -1  10  -1   85.59    5.00
  -1  10  -1   89.29    4.90
  -1 -10   1   97.09    5.80
  -1  10  -1   93.59    5.70
   1  -9   1  379.66   13.10
   1  -9   1  393.26   13.30
   1   9  -1  394.66   15.10
   1  -9   1  405.26   23.20
   1   9  -1  398.56   14.40
   1   9  -1  366.06   14.30
   1  -9   1  399.66   14.50
   1   9  -1  390.66   13.50
  -1  -9   1  396.66   14.90
  -1   9  -1  368.16   13.20
  -1  -9   1  381.16   13.50
  -1   9  -1  381.86   14.70
  -1   9  -1  383.86   14.10
  -1  -9   1  357.66   12.60
  -1   9  -1  394.66   15.40
   1   8  -1  341.77   12.60
   1  -8   1  341.57   11.70
   1  -8   1  334.87   15.40
   1   8  -1  357.16   12.10
   1  -8   1  346.87   11.80
   1   8  -1  375.06   15.00
   1  -8   1  343.37   11.40
   1   8  -1  320.27   12.60
   1  -8   1  353.86   12.70
   1  -8   1  306.07   30.00
   1   8  -1  342.27   16.70
  -1   8  -1  375.26   12.20
  -1   8  -1  347.37   17.90
  -1   8  -1  343.27   12.90
  -1  -8   1  336.17   11.90
  -1  -8   1  318.17   11.30
  -1   8  -1  347.87   12.40
  -1  -8   1  307.67   12.20
  -1   8  -1  318.97   12.20
  -1  -8   1  361.16   13.20
   1  -7   1 1528.15   47.00
   1  -7   1 1494.85   48.30
   1  -7   1 1374.06   49.70
   1   7  -1 1429.46   49.50
   1   7  -1 1623.14   49.00
   1  -7   1 1438.66   45.10
   1  -7   1 1501.05   45.90
   1   7  -1 1452.45   46.80
   1   7  -1 1476.45   46.40
  -1   7  -1 1387.26   49.70
  -1   7  -1 1405.06   45.00
  -1   7  -1 1390.26   45.50
  -1   7  -1 1492.25   46.10
  -1   7  -1 1396.06   48.90
  -1  -7   1 1363.66   46.60
  -1  -7   1 1352.16   44.90
  -1  -7   1 1499.75   58.29
  -1  -7   1 1459.55   49.10
   1   6  -1  626.84   20.60
   1  -6   1  611.54   21.90
   1   6  -1  610.34   19.70
   1   6  -1  603.54   23.10
   1  -6   1  607.54   19.80
   1  -6   1  612.24   23.10
   1   6  -1  614.74   20.20
   1  -6   1  587.64   20.20
  -1   6  -1  617.64   20.30
  -1   6  -1  638.44   19.90
  -1   6  -1  609.34   23.30
  -1  -6   1  628.94   22.30
  -1  -6   1  589.54   23.50
  -1  -6   1  607.74   20.60
  -1  -6   1  612.24   20.50
  -1   6  -1  618.94   22.30
   1  -5   1  625.34   21.60
   1   5  -1  605.64   22.60
   1  -5   1  606.94   22.20
  -1  -5   1  633.84   21.60
  -1   5  -1  613.04   21.50
  -1   5  -1  616.84   20.20
  -1   5  -1  582.04   21.20
  -1  -5   1  633.14   20.20
  -1   5  -1  651.53   22.80
   1   4  -1  729.53   26.00
   1  -4   1  752.12   24.90
   1  -4   1  753.82   27.00
   1   4  -1  728.13   23.90
   1  -4   1  740.43   25.30
   1   4  -1  797.32   26.40
  -1  -4   1  768.02   25.80
  -1   4  -1  738.63   24.60
  -1  -4   1  738.43   25.80
  -1   4  -1  704.33   25.50
  -1   4  -1  750.72   24.80
  -1  -4   1  738.33   24.70
  -1   4  -1  749.53   25.80
  -1  -4   1  775.02   23.70
   1  -3   1  834.22   27.50
   1   3  -1  780.52   27.10
   1  -3   1  830.22   26.90
   1  -3   1  871.91   26.70
  -1   3  -1  828.82   27.40
  -1  -3   1  824.12   27.10
  -1  -3   1  841.52   25.50
  -1  -3   1  773.12   27.00
  -1   3  -1  797.32   27.00
  -1   3  -1  808.72   26.40
  -1   3  -1  863.51   26.60
  -1  -3   1  786.62   26.30
   1  -2   1 2961.40   94.39
   1   2  -1 2882.81   93.89
   1  -2   1 3085.89   93.99
   1  -2   1 3100.19   93.89
  -1  -2   1 3110.79   92.89
  -1   2  -1 3204.18   94.59
  -1  -2   1 2978.10   93.89
  -1   2  -1 3019.30   93.69
  -1  -2   1 3119.19   94.09
   1   0   1  123.99    4.60
   1   0  -1  113.29    4.20
   1   0   1  125.19    5.00
   1   0  -1  114.69    3.80
   1   0  -1  123.69    4.40
   1   0   1  117.99    4.70
  -1   0  -1  121.89    4.60
  -1   0  -1  114.89    4.50
  -1   0   1  122.49    4.20
  -1   0   1  112.59    4.60
  -1   0  -1  118.89    5.00
  -1   0  -1  112.99    4.60
   1   2   1 3121.59   95.99
   1   2   1 3076.99   96.19
   1  -2  -1 3080.79   95.29
   1  -2  -1 2968.10   95.49
   1  -2  -1 3173.58   95.69
  -1   2   1 3073.89   95.59
  -1  -2  -1 3190.48   95.99
  -1   2   1 3135.79   95.39
  -1  -2  -1 3069.59   96.09
  -1   2   1 3231.38   95.89
   1  -3  -1  865.21   27.00
   1  -3  -1  810.22   26.90
   1  -3  -1  833.82   27.00
   1   3   1  800.42   27.80
   1  -3  -1  826.92   26.90
  -1   3   1  829.92   27.00
  -1   3   1  829.32   26.70
  -1  -3  -1  825.72   26.80
  -1   3   1  799.42   26.80
  -1   3   1  851.31   27.10
  -1  -3  -1  812.22   27.40
  -1  -3  -1  870.21   27.60
   1  -4  -1  714.93   24.80
   1   4   1  695.83   25.80
   1  -4  -1  755.32   24.80
   1   4   1  715.73   23.70
  -1  -4  -1  772.72   25.40
  -1   4   1  731.03   24.80
  -1   4   1  736.23   24.30
  -1   4   1  759.12   23.40
  -1  -4  -1  761.02   24.50
  -1  -4  -1  733.73   25.40
  -1   4   1  709.93   24.90
   1   5   1  599.94   21.40
   1  -5  -1  636.74   21.40
   1  -5  -1  604.04   21.60
  -1  -5  -1  597.84   21.20
  -1   5   1  631.24   21.60
  -1  -5  -1  631.14   22.40
  -1  -5  -1  595.04   22.30
  -1   5   1  550.44   23.90
  -1  -5  -1  612.84   20.40
  -1   5   1  613.04   19.90
   1   6   1  627.94   20.90
   1  -6  -1  616.34   23.10
   1   6   1  624.44   20.50
   1   6   1  626.44   22.40
   1  -6  -1  623.94   22.30
   1   6   1  612.34   20.00
   1  -6  -1  626.34   19.90
  -1   6   1  621.34   22.40
  -1   6   1  597.64   20.90
  -1  -6  -1  653.83   23.90
  -1   6   1  591.14   20.20
  -1  -6  -1  578.84   23.60
  -1  -6  -1  628.84   20.80
  -1  -6  -1  648.44   20.30
  -1   6   1  608.34   22.50
  -1  -6  -1  620.44   21.30
   1  -7  -1 1537.05   45.60
   1   7   1 1502.55   46.90
   1  -7  -1 1477.95   48.80
   1   7   1 1412.66   48.40
   1   7   1 1397.06   45.40
   1  -7  -1 1300.47   46.40
   1   7   1 1683.03   49.90
   1  -7  -1 1428.36   49.90
  -1  -7  -1 1416.16   49.20
  -1  -7  -1 1460.25   46.50
  -1  -7  -1 1509.35   50.89
  -1   7   1 1404.96   45.80
  -1  -7  -1 1437.86   45.50
  -1   7   1 1361.06   45.10
  -1  -7  -1 1474.35   47.40
  -1  -7  -1 1390.26   51.09
  -1   7   1 1395.76   48.80
  -1  -7  -1 1618.44   47.70
  -1   7   1 1447.86   46.40
   1   8   1  336.67   14.90
   1  -8  -1  367.36   13.00
   1  -8  -1  347.57   11.70
   1  -8  -1  351.06   12.00
   1   8   1  356.06   12.90
   1  -8  -1  353.76   12.00
   1   8   1  346.77   15.70
   1   8   1  335.77   12.80
   1  -8  -1  347.27   15.90
   1   8   1  334.17   12.00
  -1   8   1  340.67   13.10
  -1  -8  -1  352.66   12.40
  -1  -8  -1  355.16   13.30
  -1   8   1  341.17   16.40
  -1  -8  -1  357.86   23.00
  -1   8   1  342.87   12.60
  -1  -8  -1  347.07   12.20
  -1  -8  -1  338.97   11.80
  -1   8   1  341.47   12.40
  -1  -8  -1  335.37   14.60
   1   9   1  400.36   15.30
   1   9   1  382.96   14.30
   1  -9  -1  391.16   14.40
   1  -9  -1  385.96   13.30
   1   9   1  378.86   14.60
   1  -9  -1  368.16   19.10
   1  -9  -1  370.86   12.80
   1   9   1  364.26   13.10
   1  -9  -1  385.86   13.30
  -1   9   1  390.36   14.70
  -1  -9  -1  388.76   13.20
  -1   9   1  350.06   14.30
  -1   9   1  387.96   14.00
  -1  -9  -1  381.46   13.50
  -1  -9  -1  400.86   14.80
  -1  -9  -1  376.16   12.90
  -1   9   1  369.56   13.70
   1 -10  -1   85.49    5.10
   1 -10  -1   91.69    5.50
   1 -10  -1   92.59    4.10
   1  10   1   87.89    5.40
   1  10   1   88.89    3.90
   1  10   1  100.49    6.30
   1 -10  -1   92.59    4.50
   1  10   1   88.39    5.20
  -1 -10  -1   90.99    4.00
  -1 -10  -1   92.59    4.70
  -1  10   1   92.89    5.00
  -1 -10  -1   89.79    5.70
  -1  10   1   87.39    5.70
  -1  10   1   88.39    5.10
   1 -11  -1   59.59    3.10
   1 -11  -1   58.19    4.40
   1 -11  -1   56.09    3.50
   1 -11  -1   52.09    3.30
   1  11   1   55.49    4.80
   1  11   1   62.59    4.40
   1  11   1   63.39    4.40
  -1 -11  -1   56.09    3.50
  -1  11   1   56.59    4.10
  -1  11   1   53.89    3.90
  -1 -11  -1   56.09    4.50
  -1  11   1   54.39    4.80
   1  12   1  702.43   24.40
   1 -12  -1  728.23   23.50
   1  12   1  713.03   25.60
  -1 -12  -1  693.63   26.40
  -1  12   1  714.13   24.30
  -1 -12  -1  717.53   23.50
  -1  12   1  729.83   24.30
  -1  12   1  696.33   25.10
   1 -13  -1   74.79    4.40
   1  13   1   74.79    4.40
   1  13   1   81.39    4.50
   1  13   1   70.99    5.00
   1 -13  -1   78.99    4.60
  -1 -13  -1   83.29    4.90
  -1  13   1   59.69    5.80
  -1  13   1   92.59    5.30
  -1 -13  -1   73.59    3.60
   1  14   1   39.00    2.70
   1  14   1   35.60    2.60
   1 -14  -1   34.20    2.70
   1 -14  -1   34.60    2.10
  -1 -14  -1   34.20    2.70
  -1  14   1   36.30    2.40
  -1 -14  -1   31.70    1.70
   2  14  -1    5.80    0.80
   2  14  -1    5.30    1.20
   2  14  -1    5.40    2.20
  -2 -14   1    5.60    1.20
  -2  14  -1    4.40    0.90
   2  13  -1  147.39    7.40
   2  13  -1  146.49    6.50
   2 -13   1  147.59    6.50
   2 -13   1  152.88    5.60
   2  13  -1  152.28    6.70
  -2  13  -1  137.39    6.10
  -2 -13   1  145.09    6.90
  -2  13  -1  148.29    6.30
   2 -12   1  415.36   15.60
   2  12  -1  431.06   15.80
   2  12  -1  420.16   15.60
   2 -12   1  429.76   14.50
   2  12  -1  416.26   13.90
   2  12  -1  430.16   16.70
  -2 -12   1  418.66   14.20
  -2  12  -1  419.46   15.10
  -2  12  -1  435.36   15.30
  -2  12  -1  421.66   16.00
  -2 -12   1  434.26   16.30
   2  11  -1  730.23   24.40
   2  11  -1  717.13   25.40
   2 -11   1  712.23   24.20
   2  11  -1  700.63   22.50
   2  11  -1  675.13   24.10
   2  11  -1  680.13   22.80
   2 -11   1  689.63   22.80
  -2  11  -1  686.53   23.60
  -2 -11   1  695.03   24.90
  -2 -11   1  664.23   22.70
  -2  11  -1  677.43   24.40
  -2  11  -1  704.03   23.60
   2  10  -1 1091.19   35.30
   2 -10   1 1133.69   36.40
   2 -10   1 1114.89   35.10
   2  10  -1 1100.79   37.40
   2 -10   1 1068.79   34.40
   2  10  -1 1103.99   36.40
   2  10  -1 1055.39   36.40
  -2 -10   1 1061.09   35.10
  -2  10  -1 1078.69   36.60
  -2 -10   1 1164.48   37.50
  -2  10  -1 1124.09   36.00
  -2  10  -1 1073.09   35.60
   2   9  -1 1269.27   43.40
   2  -9   1 1293.17   41.90
   2   9  -1 1384.16   44.40
   2  -9   1 1343.57   41.80
   2   9  -1 1327.87   42.40
   2   9  -1 1322.57   43.30
   2  -9   1 1362.76   42.10
   2  -9   1 1380.96   43.30
  -2  -9   1 1381.96   44.30
  -2   9  -1 1446.76   44.40
  -2   9  -1 1124.79   41.60
  -2   9  -1 1322.07   42.80
  -2  -9   1 1371.66   43.20
  -2   9  -1 1360.06   43.60
   2   8  -1 1055.89   34.80
   2   8  -1 1054.49   34.80
   2  -8   1 1076.69   33.90
   2  -8   1 1011.40   37.90
   2   8  -1 1026.40   33.30
   2   8  -1 1053.89   34.00
   2  -8   1 1030.60   32.90
   2  -8   1 1018.50   32.60
   2  -8   1 1046.90   32.90
   2   8  -1  960.20   38.60
  -2   8  -1 1021.70   33.50
  -2   8  -1 1097.79   33.10
  -2  -8   1 1011.40   33.20
  -2   8  -1 1015.40   33.30
  -2   8  -1  980.70   40.10
  -2  -8   1 1084.79   34.90
  -2   8  -1 1073.49   34.30
   2  -7   1  110.09    7.70
   2  -7   1   99.69    4.00
   2  -7   1  117.79   10.40
   2  -7   1  100.79    4.40
   2  -7   1   95.29    4.30
   2  -7   1  100.19    4.90
   2   7  -1  103.49    5.40
   2   7  -1  117.39    8.70
  -2   7  -1   99.69    4.60
  -2   7  -1   92.99    7.90
  -2   7  -1  103.89    9.10
  -2  -7   1   97.09    8.80
  -2  -7   1   98.29    4.50
  -2   7  -1  102.39    4.20
  -2   7  -1   95.59    4.70
  -2   7  -1  100.89    5.00
   2  -6   1 1551.74   51.39
   2  -6   1 1589.14   53.29
   2   6  -1 1534.15   48.70
   2   6  -1 1576.34   48.30
   2   6  -1 1524.85   49.10
   2  -6   1 1574.44   48.10
   2  -6   1 1521.65   48.70
   2   6  -1 1594.74   53.09
  -2   6  -1 1552.84   51.29
  -2  -6   1 1535.85   50.99
  -2   6  -1 1534.65   53.09
  -2   6  -1 1463.85   47.80
  -2  -6   1 1554.54   53.29
  -2  -6   1 1561.34   49.30
  -2   6  -1 1553.54   48.60
  -2  -6   1 1576.74   48.30
  -2  -6   1 1512.65   48.60
   2   5  -1   93.09    4.40
   2  -5   1   98.29    6.10
   2   5  -1  101.29    4.70
   2  -5   1   95.69    4.00
   2  -5   1   99.69    6.70
  -2  -5   1  102.69    6.70
  -2  -5   1  102.49    5.80
  -2  -5   1  104.39    6.70
  -2   5  -1   96.19    5.70
  -2  -5   1  107.39    5.00
  -2   5  -1  113.49    5.30
  -2   5  -1  104.59    7.00
  -2  -5   1  102.29    4.20
  -2  -5   1   95.99    4.60
   2  -4   1 3218.28  101.69
   2   4  -1 3224.28   99.39
   2  -4   1 3363.16  101.29
  -2   4  -1 3301.77  102.59
  -2   4  -1 3156.08  101.09
  -2   4  -1 3257.57  100.79
  -2  -4   1 3066.59  102.79
  -2  -4   1 3341.97  101.59
  -2  -4   1 3163.48  100.39
   2   3  -1  439.36   15.00
   2   3  -1  467.65   16.50
   2  -3   1  489.05   17.40
   2  -3   1  453.35   17.20
   2  -3   1  478.85   16.90
   2   3  -1  444.56   16.60
  -2  -3   1  484.95   16.50
  -2   3  -1  447.26   16.10
  -2  -3   1  431.56   14.90
  -2  -3   1  459.55   16.70
  -2   3  -1  433.96   16.20
  -2   3  -1  459.95   17.60
  -2   3  -1  442.96   16.10
   2   2  -1 3104.79   98.89
   2   2  -1 3363.36   99.09
   2  -2   1 3336.77   99.29
   2  -2   1 3347.96   99.59
   2  -2   1 2852.11   99.69
  -2  -2   1 3149.58   99.19
  -2   2  -1 3221.98   98.99
  -2   2  -1 3261.07   99.09
  -2  -2   1 3115.29   97.89
  -2   2  -1 3162.78  100.29
  -2  -2   1 3253.97   98.79
   2  -1   1 3603.54  111.39
   2  -1   1 3539.15  110.29
   2   1  -1 3475.25  109.49
   2   1  -1 3579.64  110.19
   2   1  -1 3503.15  109.49
   2  -1   1 3564.44  110.59
  -2   1  -1 3445.56  110.19
  -2  -1   1 3633.54  110.29
  -2   1  -1 3842.52  111.69
  -2   1  -1 3505.15  110.39
  -2  -1   1 3682.13  109.39
  -2  -1   1 3522.65  109.49
   2   0   1  254.67    9.80
   2   0  -1  259.07    9.50
   2   0  -1  248.98    9.10
   2   0   1  231.28    9.30
   2   0  -1  233.68   10.30
   2   0   1  258.97   10.50
  -2   0   1  256.87    9.10
  -2   0  -1  255.37    9.20
  -2   0   1  261.67    8.10
  -2   0  -1  259.47   10.50
  -2   0  -1  259.87    9.80
  -2   0  -1  253.67    9.50
  -2   0   1  256.57    9.40
   2   1   1 3557.64  109.69
   2   1   1 3614.24  109.89
   2  -1  -1 3541.15  109.39
   2  -1  -1 3683.03  109.59
   2  -1  -1 3377.16  110.39
   2   1   1 3526.95  110.69
  -2   1   1 3476.85  109.19
  -2  -1  -1 3679.43  109.49
  -2   1   1 3490.85  109.19
  -2  -1  -1 3533.35  109.99
  -2  -1  -1 3581.04  109.39
   2  -2  -1 3265.97   98.19
   2  -2  -1 3021.30   97.99
   2   2   1 3287.07   98.49
   2   2   1 3031.90   99.29
   2   2   1 3160.58   98.59
   2  -2  -1 3051.79   98.69
  -2   2   1 3205.48   96.69
  -2   2   1 3050.39   97.59
  -2   2   1 3216.48   97.99
  -2   2   1 3382.56   99.19
  -2  -2  -1 3118.29   97.79
  -2  -2  -1 3100.39   98.59
  -2  -2  -1 3248.88   98.09
   2   3   1  472.85   16.70
   2   3   1  436.46   17.20
   2  -3  -1  465.95   16.40
   2  -3  -1  421.06   16.40
   2  -3  -1  447.86   16.40
  -2   3   1  458.65   15.40
  -2   3   1  476.45   15.90
  -2  -3  -1  476.55   16.50
  -2   3   1  461.55   17.10
  -2  -3  -1  456.85   15.90
  -2   3   1  441.46   16.10
  -2  -3  -1  443.66   16.80
   2  -4  -1 3234.78  102.99
   2   4   1 3255.37  101.49
   2  -4  -1 3121.69  106.89
   2  -4  -1 3743.53  108.69
  -2  -4  -1 3292.67  103.99
  -2   4   1 3095.39  102.29
  -2  -4  -1 3304.57  103.39
  -2   4   1 3327.37  103.79
   2   5   1   97.99    4.50
   2   5   1   97.49    4.10
   2  -5  -1  103.49    8.00
   2  -5  -1  102.19    6.60
   2  -5  -1  107.49    6.30
  -2  -5  -1  100.49    6.60
  -2  -5  -1  100.29    5.90
  -2   5   1   97.09    6.50
  -2  -5  -1  101.89    7.20
  -2  -5  -1   92.59    4.70
  -2   5   1   92.59    4.30
  -2   5   1  102.09    5.70
   2   6   1 1554.64   49.40
   2  -6  -1 1521.45   48.50
   2   6   1 1582.34   52.39
   2  -6  -1 1562.94   52.89
   2  -6  -1 1602.74   52.19
   2   6   1 1586.44   49.99
   2   6   1 1599.34   48.80
  -2  -6  -1 1518.35   48.70
  -2  -6  -1 1560.74   49.80
  -2   6   1 1609.74   52.89
  -2   6   1 1512.55   51.29
  -2   6   1 1465.65   48.80
  -2  -6  -1 1503.25   53.79
  -2   6   1 1595.14   49.20
  -2  -6  -1 1726.23   58.09
  -2  -6  -1 1552.64   49.80
   2   7   1   98.89    7.60
   2  -7  -1  105.19    4.40
   2   7   1  108.79    5.80
   2  -7  -1  102.39    4.30
   2   7   1  105.99    5.00
   2  -7  -1   99.19    7.60
  -2   7   1  104.49    4.90
  -2  -7  -1  105.69    4.30
  -2  -7  -1  110.99    9.20
  -2  -7  -1  109.69   10.80
  -2   7   1  103.09    8.50
  -2  -7  -1   97.49    6.90
  -2   7   1  106.09    4.70
  -2  -7  -1  104.49    8.40
  -2  -7  -1  110.99    6.20
  -2   7   1  103.09    5.10
  -2  -7  -1  105.49    4.60
  -2   7   1  104.89    4.80
  -2  -7  -1  101.29    4.70
   2   8   1 1049.30   34.80
   2  -8  -1 1017.10   32.40
   2  -8  -1 1023.50   32.70
   2   8   1  954.90   37.70
   2   8   1 1036.90   32.90
   2   8   1  999.90   33.90
   2   8   1 1066.19   34.00
   2  -8  -1 1007.90   38.00
   2  -8  -1 1080.09   32.90
  -2   8   1  998.30   34.10
  -2   8   1 1011.70   33.80
  -2   8   1 1062.39   33.30
  -2  -8  -1 1031.20   32.90
  -2  -8  -1 1074.99   34.60
  -2  -8  -1 1036.10   36.00
  -2   8   1 1024.70   33.30
  -2  -8  -1 1024.80   32.50
  -2   8   1  988.90   33.00
  -2  -8  -1 1040.80   33.10
   2   9   1 1373.76   43.30
   2   9   1 1351.86   41.90
   2  -9  -1 1302.97   41.80
   2   9   1 1338.87   41.70
   2  -9  -1 1341.17   42.90
   2  -9  -1 1344.67   41.40
   2  -9  -1 1312.97   41.80
  -2  -9  -1 1318.87   42.10
  -2   9   1 1316.97   42.40
  -2   9   1 1327.77   43.20
  -2  -9  -1 1248.38   41.50
  -2  -9  -1 1299.87   41.40
  -2  -9  -1 1357.66   43.90
  -2   9   1 1269.87   42.10
   2 -10  -1 1098.99   34.40
   2  10   1 1063.19   36.20
   2  10   1 1109.99   36.40
   2 -10  -1 1071.29   34.80
   2 -10  -1 1089.69   34.90
   2  10   1 1150.28   37.60
   2  10   1 1050.79   34.30
   2 -10  -1 1105.29   36.20
  -2 -10  -1 1118.69   37.10
  -2  10   1 1074.09   36.40
  -2  10   1 1080.09   35.40
  -2 -10  -1 1064.29   34.00
  -2  10   1 1065.29   35.60
  -2 -10  -1 1110.89   35.20
   2 -11  -1  677.93   23.00
   2  11   1  725.43   24.90
   2 -11  -1  704.23   22.70
   2  11   1  716.13   24.70
   2 -11  -1  720.03   24.70
   2  11   1  734.83   26.00
   2 -11  -1  729.33   23.50
  -2  11   1  707.93   24.00
  -2 -11  -1  720.73   25.50
  -2  11   1  681.53   23.90
  -2  11   1  687.73   24.80
  -2 -11  -1  700.33   23.50
   2  12   1  426.66   16.70
   2 -12  -1  430.26   15.70
   2 -12  -1  427.96   14.50
   2  12   1  427.46   15.70
   2  12   1  418.66   15.60
   2 -12  -1  409.16   13.70
  -2 -12  -1  432.66   16.30
  -2 -12  -1  419.76   14.50
  -2  12   1  415.36   15.90
  -2  12   1  410.36   14.90
  -2  12   1  413.16   15.00
   2  13   1  152.58    6.80
   2  13   1  150.08    5.90
   2 -13  -1  161.48    7.40
   2  13   1  167.08    7.80
   2 -13  -1  156.38    6.00
   2  13   1  149.29    7.60
  -2 -13  -1  153.78    7.30
  -2 -13  -1  151.48    5.80
  -2  13   1  155.88    6.60
   2 -14  -1    4.90    0.70
   2  14   1    6.50    1.30
   2  14   1    6.80    1.40
  -2  14   1    6.90    1.40
  -2 -14  -1    5.90    1.60
   3  14  -1    3.20    0.70
  -3  14  -1    1.80    0.70
  -3 -14   1    0.30    0.70
   3  13  -1  232.88    9.00
   3  13  -1  233.68    9.00
   3  13  -1  218.38    9.80
   3  13  -1  238.18    8.40
   3 -13   1  227.78    8.00
   3 -13   1  225.38    9.80
  -3 -13   1  225.98    8.30
  -3  13  -1  237.68    8.70
  -3 -13   1  233.38    9.30
   3 -12   1  258.77   10.40
   3  12  -1  269.77   11.60
   3 -12   1  282.37    9.70
   3  12  -1  265.27    8.90
   3  12  -1  275.87   10.90
   3  12  -1  284.67   11.10
  -3  12  -1  266.87   10.10
  -3 -12   1  277.57   11.40
  -3  12  -1  274.77   10.30
   3  11  -1  240.98    8.40
   3  11  -1  232.08   10.80
   3  11  -1  241.48   10.00
   3  11  -1  237.38    9.00
   3 -11   1  241.68    8.70
   3 -11   1  215.08   11.10
   3  11  -1  231.58   10.00
  -3  11  -1  233.78    9.30
  -3  11  -1  221.58   10.00
  -3 -11   1  231.78   10.60
  -3 -11   1  223.88    8.40
  -3  11  -1  225.78    9.10
   3  10  -1  396.06   13.90
   3 -10   1  427.06   14.10
   3 -10   1  398.06   13.40
   3  10  -1  393.56   14.30
   3  10  -1  467.35   17.10
   3 -10   1  405.96   15.10
   3  10  -1  407.86   16.30
   3  10  -1  399.36   15.60
  -3 -10   1  403.36   16.20
  -3  10  -1  381.66   14.40
  -3 -10   1  399.76   14.00
  -3  10  -1  392.96   15.20
  -3  10  -1  399.66   14.50
   3  -9   1  340.27   11.50
   3   9  -1  344.97   12.70
   3  -9   1  362.46   12.70
   3  -9   1  354.06   12.00
   3  -9   1  312.17   14.90
   3   9  -1  351.36   14.20
   3   9  -1  345.67   13.30
   3   9  -1  326.67   13.40
  -3  -9   1  342.17   14.10
  -3   9  -1  341.17   12.40
  -3  -9   1  334.27   12.20
  -3   9  -1  331.67   12.50
  -3   9  -1  329.37   13.10
   3   8  -1  180.38   15.30
   3   8  -1  179.78    7.90
   3  -8   1  179.48    6.90
   3  -8   1  174.18    7.70
   3   8  -1  180.08    7.30
   3  -8   1  179.88    6.90
   3  -8   1  184.58    6.50
   3   8  -1  170.48    8.50
   3   8  -1  160.18    8.10
  -3   8  -1  167.98    7.10
  -3   8  -1  172.98    7.20
  -3   8  -1  168.78   17.00
  -3  -8   1  178.08    8.60
  -3   8  -1  173.88    7.70
   3   7  -1   14.80    5.20
   3   7  -1    7.30    2.30
   3  -7   1   10.30    1.20
   3  -7   1   10.50    1.80
   3   7  -1   12.40    1.90
   3  -7   1    8.40    4.20
   3  -7   1   11.60    1.40
   3   7  -1   13.30    2.20
   3   7  -1   12.60    1.70
   3  -7   1   10.80    1.40
  -3  -7   1   10.90    2.10
  -3  -7   1   11.60    1.50
  -3   7  -1   10.40    1.60
  -3   7  -1   11.20    1.60
  -3   7  -1   10.00    1.30
  -3   7  -1   12.30    1.70
  -3   7  -1   16.40    6.30
  -3   7  -1   12.80    1.90
   3  -6   1  185.88    7.60
   3  -6   1  188.38   10.60
   3  -6   1  186.88    6.90
   3   6  -1  198.68    7.30
   3  -6   1  182.18    6.60
   3   6  -1  197.38    8.20
   3  -6   1  195.68    7.00
  -3   6  -1  181.48    7.20
  -3   6  -1  178.88    7.20
  -3   6  -1  175.28    6.60
  -3  -6   1  196.98   10.60
  -3   6  -1  181.38   12.00
  -3  -6   1  182.08    8.20
  -3   6  -1  186.18    7.40
   3   5  -1 4341.77  132.09
   3   5  -1 4177.08  132.39
   3  -5   1 4349.67  137.19
   3  -5   1 4383.96  131.79
   3  -5   1 4242.78  135.79
   3   5  -1 4275.57  132.79
   3  -5   1 4173.28  132.39
  -3   5  -1 4123.69  131.49
  -3  -5   1 4422.76  136.09
  -3   5  -1 4161.48  134.99
  -3  -5   1 4312.17  132.29
  -3   5  -1 4309.87  138.09
  -3  -5   1 4370.26  131.79
  -3  -5   1 4760.32  139.79
  -3  -5   1 4310.07  133.19
   3   4  -1 4390.76  135.29
   3  -4   1 4387.36  137.89
   3  -4   1 4310.97  135.09
   3  -4   1 4610.54  139.09
  -3  -4   1 4524.75  135.79
  -3   4  -1 4122.99  136.69
  -3   4  -1 4319.57  137.19
  -3  -4   1 4545.15  137.59
  -3  -4   1 4275.57  138.39
  -3  -4   1 4391.86  135.29
  -3   4  -1 4594.84  140.29
   3   3  -1  411.96   16.90
   3   3  -1  440.76   14.80
   3  -3   1  455.85   17.60
   3  -3   1  463.55   17.00
  -3   3  -1  450.05   18.70
  -3  -3   1  453.85   16.40
  -3  -3   1  425.06   17.20
  -3   3  -1  452.35   16.70
  -3   3  -1  422.86   15.80
  -3  -3   1  430.26   15.20
   3  -2   1  120.59    6.90
   3   2  -1  127.49    6.40
   3  -2   1  125.79    6.60
   3   2  -1  125.99    6.50
  -3  -2   1  133.79    5.90
  -3  -2   1  124.89    6.80
  -3   2  -1  125.89    7.90
  -3   2  -1  128.09    6.70
  -3   2  -1  126.69    6.00
  -3  -2   1  124.59    5.70
   3  -1   1   37.10    3.70
   3  -1   1   41.60    3.30
   3   1  -1   40.20    2.70
   3   1  -1   36.80    3.30
   3   1  -1   35.00    2.70
  -3   1  -1   32.70    2.60
  -3  -1   1   38.00    3.40
  -3   1  -1   32.70    3.40
  -3  -1   1   36.50    2.30
  -3   1  -1   28.80    3.80
  -3  -1   1   35.00    3.00
   3   0  -1 3469.75  106.89
   3   0   1 3534.25  106.69
   3   0   1 3129.29  109.99
   3   0  -1 3452.25  106.29
   3   0   1 3455.25  107.29
   3   0  -1 3377.56  109.09
  -3   0   1 3461.45  106.29
  -3   0   1 3490.65  104.49
  -3   0  -1 3472.65  107.29
  -3   0   1 3340.27  106.59
  -3   0  -1 3350.66  106.79
  -3   0  -1 3572.94  105.99
   3  -1  -1   36.80    4.70
   3  -1  -1   38.20    3.20
   3   1   1   37.00    3.60
   3  -1  -1   37.80    3.30
   3   1   1   35.50    3.30
  -3   1   1   33.40    2.90
  -3  -1  -1   37.50    3.50
  -3  -1  -1   38.70    3.00
  -3  -1  -1   29.50    3.30
  -3   1   1   37.90    3.30
   3  -2  -1  124.39    6.40
   3  -2  -1  126.39    6.60
   3   2   1  116.99    5.30
   3   2   1  126.89    6.80
  -3   2   1  119.49    6.00
  -3  -2  -1  118.69    6.80
  -3  -2  -1  113.19    6.20
  -3  -2  -1  130.29    6.20
   3   3   1  438.26   15.30
   3   3   1  463.85   17.50
   3  -3  -1  443.26   17.00
  -3  -3  -1  432.46   17.70
  -3   3   1  439.76   16.30
  -3  -3  -1  469.85   16.80
  -3   3   1  452.45   18.30
  -3  -3  -1  420.86   16.40
  -3   3   1  453.75   14.90
   3  -4  -1 4369.26  137.69
   3   4   1 4344.07  134.79
   3   4   1 4525.85  137.99
   3  -4  -1 4730.93  137.49
   3   4   1 4228.38  134.39
   3  -4  -1 4007.40  135.19
  -3  -4  -1 4164.18  135.99
  -3   4   1 4480.95  136.19
  -3   4   1 4430.56  135.09
  -3  -4  -1 4310.97  138.29
  -3   4   1 4225.38  138.39
  -3  -4  -1 4651.43  137.09
  -3  -4  -1 4505.45  137.09
   3   5   1 4185.08  131.19
   3   5   1 4328.87  131.79
   3  -5  -1 4265.47  135.39
   3   5   1 4286.37  130.79
   3  -5  -1 4214.08  130.89
   3  -5  -1 4424.86  130.49
  -3   5   1 4255.97  135.69
  -3  -5  -1 4217.68  130.49
  -3   5   1 4322.07  134.49
  -3  -5  -1 4394.46  133.79
  -3  -5  -1 4310.07  131.79
  -3  -5  -1 4056.09  135.69
  -3   5   1 4210.78  130.59
  -3   5   1 4067.49  132.79
  -3  -5  -1 4468.15  134.79
   3  -6  -1  174.38    7.30
   3  -6  -1  186.58    6.80
   3  -6  -1  182.18   10.80
   3   6   1  190.98    7.80
   3  -6  -1  192.38    7.10
   3   6   1  187.18    7.30
   3  -6  -1  189.38    7.00
   3   6   1  201.98    8.50
  -3   6   1  194.38    7.40
  -3  -6  -1  194.98    8.40
  -3  -6  -1  185.48    7.30
  -3  -6  -1  198.98   11.20
  -3  -6  -1  185.68    7.00
  -3  -6  -1  194.58    8.40
  -3  -6  -1  169.78   13.50
  -3   6   1  187.58    7.20
  -3   6   1  185.18   11.70
   3  -7  -1   11.00    1.30
   3   7   1   15.00    2.40
   3   7   1   10.70    1.50
   3   7   1   11.30    1.60
   3  -7  -1    6.60    4.00
   3  -7  -1   10.80    1.50
   3   7   1    9.30    2.00
   3  -7  -1   11.70    1.80
   3   7   1   22.50    5.80
   3   7   1   16.10    3.60
   3  -7  -1   13.60    1.50
  -3  -7  -1   16.10    3.20
  -3  -7  -1   15.20    1.40
  -3   7   1   14.60    2.00
  -3   7   1   21.60    6.50
  -3  -7  -1   10.90    1.50
  -3  -7  -1   14.30    2.50
  -3   7   1   12.60    1.60
  -3   7   1   12.90    1.80
  -3  -7  -1    7.00    4.10
  -3   7   1   11.80    1.70
  -3  -7  -1   14.60    1.90
   3   8   1  177.18    8.00
   3   8   1  156.28   14.30
   3  -8  -1  181.58    7.00
   3  -8  -1  164.38    7.20
   3   8   1  186.68    9.70
   3  -8  -1  178.48    6.60
   3   8   1  183.78    7.20
   3   8   1  173.18    6.80
   3  -8  -1  175.48    6.90
   3   8   1  172.08    8.70
  -3  -8  -1  190.78    8.70
  -3  -8  -1  171.18    7.20
  -3   8   1  173.98    7.10
  -3   8   1  183.88    7.40
  -3  -8  -1  163.08    6.30
  -3   8   1  172.38    7.20
  -3   8   1  167.88    7.70
  -3   8   1  169.28    7.20
   3  -9  -1  356.46   13.00
   3  -9  -1  350.56   12.20
   3  -9  -1  353.46   11.70
   3  -9  -1  339.77   12.00
   3   9   1  323.07   12.30
   3   9   1  334.87   13.50
   3   9   1  352.96   13.50
   3   9   1  331.97   11.80
   3   9   1  350.66   14.30
  -3  -9  -1  329.37   12.30
  -3   9   1  314.77   12.30
  -3   9   1  331.97   13.00
  -3   9   1  328.37   12.40
  -3   9   1  332.67   12.30
  -3  -9  -1  341.57   14.00
   3  10   1  388.56   13.60
   3 -10  -1  407.96   15.20
   3 -10  -1  414.16   14.20
   3  10   1  400.76   15.60
   3  10   1  422.86   15.70
   3  10   1  424.56   16.70
   3 -10  -1  403.76   14.10
   3 -10  -1  390.16   13.60
  -3  10   1  398.86   14.50
  -3 -10  -1  419.36   16.30
  -3 -10  -1  393.66   14.30
   3 -11  -1  230.58    9.80
   3 -11  -1  232.68    8.30
   3 -11  -1  221.88    8.60
   3  11   1  234.18   11.00
   3  11   1  231.88   10.10
   3 -11  -1  236.68    8.90
   3  11   1  244.98   10.30
  -3  11   1  239.98    9.40
  -3 -11  -1  251.17   10.90
  -3 -11  -1  242.08    9.00
   3  12   1  288.97   11.20
   3  12   1  284.87   10.10
   3 -12  -1  261.07    8.90
   3  12   1  265.07   11.80
   3 -12  -1  288.27   10.00
   3 -12  -1  291.37   11.00
   3  12   1  252.67   12.60
  -3  12   1  276.57   10.40
  -3 -12  -1  271.87   11.60
   3  13   1  231.28    8.10
   3 -13  -1  235.98    8.20
   3  13   1  219.98    9.70
   3  13   1  232.48    9.00
   3  13   1  235.88    9.10
   3 -13  -1  227.98    8.90
  -3  13   1  228.88    8.60
  -3 -13  -1  230.78    9.40
   3 -14  -1    1.30    0.60
  -3  14   1    1.70    0.60
  -3 -14  -1    0.60    0.80
   4  13  -1   59.89    2.90
   4  13  -1   51.69    3.20
   4 -13   1   53.39    2.40
  -4 -13   1   60.09    3.40
  -4  13  -1   59.19    3.00
  -4 -13   1   63.39    3.50
   4 -12   1   79.89    3.50
   4  12  -1   81.39    3.90
   4  12  -1   80.49    4.50
   4 -12   1   73.29    4.10
   4  12  -1   81.09    6.00
  -4 -12   1   83.19    4.90
  -4  12  -1   79.89    4.00
  -4 -12   1   74.49    3.70
   4 -11   1   65.19    4.00
   4  11  -1   68.19    3.20
   4  11  -1   70.99    4.40
   4  11  -1   67.79    3.90
   4  11  -1   58.19    3.60
   4 -11   1   70.79    3.50
  -4  11  -1   70.39    3.90
  -4 -11   1   64.39    4.80
  -4 -11   1   72.79    4.60
   4 -10   1   88.39    3.80
   4 -10   1   94.99    4.50
   4  10  -1  100.29    5.60
   4  10  -1   87.29    6.10
   4 -10   1   95.29    5.10
   4  10  -1  101.19    4.50
   4  10  -1   86.99    5.70
   4  10  -1   99.79    4.80
  -4  10  -1   93.29    4.80
  -4 -10   1  100.29    6.20
   4  -9   1  513.95   18.80
   4  -9   1  524.25   18.60
   4   9  -1  538.05   19.40
   4  -9   1  529.25   17.40
   4   9  -1  538.45   18.00
   4   9  -1  504.35   19.60
   4   9  -1  578.24   23.90
   4   9  -1  555.24   18.50
   4  -9   1  523.15   17.90
   4  -9   1  539.05   18.80
  -4  -9   1  542.05   20.30
  -4   9  -1  537.05   18.40
   4  -8   1  987.90   30.90
   4   8  -1 1017.00   35.70
   4   8  -1  974.50   31.50
   4   8  -1  879.31   33.60
   4  -8   1  994.70   31.40
   4  -8   1  963.40   32.40
   4   8  -1 1004.20   33.70
   4  -8   1  982.50   31.30
  -4  -8   1  965.20   31.40
  -4  -8   1 1033.00   34.40
  -4   8  -1  965.10   31.70
   4   7  -1  438.76   16.70
   4   7  -1  460.75   15.60
   4   7  -1  442.86   16.00
   4  -7   1  440.66   14.90
   4   7  -1  397.66   16.40
   4  -7   1  454.55   14.50
   4  -7   1  446.96   15.90
   4  -7   1  453.85   14.90
  -4   7  -1  424.46   25.40
  -4   7  -1  427.66   15.10
  -4  -7   1  421.26   14.90
  -4  -7   1  456.55   17.10
  -4  -7   1  414.56   15.30
  -4   7  -1  443.66   15.50
   4   6  -1  864.01   27.30
   4   6  -1  838.22   28.30
   4  -6   1  811.42   27.60
   4  -6   1  840.32   26.70
   4  -6   1  858.01   26.80
   4  -6   1  826.02   26.40
   4   6  -1  789.22   27.50
  -4  -6   1  888.91   28.90
  -4   6  -1  847.22   27.10
  -4  -6   1  771.22   26.80
  -4   6  -1  834.02   27.10
  -4   6  -1  817.82   27.00
  -4  -6   1  840.62   27.60
  -4   6  -1  848.92   35.60
   4   5  -1  183.88    7.20
   4  -5   1  187.58   11.20
   4  -5   1  161.08    7.60
   4   5  -1  169.08    7.30
   4  -5   1  178.48    7.40
   4   5  -1  174.38    7.80
  -4   5  -1  212.58    9.30
  -4   5  -1  182.48   13.00
  -4  -5   1  184.28    8.20
  -4  -5   1  162.28    7.30
   4   4  -1  175.68    7.70
   4  -4   1  177.88   11.40
   4   4  -1  176.38    8.20
   4  -4   1  176.18    7.20
   4  -4   1  176.08    6.70
   4   4  -1  177.98   11.10
  -4  -4   1  170.88   15.80
  -4  -4   1  162.18    9.30
  -4   4  -1  184.48   11.00
  -4   4  -1  175.08   11.80
  -4  -4   1  164.48    8.30
  -4   4  -1  180.08    8.90
   4   3  -1  318.97   11.40
   4  -3   1  318.67   14.40
   4  -3   1  319.37   10.80
   4  -3   1  330.37   11.50
   4   3  -1  316.47   11.00
   4  -3   1  320.67   15.20
  -4  -3   1  326.47   13.00
  -4   3  -1  308.67   13.80
  -4   3  -1  314.27   16.10
  -4  -3   1  313.97   11.90
  -4  -3   1  289.87   12.70
  -4   3  -1  322.97   12.40
  -4   3  -1  315.97   12.40
  -4  -3   1  284.77   18.80
   4  -2   1  505.15   19.60
   4  -2   1  503.85   17.10
   4   2  -1  476.95   16.60
   4   2  -1  498.75   16.50
   4  -2   1  485.95   20.30
   4   2  -1  501.75   19.70
   4   2  -1  498.15   18.80
   4  -2   1  490.75   16.40
  -4  -2   1  508.85   17.50
  -4  -2   1  504.55   17.70
  -4  -2   1  501.65   19.90
  -4   2  -1  532.05   19.80
  -4   2  -1  501.35   17.90
   4  -1   1  226.28   10.60
   4   1  -1  215.58    8.20
   4   1  -1  226.78    9.90
   4   1  -1  237.48   11.10
   4  -1   1  223.38   12.20
   4  -1   1  239.78    8.90
   4  -1   1  223.08    8.80
  -4  -1   1  231.28   11.00
  -4   1  -1  232.78   11.10
  -4   1  -1  223.48    9.00
  -4  -1   1  223.38    8.50
   4   0  -1 4263.37  134.49
   4   0  -1 4443.36  135.59
   4   0  -1 4332.87  132.29
   4   0   1 4408.46  134.99
  -4   0  -1 4311.37  133.39
  -4   0  -1 4302.17  135.89
  -4   0   1 4204.28  135.19
   4  -1  -1  228.48   11.00
   4   1   1  228.58   11.30
   4  -1  -1  223.48   10.20
  -4   1   1  209.38   10.20
  -4  -1  -1  214.38   11.10
  -4  -1  -1  223.98    9.30
   4   2   1  509.65   16.90
   4   2   1  524.45   20.60
   4  -2  -1  517.35   19.70
   4  -2  -1  477.65   19.20
   4  -2  -1  518.55   20.40
   4   2   1  505.35   17.30
   4  -2  -1  498.05   16.70
  -4  -2  -1  516.25   20.80
  -4  -2  -1  529.75   18.70
  -4   2   1  511.55   19.30
   4   3   1  324.67   15.00
   4  -3  -1  322.87   11.50
   4  -3  -1  331.27   14.30
   4  -3  -1  328.47   11.10
   4   3   1  303.77   11.10
   4   3   1  318.17   11.80
   4   3   1  310.97   11.40
  -4  -3  -1  307.37   15.50
  -4  -3  -1  326.17   12.10
  -4  -3  -1  326.27   13.50
   4   4   1  189.68   10.90
   4   4   1  166.98    6.80
   4   4   1  164.98    7.10
   4   4   1  165.68    7.50
   4  -4  -1  174.78    7.00
   4  -4  -1  158.88    7.20
  -4  -4  -1  172.78    9.50
  -4  -4  -1  181.88    7.80
  -4   4   1  229.18   13.90
  -4  -4  -1  188.48   16.90
   4  -5  -1  175.58    7.20
   4  -5  -1  177.88    6.70
   4  -5  -1  171.58   10.90
   4  -5  -1  172.88    6.50
   4  -5  -1  177.08    6.70
   4   5   1  183.18    8.00
  -4  -5  -1  174.78    7.00
  -4  -5  -1  166.38   10.00
  -4  -5  -1  183.18   13.20
  -4   5   1  182.58    6.90
  -4   5   1  171.08    6.90
   4   6   1  857.61   27.20
   4   6   1  784.52   32.20
   4   6   1  836.52   28.60
   4  -6  -1  747.23   29.30
   4   6   1  841.32   26.80
   4  -6  -1  859.21   26.80
   4  -6  -1  833.42   26.70
   4  -6  -1  837.72   26.50
   4   6   1  834.72   27.80
   4  -6  -1  836.42   33.70
  -4  -6  -1  822.52   27.10
  -4   6   1  866.91   27.20
  -4  -6  -1  789.52   27.20
  -4   6   1  837.12   26.90
  -4  -6  -1  848.12   28.70
  -4   6   1  844.72   26.80
  -4  -6  -1  853.11   32.90
   4  -7  -1  450.85   15.20
   4   7   1  446.86   15.60
   4   7   1  439.36   16.80
   4   7   1  396.36   23.10
   4   7   1  452.65   17.20
   4   7   1  428.46   16.20
   4  -7  -1  449.95   15.10
   4  -7  -1  436.46   15.80
   4   7   1  451.45   15.20
   4  -7  -1  458.75   14.80
  -4  -7  -1  407.96   15.20
  -4   7   1  445.66   15.30
  -4  -7  -1  453.95   17.20
  -4  -7  -1  455.35   15.50
  -4   7   1  474.05   15.60
   4   8   1  958.10   33.30
   4  -8  -1  961.10   31.10
   4  -8  -1  991.20   31.50
   4   8   1  997.00   31.50
   4  -8  -1  924.51   32.00
   4   8   1 1004.10   34.00
   4   8   1  998.00   32.00
  -4  -8  -1  968.60   31.80
  -4   8   1 1009.20   32.10
  -4  -8  -1  971.40   34.50
  -4   8   1 1013.60   31.80
   4  -9  -1  544.25   18.00
   4   9   1  634.64   25.60
   4   9   1  550.64   19.00
   4  -9  -1  546.95   18.50
   4  -9  -1  555.84   18.40
   4   9   1  530.25   20.10
   4   9   1  563.84   20.00
   4   9   1  532.65   18.10
  -4   9   1  532.45   18.70
  -4  -9  -1  542.05   20.70
  -4  -9  -1  525.35   18.60
   4  10   1   99.69    5.10
   4  10   1   96.19    5.70
   4 -10  -1   93.39    4.50
   4  10   1   96.89    5.70
   4 -10  -1   96.59    4.50
   4 -10  -1   95.09    4.10
   4  10   1   91.79    4.00
   4 -10  -1   98.59    5.30
   4  10   1   95.79    6.30
  -4 -10  -1   93.59    4.60
  -4  10   1   96.79    4.80
  -4  10   1   89.79    4.10
  -4 -10  -1   96.89    6.10
   4  11   1   68.19    4.50
   4 -11  -1   65.89    4.10
   4 -11  -1   69.19    3.50
   4 -11  -1   65.79    3.00
   4  11   1   65.79    4.40
   4  11   1   71.39    3.90
   4 -11  -1   58.09    3.30
   4  11   1   59.19    6.30
  -4  11   1   70.49    3.90
  -4 -11  -1   70.69    4.90
   4  12   1   80.09    4.50
   4 -12  -1   77.49    4.20
   4  12   1   74.49    5.00
   4  12   1   81.29    3.80
   4 -12  -1   80.09    3.70
  -4 -12  -1   77.69    4.80
  -4  12   1   85.69    4.10
   4 -13  -1   59.09    2.70
   4  13   1   77.99    5.00
   4  13   1   57.99    2.60
  -4  13   1   58.29    3.00
  -4 -13  -1   62.39    3.60
  -4 -13  -1   51.79    3.40
   5 -12   1   18.80    1.40
   5  12  -1   18.20    1.60
   5  12  -1   18.50    2.80
  -5 -12   1   18.00    2.10
  -5  12  -1   18.20    1.70
   5  11  -1   41.90    5.10
   5  11  -1   27.80    1.60
   5 -11   1   35.40    2.50
   5  11  -1   28.50    2.60
   5  11  -1   23.10    3.40
   5 -11   1   25.70    2.70
  -5  11  -1   31.50    2.90
  -5 -11   1   27.60    2.90
   5 -10   1  114.69    4.40
   5 -10   1  112.09    5.50
   5  10  -1  130.69    5.80
   5 -10   1  120.19    5.10
   5  10  -1  117.69    6.00
   5  10  -1  121.39    5.00
   5  10  -1  118.19    5.30
   5  10  -1  119.39    6.80
  -5 -10   1  114.09    6.60
  -5  10  -1  125.69    5.50
  -5 -10   1  125.39    6.60
   5   9  -1   15.00    1.80
   5  -9   1   16.20    1.50
   5  -9   1   14.50    2.30
   5   9  -1   13.10    2.10
   5  -9   1   11.20    1.60
   5   9  -1   11.70    2.40
   5  -9   1   16.90    2.30
   5   9  -1   13.80    1.90
   5   9  -1   11.90    1.80
   5  -9   1   16.40    1.80
  -5  -9   1   15.50    2.20
  -5  -9   1   15.10    2.70
  -5   9  -1   15.30    2.20
   5   8  -1  683.03   22.80
   5  -8   1  668.23   21.70
   5  -8   1  666.53   23.20
   5   8  -1  681.13   22.40
   5   8  -1  746.83   29.20
   5   8  -1  667.83   23.40
   5  -8   1  674.63   22.10
   5  -8   1  687.83   22.20
   5   8  -1  695.93   23.20
  -5  -8   1  643.34   23.00
  -5  -8   1  667.13   24.60
  -5   8  -1  659.03   22.50
  -5  -8   1  646.74   22.30
   5   7  -1  793.12   25.90
   5  -7   1  791.02   25.10
   5  -7   1  765.42   26.30
   5   7  -1  741.83   27.00
   5  -7   1  779.82   25.10
   5   7  -1  787.22   25.40
   5  -7   1  785.72   24.70
   5   7  -1  776.02   26.00
  -5   7  -1  798.12   25.60
  -5  -7   1  755.92   25.70
  -5  -7   1  768.42   27.50
  -5  -7   1  725.43   26.00
  -5   7  -1  763.62   25.40
   5  -6   1  335.07   12.80
   5  -6   1  339.57   11.90
   5   6  -1  334.37   12.50
   5   6  -1  338.97   12.10
   5  -6   1  336.47   11.40
   5   6  -1  324.67   13.30
   5   6  -1  313.67   12.60
   5  -6   1  339.67   11.80
   5   6  -1  341.07   12.50
  -5   6  -1  350.56   12.10
  -5  -6   1  305.57   14.10
  -5   6  -1  338.57   12.10
  -5  -6   1  345.27   13.60
  -5  -6   1  321.47   12.60
  -5  -6   1  363.26   14.10
   5   5  -1  601.24   20.80
   5   5  -1  619.04   20.80
   5   5  -1  599.94   21.40
   5  -5   1  621.54   21.20
   5   5  -1  615.24   22.10
   5  -5   1  638.04   20.20
   5   5  -1  595.04   20.80
  -5  -5   1  634.44   22.30
  -5  -5   1  608.34   21.00
  -5  -5   1  582.44   21.00
  -5   5  -1  618.34   20.40
   5  -4   1   48.30    2.80
   5  -4   1   48.20    2.80
   5   4  -1   44.00    3.50
   5   4  -1   37.40    3.20
   5   4  -1   45.50    3.10
   5  -4   1   66.29   11.70
   5  -4   1   49.20    2.60
   5  -4   1   52.79    3.50
   5   4  -1   47.30    2.90
  -5  -4   1   50.09    3.80
  -5   4  -1   52.29    2.90
  -5   4  -1   45.20    2.80
  -5   4  -1   50.59    3.20
  -5  -4   1   49.90    3.90
  -5  -4   1   47.30    3.20
   5  -3   1  638.34   21.00
   5  -3   1  653.33   21.40
   5   3  -1  708.83   22.90
   5  -3   1  651.23   21.30
   5  -3   1  636.94   26.10
   5   3  -1  632.74   21.60
   5  -3   1  640.44   22.00
  -5  -3   1  647.34   22.40
  -5   3  -1  639.74   21.30
  -5  -3   1  645.44   22.00
  -5   3  -1  661.53   21.90
   5  -2   1   48.40    2.60
   5  -2   1   50.49    6.00
   5   2  -1   49.30    2.80
   5  -2   1   55.49    4.20
   5   2  -1   43.80    3.00
   5  -2   1   49.80    2.90
  -5   2  -1   55.49    3.00
  -5  -2   1   54.19    3.90
  -5   2  -1   50.59    3.30
  -5  -2   1   52.39    3.30
   5  -1   1  274.67    9.90
   5  -1   1  289.07   10.40
   5  -1   1  283.57   13.70
   5  -1   1  293.57   10.20
   5  -1   1  293.97   16.20
   5  -1   1  299.17   11.00
   5   1  -1  292.47   10.40
  -5  -1   1  295.27   10.80
  -5   1  -1  281.67   10.50
  -5   1  -1  284.67   10.50
  -5   1  -1  262.97   14.50
  -5   1  -1  279.17   10.80
  -5  -1   1  274.67   10.80
   5   0   1   32.10    2.30
   5   0   1   32.70    2.80
   5   0   1   33.70    2.40
   5   0  -1   35.40    2.50
   5   0   1   37.10    6.40
   5   0   1   33.30    2.10
  -5   0  -1   32.90    2.80
  -5   0  -1   36.00    3.50
  -5   0  -1   34.60    2.60
  -5   0   1   31.60    2.60
  -5   0  -1   25.10    5.50
  -5   0   1   35.50    2.70
   5  -1  -1  292.67   11.00
   5  -1  -1  293.07   10.30
   5   1   1  288.57   10.40
   5   1   1  277.37   10.00
   5   1   1  293.57   15.80
   5  -1  -1  295.67   13.70
  -5  -1  -1  277.17   15.10
  -5   1   1  275.07   10.20
  -5  -1  -1  279.57   11.70
  -5  -1  -1  291.27   10.70
  -5   1   1  280.97   10.60
  -5  -1  -1  280.27   11.10
   5  -2  -1   51.29    3.40
   5  -2  -1   51.69    3.00
   5  -2  -1   47.50    2.70
   5   2   1   51.29    3.20
   5   2   1   55.79    2.90
   5  -2  -1   48.40    5.90
  -5  -2  -1   49.70    3.30
  -5  -2  -1   58.29    5.30
  -5  -2  -1   53.49    3.80
  -5   2   1   50.19    3.20
  -5   2   1   53.09    3.00
   5   3   1  667.33   21.20
   5   3   1  644.64   21.30
   5   3   1  606.74   21.20
   5  -3  -1  660.23   25.90
   5   3   1  640.14   20.90
   5  -3  -1  653.33   21.00
   5   3   1  628.84   21.70
   5  -3  -1  570.94   23.70
  -5  -3  -1  638.24   22.20
  -5  -3  -1  634.64   22.20
  -5   3   1  587.84   22.20
  -5  -3  -1  650.13   24.10
  -5  -3  -1  650.33   21.60
  -5   3   1  638.84   21.20
  -5   3   1  635.54   21.10
  -5   3   1  655.13   21.00
   5  -4  -1   47.80    2.90
   5   4   1   52.89    3.00
   5  -4  -1   49.20    3.00
   5   4   1   51.99    3.20
   5  -4  -1   52.59    3.40
   5  -4  -1   48.00    2.70
   5   4   1   49.30    3.70
   5   4   1   52.09    3.20
   5   4   1   47.50    3.50
  -5  -4  -1   44.80    3.80
  -5  -4  -1   45.30    3.20
  -5   4   1   46.70    2.90
  -5   4   1   48.30    2.90
  -5   4   1   48.90    3.00
  -5  -4  -1   50.59    3.90
  -5  -4  -1   54.79    6.50
   5  -5  -1  637.44   20.30
   5   5   1  597.74   21.00
   5   5   1  630.34   20.70
   5  -5  -1  611.14   20.20
   5  -5  -1  612.64   20.80
   5  -5  -1  642.74   21.30
  -5   5   1  618.94   20.40
  -5  -5  -1  593.44   20.70
  -5   5   1  564.64   20.10
  -5  -5  -1  590.54   21.80
  -5  -5  -1  612.74   26.30
   5   6   1  347.47   12.10
   5  -6  -1  345.07   12.00
   5  -6  -1  335.37   12.60
   5   6   1  345.17   12.50
   5  -6  -1  344.97   11.70
   5   6   1  345.17   12.70
   5   6   1  327.97   13.70
   5  -6  -1  332.77   12.00
   5   6   1  326.77   12.90
  -5  -6  -1  333.57   12.40
  -5  -6  -1  335.17   13.70
  -5   6   1  344.57   12.10
  -5   6   1  336.37   12.10
  -5  -6  -1  343.67   13.90
   5  -7  -1  783.62   25.30
   5   7   1  789.22   25.90
   5   7   1  815.92   25.50
   5  -7  -1  763.32   27.60
   5   7   1  788.32   26.20
   5  -7  -1  809.32   25.00
   5  -7  -1  799.72   25.50
   5   7   1  734.33   27.10
   5   7   1  759.72   27.50
  -5   7   1  773.72   25.50
  -5  -7  -1  780.12   27.70
  -5  -7  -1  758.22   27.40
  -5   7   1  784.42   25.80
  -5  -7  -1  749.73   25.60
   5   8   1  666.63   23.80
   5   8   1  685.63   22.40
   5  -8  -1  691.43   22.60
   5   8   1  738.93   29.80
   5  -8  -1  693.33   22.60
   5  -8  -1  696.93   22.10
   5  -8  -1  644.74   23.00
   5   8   1  694.13   23.40
   5   8   1  682.63   22.80
  -5  -8  -1  662.43   24.50
  -5  -8  -1  676.63   24.80
  -5   8   1  683.43   23.00
  -5   8   1  680.93   22.70
   5   9   1   12.90    1.90
   5  -9  -1   17.00    1.90
   5   9   1   16.00    1.70
   5   9   1   12.00    2.10
   5  -9  -1   15.40    1.60
   5   9   1   17.90    2.90
   5  -9  -1   12.80    1.70
   5   9   1   12.50    2.00
  -5  -9  -1   13.50    2.60
  -5  -9  -1   12.60    2.50
  -5   9   1   15.00    2.00
   5 -10  -1  118.29    4.70
   5 -10  -1  116.49    5.70
   5  10   1  114.89    6.00
   5 -10  -1  122.09    5.10
   5  10   1  129.79    5.70
   5  10   1  119.09    4.50
   5  10   1  108.49    8.10
   5 -10  -1  113.29    5.00
  -5 -10  -1  116.09    6.60
  -5  10   1  126.69    5.50
  -5  10   1  121.59    4.90
  -5 -10  -1  117.59    6.60
   5  11   1   25.70    3.30
   5  11   1   29.40    2.70
   5  11   1   29.80    2.90
   5 -11  -1   32.30    2.80
   5 -11  -1   31.30    1.60
   5 -11  -1   29.50    3.10
  -5  11   1   33.10    3.00
  -5 -11  -1   27.40    4.10
  -5 -11  -1   32.50    3.10
   5 -12  -1   20.50    1.50
   5  12   1   18.10    1.50
  -5 -12  -1   18.70    2.20
  -5 -12  -1   15.40    2.00
  -5  12   1   17.50    1.60
   6  11  -1    3.00    0.80
   6 -11   1    2.10    0.60
  -6  11  -1    3.10    0.80
  -6 -11   1    4.00    1.30
   6  10  -1   34.60    1.90
   6  10  -1   40.20    2.80
   6  10  -1   29.90    2.70
   6 -10   1   35.50    2.20
  -6  10  -1   34.40    2.00
  -6 -10   1   41.20    3.60
  -6  10  -1   38.60    2.60
   6  -9   1   47.70    3.30
   6  -9   1   48.40    2.70
   6  -9   1   41.00    3.00
   6  -9   1   45.20    2.20
   6   9  -1   46.70    3.00
   6   9  -1   47.60    4.70
   6   9  -1   46.00    2.60
   6   9  -1   45.30    3.20
  -6  -9   1   44.90    3.90
  -6   9  -1   48.90    3.00
   6  -8   1  625.94   20.50
   6  -8   1  608.74   20.50
   6  -8   1  607.94   22.10
   6   8  -1  641.14   20.70
   6   8  -1  618.04   21.20
   6  -8   1  615.54   20.00
   6   8  -1  647.44   21.50
   6   8  -1  612.94   21.30
  -6  -8   1  652.03   22.40
   6   7  -1   12.20    1.80
   6   7  -1    5.10    2.90
   6   7  -1   14.70    2.00
   6  -7   1   11.80    1.90
   6  -7   1   13.50    1.80
   6   7  -1   12.50    2.10
   6   7  -1   12.30    2.30
   6  -7   1   12.30    1.70
   6  -7   1   16.10    1.90
  -6   7  -1   17.10    2.60
  -6  -7   1   11.30    2.50
   6  -6   1   76.89    3.90
   6  -6   1   75.89    3.50
   6   6  -1   72.69    4.00
   6   6  -1   74.79    4.50
   6  -6   1   72.69    3.80
   6  -6   1   72.99    4.60
   6   6  -1   73.29    4.50
  -6   6  -1   76.69    4.10
  -6   6  -1   69.49    3.80
  -6  -6   1   75.49    4.50
  -6  -6   1   75.19    5.20
   6  -5   1  556.94   18.40
   6   5  -1  540.35   18.60
   6   5  -1  548.85   19.20
   6  -5   1  573.94   18.40
   6  -5   1  564.84   18.00
   6   5  -1  578.94   19.20
   6  -5   1  544.85   19.50
  -6   5  -1  491.05   18.20
  -6  -5   1  562.54   19.30
  -6   5  -1  528.05   18.30
  -6  -5   1  546.35   20.00
  -6   5  -1  533.25   18.70
   6  -4   1  770.62   25.20
   6   4  -1  774.32   25.40
   6  -4   1  763.42   24.80
   6  -4   1  784.42   25.20
   6  -4   1  784.12   26.30
   6   4  -1  757.32   25.80
   6   4  -1  771.62   25.80
  -6   4  -1  791.12   25.30
  -6  -4   1  766.82   26.60
  -6  -4   1  763.42   26.10
  -6   4  -1  753.72   25.60
   6   3  -1  240.18    9.60
   6   3  -1  213.78   10.10
   6  -3   1  251.87    9.20
   6   3  -1  250.27    9.60
   6  -3   1  256.77   10.20
  -6  -3   1  239.88    9.10
   6  -2   1  373.96   13.00
   6   2  -1  369.46   13.30
   6  -2   1  348.67   12.90
   6  -2   1  369.56   13.80
   6  -2   1  368.26   12.60
   6   2  -1  374.36   14.40
  -6   2  -1  378.66   13.80
  -6  -2   1  355.76   13.80
  -6  -2   1  357.46   12.90
  -6  -2   1  361.96   13.60
   6   1  -1  226.88    8.70
   6  -1   1  226.18    9.70
   6  -1   1  224.28    9.60
   6   1  -1  231.38    9.10
   6  -1   1  230.18    8.80
   6  -1   1  231.58    9.20
  -6  -1   1  216.08   11.20
  -6   1  -1  231.08    8.70
  -6   1  -1  247.38   11.00
  -6  -1   1  239.68    8.80
   6   0  -1  164.78    6.70
   6   0   1  167.08    7.80
   6   0   1  171.78    6.70
   6   0  -1  174.68    7.10
   6   0   1  167.08    7.10
   6   0  -1  172.88    7.90
   6   0   1  169.08    7.00
   6   0  -1  169.18    7.10
  -6   0  -1  176.58    6.90
  -6   0   1  170.78    6.90
  -6   0   1  166.98    7.30
  -6   0  -1  175.48    7.40
  -6   0  -1  167.08    7.70
  -6   0   1  178.68    7.50
  -6   0   1  179.58    7.90
  -6   0   1  155.68    7.80
   6   1   1  249.08    9.50
   6  -1  -1  231.58    9.00
   6   1   1  238.98    9.10
   6  -1  -1  229.08   14.00
   6  -1  -1  236.48    8.70
   6  -1  -1  231.78    9.00
   6  -1  -1  237.38    9.80
   6   1   1  242.38    9.90
   6   1   1  254.97   10.30
  -6   1   1  212.88    8.70
  -6   1   1  234.58    8.90
  -6  -1  -1  221.28    8.60
  -6   1   1  195.58    9.50
  -6   1   1  228.28    9.20
  -6   1   1  260.37   12.10
   6  -2  -1  406.76   13.90
   6  -2  -1  466.45   28.10
   6   2   1  362.66   13.30
   6  -2  -1  380.26   13.10
   6  -2  -1  368.36   13.90
   6   2   1  363.16   14.10
   6   2   1  371.66   12.80
   6   2   1  366.96   13.20
  -6  -2  -1  343.57   12.60
  -6  -2  -1  365.26   13.50
  -6  -2  -1  358.96   14.20
  -6   2   1  345.87   12.80
  -6   2   1  349.87   13.10
  -6   2   1  367.86   13.40
  -6   2   1  352.96   13.00
   6  -3  -1  233.68   10.30
   6   3   1  293.17   12.30
   6  -3  -1  243.08   10.10
   6  -3  -1  250.47    9.50
   6  -3  -1  248.28    9.50
  -6  -3  -1  274.87   12.70
  -6   3   1  242.98    9.40
   6  -4  -1  775.72   25.30
   6  -4  -1  780.32   25.40
   6  -4  -1  766.22   26.10
   6   4   1  768.32   25.90
   6   4   1  770.62   25.70
   6  -4  -1  766.62   24.90
   6   4   1  761.72   25.20
  -6   4   1  805.72   25.40
  -6  -4  -1  752.02   25.90
  -6  -4  -1  771.32   26.90
  -6   4   1  769.42   25.40
   6  -5  -1  553.14   18.30
   6  -5  -1  559.34   20.30
   6  -5  -1  554.04   18.10
   6   5   1  519.75   18.90
   6   5   1  538.75   18.40
   6   5   1  523.45   19.70
   6   5   1  557.34   19.10
   6   5   1  564.04   18.90
   6  -5  -1  576.24   18.60
  -6   5   1  548.45   18.50
  -6   5   1  516.25   18.20
  -6  -5  -1  543.85   20.10
  -6   5   1  539.35   18.50
  -6   5   1  545.75   18.40
  -6  -5  -1  536.15   18.90
   6  -6  -1   74.89    4.40
   6   6   1   74.69    5.40
   6  -6  -1   76.39    3.90
   6  -6  -1   77.09    4.00
   6   6   1   72.09    3.90
   6   6   1   73.99    4.40
   6   6   1   67.69    4.50
   6  -6  -1   74.19    3.60
   6   6   1   75.09    4.30
  -6  -6  -1   72.19    5.30
  -6   6   1   67.19    3.60
  -6   6   1   76.19    4.10
  -6  -6  -1   71.49    5.20
  -6  -6  -1   72.19    4.20
  -6   6   1   74.59    4.00
   6  -7  -1   16.30    1.70
   6  -7  -1   11.50    1.90
   6   7   1   13.60    2.20
   6  -7  -1   11.90    1.60
   6   7   1   14.00    2.10
   6   7   1   14.90    2.30
   6   7   1   13.60    2.90
   6  -7  -1   14.20    1.90
  -6  -7  -1   11.10    2.30
  -6  -7  -1   12.00    2.60
  -6   7   1   14.30    2.00
   6   8   1  624.34   23.00
   6  -8  -1  612.44   21.50
   6  -8  -1  658.93   20.90
   6   8   1  636.44   22.10
   6  -8  -1  616.44   20.40
   6   8   1  639.24   21.70
   6   8   1  635.14   20.70
   6  -8  -1  647.94   21.10
  -6  -8  -1  635.24   22.80
  -6  -8  -1  631.84   23.10
  -6   8   1  648.64   21.10
   6   9   1   45.80    2.30
   6   9   1   50.59    4.70
   6   9   1   46.40    3.60
   6   9   1   48.40    3.50
   6  -9  -1   45.70    2.40
   6   9   1   50.19    3.20
   6  -9  -1   47.10    2.80
   6  -9  -1   44.40    2.70
  -6   9   1   49.90    3.00
  -6  -9  -1   45.90    3.90
  -6  -9  -1   51.39    4.10
   6  10   1   33.10    2.50
   6 -10  -1   33.40    2.60
   6 -10  -1   34.00    1.80
   6 -10  -1   36.80    2.50
   6  10   1   36.20    2.80
  -6  10   1   31.60    2.00
  -6  10   1   42.10    2.70
  -6 -10  -1   39.40    3.40
   6  11   1    2.40    0.80
   6 -11  -1    3.50    0.70
  -6 -11  -1    2.80    1.10
  -6  11   1    2.70    0.80
   7  10  -1   28.00    1.80
   7 -10   1   27.50    1.60
  -7  10  -1   30.50    1.80
  -7 -10   1   24.30    1.90
   7  -9   1   49.00    2.50
   7   9  -1   50.69    2.20
   7   9  -1   44.80    3.10
   7   9  -1   50.39    2.90
  -7   9  -1   49.60    2.70
  -7  -9   1   49.99    3.20
   7   8  -1   65.09    3.50
   7   8  -1   70.79    3.80
   7  -8   1   68.29    3.30
   7   8  -1   65.69    4.00
   7   8  -1   69.49    3.20
   7  -8   1   65.99    2.70
   7  -8   1   68.69    4.10
  -7  -8   1   72.09    4.30
  -7   8  -1   70.29    3.50
   7   7  -1   11.90    1.50
   7  -7   1   12.80    1.60
   7  -7   1    9.60    1.30
   7  -7   1    7.50    1.50
   7  -7   1    9.30    1.20
   7   7  -1    7.10    1.30
  -7  -7   1   10.60    2.00
  -7   7  -1   10.80    1.70
   7   6  -1  169.38    6.80
   7   6  -1  167.08    7.30
   7  -6   1  158.18    7.50
   7  -6   1  166.68    6.10
   7  -6   1  166.08    6.60
  -7  -6   1  160.48    7.80
  -7  -6   1  170.18    7.20
  -7   6  -1  171.68    6.90
   7   5  -1  489.05   16.70
   7  -5   1  482.75   16.30
   7  -5   1  457.65   16.90
   7  -5   1  467.35   15.60
   7  -5   1  450.25   15.80
   7   5  -1  450.95   16.80
  -7  -5   1  454.05   17.80
  -7   5  -1  533.45   17.20
  -7  -5   1  473.25   16.90
  -7   5  -1  419.76   15.60
   7   4  -1   95.29    4.70
   7  -4   1   92.79    4.60
   7  -4   1   96.39    4.30
   7   4  -1  101.09    5.20
   7  -4   1   98.99    5.60
   7  -4   1  100.59    4.70
  -7   4  -1   96.09    5.00
  -7  -4   1   98.89    5.70
  -7  -4   1   95.29    5.20
   7  -3   1 2141.89   68.29
   7   3  -1 2137.59   67.69
   7   3  -1 2153.18   67.19
   7  -3   1 2167.68   66.59
   7  -3   1 2166.18   67.09
   7  -3   1 2180.18   67.19
  -7   3  -1 2225.38   67.19
  -7  -3   1 2186.78   68.29
  -7  -3   1 2129.99   67.89
  -7  -3   1 2054.99   66.79
  -7   3  -1 2118.39   67.59
   7  -2   1    3.30    1.10
   7   2  -1    3.40    1.20
   7  -2   1    5.30    1.40
   7  -2   1    4.20    1.20
   7  -2   1    2.00    1.30
   7   2  -1    4.60    1.30
   7   2  -1    5.20    2.10
   7   2  -1    2.80    1.20
  -7  -2   1    1.50    1.50
  -7   2  -1    4.40    1.20
  -7   2  -1    3.00    1.60
  -7  -2   1    3.40    1.50
  -7  -2   1    1.60    1.00
  -7  -2   1    2.60    1.40
   7  -1   1  197.08    7.80
   7   1  -1  198.58    8.10
   7  -1   1  193.58    7.40
   7   1  -1  191.68    8.00
   7   1  -1  195.28    7.60
   7   1  -1  196.18    9.00
   7  -1   1  189.78    8.70
   7  -1   1  194.98    7.90
  -7  -1   1  176.58    8.50
  -7  -1   1  181.28    8.30
  -7  -1   1  185.48    7.50
  -7   1  -1  179.88    7.50
  -7  -1   1  189.88    8.30
  -7   1  -1  189.38    8.30
   7   0   1   72.39    4.90
   7   0   1   73.29    4.20
   7   0   1   69.99    3.70
   7   0  -1   70.69    4.80
   7   0  -1   77.59    4.30
   7   0  -1   75.09    4.20
   7   0  -1   72.39    3.90
   7   0   1   73.19    4.20
  -7   0  -1   72.79    3.80
  -7   0   1   67.89    4.60
  -7   0   1   66.99    4.30
  -7   0  -1   75.29    4.70
  -7   0   1   78.19    4.40
  -7   0   1   72.69    4.00
   7   1   1  183.18    7.80
   7  -1  -1  181.78    7.30
   7  -1  -1  182.28    7.80
   7  -1  -1  185.08    8.60
   7   1   1  192.58    8.90
   7   1   1  192.38    7.40
   7   1   1  191.08    8.00
   7  -1  -1  192.88    7.80
  -7   1   1  179.08    8.60
  -7  -1  -1  189.28    8.50
  -7   1   1  196.28    7.70
  -7   1   1  195.98    8.10
  -7  -1  -1  187.98    7.30
   7   2   1    3.10    1.10
   7  -2  -1    4.40    1.10
   7  -2  -1    3.70    1.50
   7   2   1    3.00    1.20
   7   2   1    4.20    1.60
   7  -2  -1    6.10    1.40
   7   2   1    4.20    1.40
   7  -2  -1    2.40    1.20
  -7  -2  -1    2.80    2.00
  -7  -2  -1    3.00    1.50
  -7   2   1    3.70    1.40
  -7  -2  -1    3.60    1.00
  -7   2   1    3.70    1.20
  -7   2   1    3.20    1.00
   7  -3  -1 2120.09   66.89
   7  -3  -1 2106.09   67.89
   7   3   1 2183.78   67.39
   7   3   1 2119.79   67.09
   7  -3  -1 2206.18   66.49
   7  -3  -1 2194.28   66.89
   7   3   1 2102.49   68.29
   7   3   1 2134.69   66.59
  -7   3   1 2175.28   66.89
  -7   3   1 2184.58   66.99
  -7   3   1 2006.60   66.39
  -7  -3  -1 2132.89   68.19
   7   4   1  100.49    5.20
   7  -4  -1   96.89    5.30
   7  -4  -1   93.99    4.30
   7   4   1   94.79    4.60
   7   4   1   96.19    5.70
   7  -4  -1   94.09    4.60
   7   4   1   92.89    4.90
   7  -4  -1   96.79    4.80
  -7   4   1   88.59    4.40
  -7  -4  -1  102.29    6.00
  -7   4   1   93.49    4.70
  -7   4   1   92.89    4.60
  -7   4   1   98.79    4.70
   7   5   1  439.06   15.50
   7   5   1  462.45   17.00
   7   5   1  451.45   15.80
   7   5   1  466.05   17.00
   7  -5  -1  466.95   15.60
   7  -5  -1  463.55   15.70
   7  -5  -1  440.16   15.40
   7  -5  -1  454.25   16.40
  -7   5   1  428.36   15.30
  -7   5   1  437.76   15.40
  -7   5   1  475.95   16.80
   7  -6  -1  175.88    6.80
   7  -6  -1  159.78    6.30
   7  -6  -1  167.18    6.80
   7   6   1  169.48    7.40
   7  -6  -1  174.18    8.30
   7   6   1  174.38    8.00
   7   6   1  165.88    6.60
  -7  -6  -1  176.38    8.30
  -7   6   1  171.98    6.80
  -7   6   1  168.08    6.80
   7  -7  -1   11.30    1.50
   7   7   1    9.30    1.40
   7  -7  -1   11.60    1.50
   7   7   1   11.10    1.80
   7  -7  -1   11.00    1.40
   7   7   1   13.80    1.50
   7   7   1   12.00    2.00
   7  -7  -1    8.60    1.70
  -7  -7  -1   14.60    2.50
  -7   7   1   12.00    1.70
   7   8   1   71.39    3.80
   7  -8  -1   68.99    3.00
   7  -8  -1   72.89    3.40
   7  -8  -1   68.09    3.30
   7   8   1   65.89    4.40
   7   8   1   68.69    2.90
  -7  -8  -1   69.39    4.40
  -7   8   1   68.49    3.40
   7  -9  -1   37.80    2.70
   7   9   1   50.39    2.80
   7  -9  -1   47.40    2.50
   7  -9  -1   48.30    2.10
  -7  -9  -1   51.99    3.40
  -7   9   1   50.29    2.50
  -7   9   1   51.59    2.60
   7 -10  -1   29.50    1.70
   7  10   1   27.90    1.80
  -7 -10  -1   25.80    2.10
  -7  10   1   30.40    1.80
  -7  10   1   26.40    1.60
   8   9  -1   56.59    2.50
   8  -9   1   54.59    2.20
  -8  -9   1   58.39    3.30
  -8   9  -1   54.89    2.30
   8   8  -1   17.10    1.50
   8  -8   1   15.40    1.40
   8   8  -1   14.50    1.10
  -8   8  -1   16.30    1.40
  -8  -8   1   15.40    1.60
   8  -7   1   93.79    4.80
   8   7  -1  104.29    5.00
   8   7  -1  109.79    4.70
   8   7  -1  108.99    5.60
   8  -7   1  106.69    4.30
   8   7  -1  106.19    4.10
  -8  -7   1  109.09    5.30
  -8  -7   1  115.59    4.90
  -8   7  -1  108.09    4.40
   8  -6   1   58.79    2.90
   8   6  -1   57.59    3.40
   8   6  -1   61.09    3.80
   8   6  -1   56.79    3.10
   8  -6   1   54.69    3.50
   8   6  -1   60.19    3.10
   8  -6   1   55.69    2.40
  -8   6  -1   57.99    3.10
  -8  -6   1   61.09    3.70
  -8  -6   1   55.39    3.80
   8  -5   1   22.90    1.60
   8  -5   1   26.00    2.00
   8   5  -1   23.90    2.30
   8   5  -1   25.70    2.70
   8   5  -1   25.50    2.00
   8  -5   1   27.00    2.60
   8   5  -1   23.20    2.30
   8  -5   1   26.60    2.00
  -8  -5   1   25.50    2.60
  -8  -5   1   22.40    2.70
  -8   5  -1   25.60    2.20
   8  -4   1   23.30    2.60
   8  -4   1   23.20    2.00
   8  -4   1   20.90    1.60
   8   4  -1   26.20    2.80
   8  -4   1   20.00    1.90
   8   4  -1   22.40    2.30
   8   4  -1   21.70    2.00
   8   4  -1   22.60    2.30
  -8   4  -1   20.30    2.00
  -8  -4   1   22.50    2.70
  -8  -4   1   21.50    2.60
  -8   4  -1   21.50    2.20
   8   3  -1   72.39    4.10
   8  -3   1   70.99    3.70
   8  -3   1   81.19    5.60
   8  -3   1   75.69    3.90
   8   3  -1   72.89    3.80
   8  -3   1   75.59    3.40
   8   3  -1   68.49    5.20
  -8   3  -1   77.69    4.10
  -8  -3   1   76.39    4.70
  -8  -3   1   73.99    3.40
  -8  -3   1   76.29    4.50
   8   2  -1  647.74   22.40
   8  -2   1  620.14   20.20
   8  -2   1  638.14   20.90
   8   2  -1  651.13   21.20
   8   2  -1  625.54   21.10
   8  -2   1  624.84   20.80
   8  -2   1  635.44   22.00
   8   2  -1  637.04   20.70
  -8  -2   1  583.34   20.30
  -8  -2   1  558.44   22.10
  -8  -2   1  635.04   21.40
  -8   2  -1  653.53   21.30
   8  -1   1  276.57   10.30
   8   1  -1  304.17   10.90
   8   1  -1  292.07   11.80
   8   1  -1  294.27   10.80
   8  -1   1  289.77   10.60
   8  -1   1  282.77   11.50
   8  -1   1  280.67   10.00
   8   1  -1  277.67   10.20
  -8  -1   1  276.77   10.90
  -8  -1   1  286.87   11.00
  -8   1  -1  280.37   10.90
  -8  -1   1  279.77   10.20
   8   0   1   46.50    3.80
   8   0  -1   52.89    4.00
   8   0   1   52.09    3.40
   8   0  -1   50.99    3.30
   8   0   1   52.59    2.90
   8   0  -1   53.19    3.40
   8   0   1   51.39    3.20
   8   0  -1   50.79    3.00
  -8   0  -1   51.49    3.80
  -8   0   1   49.40    3.00
  -8   0   1   50.09    3.60
   8   1   1  296.37   10.90
   8   1   1  284.97   10.20
   8   1   1  284.47   11.80
   8  -1  -1  293.47   10.70
   8  -1  -1  288.77   11.60
   8   1   1  281.67   10.60
   8  -1  -1  298.27   10.70
   8  -1  -1  281.97   10.30
  -8  -1  -1  294.97   11.40
  -8   1   1  279.97   10.50
  -8   1   1  290.77   10.80
   8   2   1  630.94   21.10
   8  -2  -1  617.74   20.40
   8  -2  -1  646.84   20.90
   8   2   1  608.94   20.30
   8  -2  -1  632.34   21.90
   8   2   1  607.34   20.90
   8   2   1  614.84   22.00
   8  -2  -1  621.24   20.80
  -8   2   1  626.34   20.90
  -8  -2  -1  635.74   21.70
  -8   2   1  628.94   20.70
   8   3   1   72.19    3.90
   8  -3  -1   75.89    3.50
   8   3   1   75.79    4.20
   8   3   1   87.19    5.70
   8  -3  -1   76.69    3.80
   8   3   1   73.19    3.50
  -8   3   1   76.89    3.90
  -8   3   1   68.29    3.80
  -8   3   1   72.59    4.00
  -8  -3  -1   66.09    4.30
  -8  -3  -1   75.39    4.70
   8   4   1   19.50    2.10
   8   4   1   21.90    2.60
   8  -4  -1   24.60    1.80
   8  -4  -1   21.90    2.00
   8  -4  -1   21.80    2.40
   8   4   1   20.00    2.30
   8  -4  -1   21.40    2.00
   8   4   1   20.80    1.80
  -8   4   1   23.80    2.10
  -8   4   1   20.60    1.90
  -8  -4  -1   22.80    2.80
  -8  -4  -1   24.30    3.90
   8  -5  -1   23.40    1.70
   8  -5  -1   24.60    2.00
   8   5   1   26.60    2.20
   8  -5  -1   22.60    2.30
   8  -5  -1   24.80    1.90
   8   5   1   25.60    2.60
   8   5   1   24.20    2.30
   8   5   1   23.00    1.70
  -8   5   1   24.10    1.80
  -8  -5  -1   21.70    2.50
  -8   5   1   27.20    2.00
  -8  -5  -1   26.70    2.80
   8  -6  -1   59.29    3.00
   8  -6  -1   60.49    3.00
   8   6   1   54.39    2.50
   8  -6  -1   51.79    3.20
   8   6   1   58.99    3.30
   8   6   1   57.09    3.50
   8  -6  -1   58.49    2.80
  -8   6   1   58.19    3.00
  -8  -6  -1   56.19    3.60
  -8  -6  -1   62.39    3.90
   8   7   1  106.99    4.60
   8  -7  -1   92.39    4.50
   8  -7  -1  104.29    3.80
   8   7   1   98.99    4.70
   8  -7  -1  108.69    4.20
  -8  -7  -1  100.09    4.90
  -8  -7  -1  106.49    5.00
  -8   7   1  109.89    4.20
   8   8   1   14.50    1.70
   8  -8  -1   15.00    1.20
  -8   8   1   14.90    1.30
  -8  -8  -1   16.40    1.80
  -8   8   1   16.80    1.30
  -8  -8  -1   13.80    1.60
   8   9   1   54.39    2.30
   8  -9  -1   52.19    2.20
  -8  -9  -1   54.89    2.50
  -8   9   1   48.90    2.10
  -8   9   1   51.79    2.40
   9   6  -1   12.80    1.40
   9  -6   1   14.80    1.40
  -9   6  -1   13.60    1.70
  -9  -6   1   15.50    1.10
   9  -5   1  173.68    6.20
   9   5  -1  178.18    6.50
   9  -5   1  174.68    7.10
   9   5  -1  177.08    7.00
   9   5  -1  172.18    6.00
  -9  -5   1  177.88    6.30
  -9   5  -1  177.18    6.40
   9  -4   1   12.50    1.30
   9  -4   1   10.40    0.90
   9   4  -1   11.60    1.10
   9   4  -1   13.20    1.50
   9  -4   1   11.70    1.60
   9   4  -1   13.10    1.50
   9   4  -1    8.90    1.50
  -9  -4   1   11.40    1.40
  -9   4  -1   12.80    1.40
   9   3  -1    9.10    1.10
   9   3  -1    7.10    1.10
   9  -3   1    7.00    1.40
   9   3  -1    7.30    1.40
   9   3  -1    6.60    1.10
   9  -3   1    8.60    0.90
   9  -3   1    9.50    1.20
  -9   3  -1    7.40    1.00
  -9  -3   1    7.70    1.30
  -9   3  -1    9.10    1.40
   9  -2   1   78.49    3.20
   9   2  -1   78.39    4.60
   9   2  -1   74.89    3.70
   9   2  -1   85.39    3.90
   9  -2   1   82.59    4.30
   9   2  -1   79.79    4.40
   9  -2   1   78.09    4.40
  -9   2  -1   85.79    3.70
  -9   2  -1   84.89    4.90
  -9  -2   1   88.89    4.10
   9   1  -1  283.77   11.00
   9  -1   1  285.97    9.40
   9  -1   1  276.37   10.10
   9   1  -1  279.97   10.00
   9  -1   1  284.77   10.90
   9  -1   1  271.07    9.70
   9   1  -1  286.37   11.00
   9   1  -1  277.37   10.10
  -9   1  -1  317.77   10.50
   9   0   1   25.60    2.50
   9   0  -1   23.10    1.90
   9   0  -1   22.60    2.20
   9   0   1   22.70    1.50
   9   0  -1   24.50    1.70
   9   0   1   25.50    2.00
   9   0   1   19.70    2.00
   9   0  -1   23.50    2.40
  -9   0   1   25.90    2.30
  -9   0  -1   23.30    2.20
   9  -1  -1  306.77   10.20
   9   1   1  280.87    9.30
   9   1   1  272.37   10.80
   9  -1  -1  282.57    9.80
   9   1   1  285.87   10.10
   9   1   1  263.57    9.60
   9  -1  -1  246.18   10.40
  -9  -1  -1  298.67   10.40
   9   2   1   77.29    4.40
   9  -2  -1   84.29    3.70
   9   2   1   75.69    4.10
   9   2   1   81.29    3.20
   9  -2  -1   81.09    3.60
   9  -2  -1   78.99    4.40
   9  -2  -1   81.79    4.30
  -9   2   1   81.19    3.70
  -9   2   1   81.49    3.80
   9   3   1    8.60    1.30
   9  -3  -1    6.70    1.00
   9   3   1    8.00    0.90
   9   3   1    9.70    1.70
   9  -3  -1    7.10    1.40
   9  -3  -1    9.00    1.00
   9  -3  -1    6.30    1.00
  -9   3   1    9.90    1.20
  -9   3   1    6.70    0.90
  -9  -3  -1    6.50    1.30
   9   4   1   12.50    1.70
   9  -4  -1   13.20    1.30
   9  -4  -1   12.60    1.40
   9   4   1   12.30    1.10
   9  -4  -1   12.10    1.10
   9   4   1   11.50    1.40
   9  -4  -1   13.40    1.70
  -9  -4  -1   11.30    1.70
  -9   4   1   12.80    1.10
  -9   4   1   12.70    1.20
   9  -5  -1  176.98    6.10
   9   5   1  174.48    6.40
   9   5   1  162.68    6.70
   9  -5  -1  167.18    5.80
  -9   5   1  174.08    6.00
  -9  -5  -1  182.48    6.90
   9  -6  -1   12.30    1.10
   9   6   1   16.40    1.70
  -9  -6  -1   12.50    1.80
  -9   6   1   15.40    1.00
  10  -2   1   60.29    2.40
  10   2  -1   61.69    2.50
 -10   2  -1   59.99    2.30
 -10  -2   1   59.79    2.60
  10  -1   1   92.99    3.50
  10   1  -1   93.49    3.50
 -10   1  -1   94.69    3.40
 -10  -1   1   91.99    3.60
  10   0  -1    0.90    0.50
  10   0   1    0.90    0.70
  10   0   1    1.10    0.60
 -10   0  -1    1.20    0.50
 -10   0   1    1.10    0.50
 -10   0  -1    1.00    0.40
  10  -1  -1   96.59    3.40
  10   1   1   93.09    3.40
 -10  -1  -1   91.19    3.50
 -10   1   1   83.39    3.40
 -10  -1  -1   88.49    3.30
  10  -2  -1   62.39    2.40
  10   2   1   59.99    2.50
 -10  -2  -1   59.89    2.30
 -10  -2  -1   58.89    2.60
   0  14  -2   31.60    2.40
   0  14  -2   35.70    2.40
   0  13  -2  195.98    9.00
   0 -13   2  192.88    6.90
   0  13  -2  197.28    8.10
   0 -13   2  201.18    8.50
   0  13  -2  211.08    8.30
   0  12  -2  328.57   12.60
   0 -12   2  341.97   13.20
   0  12  -2  329.77   13.60
   0 -12   2  327.17   11.60
   0 -11   2  838.82   27.70
   0  11  -2  866.61   29.90
   0  11  -2  882.01   29.00
   0  11  -2  857.71   29.20
   0 -11   2  865.11   29.50
   0  11  -2  830.92   27.60
   0  10  -2  794.02   27.80
   0  10  -2  838.12   27.60
   0 -10   2  812.22   26.50
   0  10  -2  779.02   27.30
   0 -10   2  836.42   28.10
   0  10  -2  825.02   28.40
   0   9  -2  802.22   35.40
   0   9  -2  827.92   28.40
   0  -9   2  880.61   29.10
   0   9  -2  880.41   29.30
   0   9  -2  870.31   28.50
   0   9  -2  855.61   27.70
   0  -9   2  867.91   27.70
   0   8  -2    2.20    1.10
   0  -8   2    2.30    0.80
   0   8  -2    3.10    1.20
   0  -8   2    3.10    1.40
   0   8  -2    2.60    0.90
   0   8  -2    1.60    3.60
   0  -8   2    2.10    0.80
   0   8  -2    1.90    1.20
   0  -8   2    4.40    3.00
   0   7  -2    0.70    1.00
   0  -7   2    2.20    1.00
   0  -7   2    3.50    3.60
   0   7  -2    1.90    1.00
   0  -7   2    0.00    1.70
   0   7  -2   -0.30    2.20
   0  -6   2  552.44   18.60
   0   6  -2  542.95   17.80
   0  -6   2  555.64   20.90
   0   6  -2  570.94   21.60
   0   6  -2  560.64   18.60
   0  -6   2  550.04   19.20
   0  -5   2  307.07   12.20
   0   5  -2  302.07   11.90
   0  -5   2  309.77   11.20
   0   5  -2  312.37   13.10
   0   4  -2   15.60    2.80
   0   4  -2    9.70    2.10
   0  -4   2   15.90    1.60
   0   4  -2   16.00    2.00
   0  -4   2   13.50    1.90
   0   3  -2    3.10    0.60
   0   3  -2    2.90    1.30
   0   3  -2    2.20    0.80
   0  -3   2    1.70    0.80
   0  -3   2    2.70    0.60
   0   3  -2    3.50    1.30
   0   2  -2 1095.09   34.30
   0   2  -2 1146.09   34.70
   0  -2   2 1116.79   34.40
   0   2  -2 1094.29   35.70
   0   0  -2  706.63   21.90
   0   0   2  701.33   21.40
   0   0   2  663.13   21.90
   0   0  -2  708.53   21.40
   0  -2  -2 1102.99   35.00
   0  -2  -2 1110.89   35.40
   0   2   2 1171.28   36.00
   0  -2  -2 1109.39   35.60
   0  -3  -2    1.60    1.00
   0  -3  -2    2.90    0.90
   0   3   2    3.40    0.70
   0  -3  -2    5.20    1.30
   0   3   2    2.60    1.30
   0  -3  -2    2.50    0.80
   0   4   2   16.10    2.90
   0   4   2   17.80    2.20
   0  -4  -2   11.50    2.20
   0  -4  -2   15.60    2.00
   0   4   2   13.90    1.50
   0  -4  -2   12.20    2.30
   0  -4  -2   16.30    2.00
   0   5   2  314.97   11.00
   0  -5  -2  323.97   11.70
   0   5   2  295.47   11.10
   0  -5  -2  266.17   14.10
   0  -5  -2  312.17   12.70
   0  -5  -2  305.47   12.80
   0   6   2  567.14   19.00
   0   6   2  567.04   18.80
   0  -6  -2  549.05   21.40
   0   6   2  563.14   19.70
   0  -6  -2  575.44   22.20
   0  -6  -2  548.85   20.60
   0  -6  -2  540.45   18.00
   0  -6  -2  557.84   20.00
   0  -6  -2  555.64   18.60
   0  -7  -2    4.90    3.10
   0   7   2    5.10    2.40
   0   7   2    1.20    1.00
   0  -7  -2    2.00    2.10
   0   7   2    2.00    0.90
   0  -7  -2    3.40    5.20
   0  -7  -2    2.50    4.00
   0   8   2    3.30    1.20
   0  -8  -2    3.60    1.30
   0  -8  -2    2.50    3.20
   0  -8  -2    2.30    0.80
   0  -8  -2    2.00    0.90
   0   8   2    3.50    1.10
   0   8   2    2.50    1.30
   0   8   2   -0.60    4.40
   0   8   2    3.20    1.20
   0  -8  -2    3.80    1.00
   0  -9  -2  913.51   30.00
   0  -9  -2  827.72   33.50
   0   9   2  858.91   29.30
   0   9   2  924.41   30.00
   0  -9  -2  872.81   28.60
   0  -9  -2  860.51   28.20
   0  -9  -2  898.61   28.70
   0   9   2  903.91   29.70
   0   9   2  900.51   30.50
   0 -10  -2  829.52   27.20
   0 -10  -2  878.91   28.70
   0 -10  -2  835.32   27.10
   0  10   2  809.72   29.00
   0 -10  -2  798.52   26.50
   0  10   2  833.82   28.10
   0  10   2  797.12   27.70
   0 -11  -2  841.12   26.90
   0 -11  -2  844.92   29.10
   0  11   2  843.52   29.70
   0  11   2  872.21   28.80
   0  11   2  841.32   28.40
   0 -11  -2  838.32   27.60
   0 -11  -2  818.52   27.20
   0 -12  -2  316.47   10.80
   0 -12  -2  347.77   12.00
   0  12   2  323.97   12.60
   0  12   2  319.87   13.60
   0  12   2  334.27   13.40
   0 -13  -2  206.28    9.00
   0  13   2  211.08    8.60
   0  13   2  200.38    9.30
   0 -13  -2  209.98    8.40
   0  13   2  223.58    9.70
   0  14   2   34.10    2.40
   0 -14  -2   34.30    2.00
   0 -14  -2   31.50    2.60
   0  14   2   37.70    2.60
   1  14  -2   24.90    2.10
   1  14  -2   21.30    2.00
  -1  14  -2   26.70    2.00
  -1  14  -2   23.50    2.20
   1  13  -2  331.57   12.40
   1 -13   2  335.87   11.20
   1  13  -2  321.37   12.50
   1  13  -2  346.67   13.50
   1 -13   2  323.57   12.60
  -1  13  -2  349.87   12.40
  -1  13  -2  336.47   12.30
  -1 -13   2  346.37   12.90
  -1  13  -2  346.47   13.20
   1  12  -2   86.69    3.60
   1 -12   2   86.19    4.10
   1  12  -2   87.79    7.40
   1  12  -2   73.39    5.20
   1  12  -2   86.49    5.00
   1 -12   2   86.99    5.10
  -1 -12   2   84.99    3.90
  -1 -12   2   88.69    5.40
  -1  12  -2   82.79    4.70
  -1  12  -2   86.69    4.90
  -1  12  -2   85.09    5.60
   1  11  -2   41.40    3.60
   1 -11   2   42.80    3.70
   1  11  -2   40.60    4.10
   1  11  -2   38.70    5.00
   1 -11   2   44.40    3.50
   1  11  -2   37.30    2.90
  -1 -11   2   39.20    3.80
  -1  11  -2   43.90    4.10
  -1  11  -2   42.40    3.50
   1  10  -2  371.96   14.60
   1  10  -2  397.06   15.60
   1 -10   2  390.66   14.80
   1  10  -2  398.76   13.80
   1  10  -2  394.96   14.70
   1 -10   2  390.86   13.50
  -1  10  -2  375.06   14.20
  -1  10  -2  398.96   13.80
  -1 -10   2  363.96   13.50
  -1  10  -2  381.66   14.40
  -1  10  -2  400.46   15.30
  -1 -10   2  400.26   15.30
   1   9  -2   10.60    2.30
   1  -9   2    8.40    1.20
   1   9  -2    5.70    6.80
   1   9  -2    9.40    1.50
   1  -9   2   11.00    2.20
   1  -9   2    8.10    1.10
   1   9  -2    7.50    1.70
   1   9  -2   10.90    2.10
  -1   9  -2    8.60    1.30
  -1   9  -2   11.10    2.20
  -1   9  -2   11.40    1.80
  -1   9  -2    7.60    8.00
  -1  -9   2    8.10    1.30
  -1  -9   2    9.80    2.00
   1   8  -2  257.37   10.90
   1   8  -2  290.27   10.90
   1  -8   2  282.27    9.60
   1   8  -2  288.77   10.30
   1  -8   2  285.67   10.90
   1  -8   2  293.57   10.10
   1  -8   2  288.27   13.70
   1  -8   2  276.67    9.90
   1   8  -2  290.57   15.40
   1   8  -2  334.77   13.80
  -1  -8   2  295.27   11.50
  -1  -8   2  265.47   10.10
  -1   8  -2  290.47   11.30
  -1   8  -2  299.07   16.30
  -1   8  -2  277.37   10.60
  -1   8  -2  279.47   10.10
   1   7  -2  328.67   11.60
   1  -7   2  311.57   10.80
   1   7  -2  321.37   11.00
   1  -7   2  335.57   13.80
   1   7  -2  327.77   12.10
   1  -7   2  311.27   11.10
   1  -7   2  323.87   16.20
   1   7  -2  331.47   15.90
   1  -7   2  320.97   11.60
  -1  -7   2  321.97   11.40
  -1  -7   2  290.07   16.00
  -1  -7   2  317.67   12.50
  -1   7  -2  323.27   11.80
  -1  -7   2  315.87   14.50
  -1   7  -2  304.87   14.60
   1   6  -2  504.35   20.00
   1  -6   2  495.95   16.60
   1   6  -2  494.45   16.10
   1  -6   2  454.95   19.20
   1   6  -2  487.85   16.50
   1  -6   2  501.15   18.20
   1   6  -2  509.85   17.00
  -1   6  -2  481.25   15.90
  -1   6  -2  499.25   16.80
  -1  -6   2  484.45   18.60
  -1  -6   2  479.65   16.90
  -1  -6   2  481.45   19.90
  -1   6  -2  499.85   18.80
  -1   6  -2  525.55   20.40
  -1  -6   2  498.75   16.30
   1  -5   2 5098.99  154.98
   1  -5   2 4965.80  155.88
   1   5  -2 5149.79  156.88
   1   5  -2 4678.23  153.38
  -1   5  -2 4999.00  156.58
  -1   5  -2 5166.98  155.18
  -1   5  -2 4840.42  154.48
  -1  -5   2 5144.89  155.08
  -1  -5   2 5134.19  153.18
  -1  -5   2 5048.19  156.28
   1  -4   2 1386.76   44.40
   1   4  -2 1390.36   43.40
   1  -4   2 1319.57   46.30
   1   4  -2 1505.75   48.90
   1  -4   2 1404.76   45.10
   1   4  -2 1403.26   46.10
  -1   4  -2 1348.07   44.10
  -1  -4   2 1375.36   45.20
  -1  -4   2 1417.36   42.80
  -1   4  -2 1370.76   45.60
  -1   4  -2 1392.86   45.70
  -1   4  -2 1372.66   44.40
  -1  -4   2 1404.36   44.30
   1  -3   2  710.63   23.80
   1   3  -2  707.03   24.40
   1  -3   2  770.72   24.40
   1   3  -2  731.43   23.20
   1  -3   2  693.93   25.10
  -1   3  -2  689.03   23.60
  -1   3  -2  728.63   23.80
  -1   3  -2  753.52   25.00
  -1  -3   2  759.12   24.30
   1   2  -2 1463.55   48.00
   1  -2   2 1544.55   48.10
   1  -2   2 1560.94   47.90
   1  -2   2 1474.05   48.60
  -1  -2   2 1569.44   47.80
  -1   2  -2 1524.65   47.80
  -1   2  -2 1566.54   48.80
  -1   2  -2 1500.75   47.80
  -1  -2   2 1550.44   47.30
   1  -1   2 1912.91   59.49
   1   1  -2 1930.71   59.29
   1   1  -2 1940.21   58.99
   1  -1   2 1811.72   59.89
   1   1  -2 1914.81   58.49
   1  -1   2 1926.21   59.69
  -1   1  -2 1997.60   60.19
  -1  -1   2 1933.61   59.09
  -1   1  -2 1905.31   59.49
  -1   1  -2 1934.31   59.49
   1   0   2 3340.47   98.19
  -1   0  -2 3121.79   98.19
  -1   0  -2 3261.17   98.29
  -1   0  -2 3029.70   97.79
   1  -1  -2 1929.01   59.69
   1   1   2 1875.51   60.19
   1  -1  -2 1921.71   59.09
   1   1   2 1971.80   59.79
   1  -1  -2 1886.61   59.39
   1  -1  -2 1991.30   59.79
   1   1   2 1995.80   59.89
  -1  -1  -2 1978.10   59.89
  -1   1   2 1943.91   58.89
  -1   1   2 1844.62   59.39
  -1   1   2 1901.11   58.99
  -1  -1  -2 1849.81   59.99
  -1  -1  -2 1934.11   59.79
   1  -2  -2 1626.94   48.90
   1   2   2 1546.45   49.20
   1  -2  -2 1541.65   48.70
   1  -2  -2 1511.25   49.00
   1   2   2 1557.44   49.99
   1   2   2 1569.14   49.40
   1  -2  -2 1581.24   48.80
  -1   2   2 1604.54   48.60
  -1  -2  -2 1558.24   49.50
  -1   2   2 1569.14   48.90
  -1   2   2 1534.05   49.10
  -1   2   2 1628.64   49.10
  -1  -2  -2 1597.04   49.70
   1   3   2  679.93   25.20
   1   3   2  746.53   23.60
   1  -3  -2  725.73   23.60
   1  -3  -2  692.93   23.90
   1  -3  -2  749.23   24.20
   1  -3  -2  741.13   24.00
  -1   3   2  769.72   23.80
  -1   3   2  743.13   24.00
  -1  -3  -2  736.83   24.80
  -1  -3  -2  744.43   24.70
  -1   3   2  745.03   24.40
   1  -4  -2 1406.16   45.00
   1  -4  -2 1504.75   45.20
   1  -4  -2 1335.37   44.50
   1  -4  -2 1383.86   45.10
   1   4   2 1390.06   44.10
  -1  -4  -2 1454.15   44.90
  -1   4   2 1416.96   44.70
  -1  -4  -2 1355.76   45.80
  -1   4   2 1356.36   45.50
  -1  -4  -2 1457.45   45.80
  -1   4   2 1428.86   44.70
  -1   4   2 1362.26   43.70
   1  -5  -2 4928.01  155.48
   1  -5  -2 5213.98  157.88
   1  -5  -2 5214.48  157.38
   1   5   2 5027.20  156.78
   1  -5  -2 5209.68  157.78
  -1  -5  -2 4930.51  155.88
  -1  -5  -2 5030.20  158.58
  -1   5   2 5107.09  155.78
  -1  -5  -2 4878.71  158.18
  -1   5   2 5050.79  157.08
  -1  -5  -2 5256.47  157.28
  -1  -5  -2 5199.18  156.58
  -1   5   2 5152.48  157.08
   1  -6  -2  507.65   18.70
   1   6   2  504.05   17.30
   1   6   2  489.55   16.80
   1  -6  -2  496.25   16.10
   1   6   2  479.05   17.80
   1  -6  -2  515.05   19.40
  -1  -6  -2  506.65   17.00
  -1  -6  -2  483.55   19.70
  -1  -6  -2  504.15   17.80
  -1   6   2  516.75   17.30
  -1   6   2  476.65   16.50
  -1   6   2  483.15   18.20
  -1  -6  -2  466.45   20.10
  -1  -6  -2  489.75   16.20
  -1  -6  -2  491.15   18.60
   1   7   2  322.57   11.90
   1  -7  -2  319.77   11.10
   1   7   2  330.37   12.50
   1  -7  -2  317.67   10.80
   1  -7  -2  322.37   11.10
   1   7   2  310.67   13.10
   1   7   2  320.07   11.10
   1   7   2  321.17   12.10
   1  -7  -2  333.67   14.30
   1  -7  -2  337.27   16.70
   1  -7  -2  296.27   14.90
  -1   7   2  314.57   11.40
  -1  -7  -2  347.57   15.90
  -1  -7  -2  328.17   14.90
  -1   7   2  302.47   11.30
  -1  -7  -2  327.17   11.00
  -1  -7  -2  335.07   16.80
  -1  -7  -2  326.17   13.30
  -1  -7  -2  319.17   11.20
  -1   7   2  332.77   15.50
  -1   7   2  315.17   11.60
  -1  -7  -2  329.67   12.10
  -1   7   2  318.37   12.00
   1  -8  -2  291.17   10.20
   1   8   2  299.07   11.20
   1  -8  -2  282.57    9.90
   1  -8  -2  300.17   11.20
   1  -8  -2  270.47   14.20
   1   8   2  271.07   10.90
   1   8   2  273.27   10.10
   1   8   2  279.87   11.20
   1  -8  -2  289.77   10.30
  -1   8   2  287.47   10.80
  -1   8   2  290.97   11.40
  -1  -8  -2  278.07   10.30
  -1   8   2  282.67   10.90
  -1   8   2  282.57   10.60
  -1  -8  -2  307.67   11.60
  -1  -8  -2  285.57   10.00
  -1  -8  -2  285.07   10.40
  -1  -8  -2  327.87   17.80
   1   9   2    8.20    2.20
   1   9   2   13.40    2.30
   1  -9  -2   10.70    1.60
   1  -9  -2   11.40    2.20
   1   9   2   14.20    2.50
   1   9   2    7.40    1.10
   1  -9  -2    7.50    1.90
  -1   9   2   16.00    2.60
  -1   9   2   11.70    2.20
  -1  -9  -2   10.50    1.40
  -1  -9  -2   10.60    2.30
  -1  -9  -2   10.60    1.60
  -1   9   2   10.40    2.30
   1  10   2  398.96   15.10
   1  10   2  405.66   16.00
   1 -10  -2  396.16   13.40
   1 -10  -2  408.06   15.20
   1 -10  -2  392.66   13.80
   1  10   2  383.16   14.80
   1 -10  -2  399.16   13.90
  -1  10   2  385.76   14.40
  -1 -10  -2  383.66   14.00
  -1 -10  -2  382.06   13.80
  -1  10   2  395.46   14.70
  -1  10   2  393.16   15.50
  -1 -10  -2  380.16   13.30
  -1 -10  -2  399.06   15.50
   1  11   2   33.10    4.50
   1 -11  -2   39.00    3.00
   1  11   2   46.20    4.50
   1 -11  -2   38.60    2.90
   1  11   2   41.50    3.80
   1 -11  -2   38.90    2.90
   1 -11  -2   47.60    3.90
  -1  11   2   45.10    3.70
  -1  11   2   41.90    4.20
  -1 -11  -2   37.10    3.90
  -1  11   2   43.90    3.80
  -1 -11  -2   40.20    3.20
   1  12   2   88.09    5.10
   1  12   2   91.89    5.40
   1  12   2   82.39    5.90
   1 -12  -2   94.09    4.50
   1 -12  -2   87.29    3.70
   1 -12  -2   90.69    5.50
  -1 -12  -2   84.99    4.40
  -1 -12  -2   93.49    5.90
  -1  12   2   88.99    5.00
  -1  12   2   91.69    5.30
  -1  12   2   87.09    6.10
   1 -13  -2  361.86   13.10
   1  13   2  345.57   13.70
   1  13   2  346.37   12.90
   1 -13  -2  320.67   12.30
   1  13   2  362.36   12.90
   1  13   2  334.97   11.50
  -1 -13  -2  328.17   11.90
  -1  13   2  309.27   13.20
  -1  13   2  365.96   13.10
  -1 -13  -2  353.96   13.80
   1 -14  -2   22.10    2.20
   1  14   2   27.90    2.20
   1 -14  -2   27.70    1.80
   1  14   2   27.50    2.20
  -1 -14  -2   24.30    1.50
  -1  14   2   25.50    2.00
  -1 -14  -2   28.60    2.40
   2  14  -2    3.80    1.50
   2  14  -2    4.80    0.70
  -2  14  -2    4.50    1.00
   2  13  -2   49.00    3.30
   2  13  -2   47.60    3.80
   2  13  -2   49.90    3.40
   2 -13   2   43.00    3.20
   2 -13   2   47.00    2.30
  -2  13  -2   46.60    3.10
  -2  13  -2   49.10    3.10
   2  12  -2  294.97   11.50
   2 -12   2  288.87   10.10
   2  12  -2  323.57   12.50
   2  12  -2  272.37    9.70
   2 -12   2  280.57   11.20
   2  12  -2  278.47   12.20
  -2  12  -2  280.47   10.90
  -2  12  -2  283.07   10.90
  -2  12  -2  268.97   11.50
  -2 -12   2  299.27   12.00
   2 -11   2  635.84   20.60
   2  11  -2  636.54   22.00
   2 -11   2  643.54   21.90
   2  11  -2  570.34   21.80
   2  11  -2  622.44   20.80
   2  11  -2  636.94   23.00
  -2  11  -2  618.24   21.40
  -2 -11   2  645.54   22.80
  -2  11  -2  622.54   21.50
  -2 -11   2  599.64   20.40
  -2  11  -2  640.44   22.40
   2  10  -2  258.67   10.90
   2 -10   2  266.47   10.70
   2 -10   2  263.37    9.60
   2  10  -2  260.87   11.60
   2 -10   2  224.98    8.60
   2  10  -2  262.57    9.90
   2  10  -2  263.97   10.80
  -2 -10   2  263.57    9.60
  -2 -10   2  277.77   11.60
  -2  10  -2  260.87   10.20
  -2  10  -2  270.57   11.10
  -2  10  -2  258.67   10.30
   2   9  -2   45.90    4.20
   2   9  -2   57.29    4.50
   2  -9   2   53.09    3.10
   2  -9   2   54.79    3.80
   2   9  -2   53.59    3.90
   2   9  -2   55.69    3.50
  -2   9  -2   52.99    3.00
  -2   9  -2   49.70    3.50
  -2   9  -2   53.19    3.60
  -2  -9   2   56.29    4.40
  -2   9  -2   57.69    4.10
   2  -8   2  843.62   26.60
   2   8  -2  764.92   32.10
   2   8  -2  785.42   25.90
   2  -8   2  787.72   25.20
   2  -8   2  785.62   30.70
   2  -8   2  795.92   25.60
   2  -8   2  786.02   25.50
   2   8  -2  812.92   27.30
   2   8  -2  791.32   26.60
  -2   8  -2  783.82   26.10
  -2   8  -2  813.02   33.80
  -2   8  -2  782.92   27.40
  -2  -8   2  769.32   25.70
  -2  -8   2  827.42   27.50
  -2   8  -2  804.92   25.60
  -2   8  -2  793.22   26.20
   2   7  -2  118.89    5.90
   2  -7   2  116.49    4.80
   2  -7   2  108.99    8.10
   2   7  -2  120.89    9.40
   2  -7   2  110.89   10.70
   2   7  -2  115.69    5.00
   2   7  -2  132.49    6.70
   2  -7   2  117.99    4.50
   2  -7   2  119.49    5.90
   2  -7   2  125.89    6.50
  -2   7  -2  110.49    5.10
  -2   7  -2  120.09    5.60
  -2   7  -2  120.69    4.80
  -2  -7   2  120.49    7.40
  -2   7  -2  102.89    9.10
  -2  -7   2  111.59    5.00
  -2   7  -2  119.09   10.40
   2   6  -2  812.32   26.40
   2   6  -2  793.02   30.50
   2   6  -2  798.82   25.90
   2  -6   2  772.72   25.20
   2  -6   2  790.32   28.60
   2  -6   2  822.62   26.30
   2  -6   2  805.42   30.20
   2   6  -2  789.12   25.50
  -2  -6   2  811.22   28.40
  -2   6  -2  804.02   25.30
  -2   6  -2  813.42   28.60
  -2  -6   2  797.62   26.60
  -2   6  -2  810.32   26.10
  -2  -6   2  754.22   30.00
  -2   6  -2  787.62   30.50
   2   5  -2   97.49    4.60
   2   5  -2   93.99    4.20
   2   5  -2   92.19    6.80
   2  -5   2   95.89    5.90
   2  -5   2   85.89    3.70
   2  -5   2   88.59    4.30
   2  -5   2  105.49    6.80
  -2   5  -2   87.89    5.50
  -2  -5   2   89.29    5.30
  -2   5  -2   91.39    6.80
  -2  -5   2   90.49    6.60
  -2   5  -2   89.19    3.80
   2  -4   2 5870.51  181.78
   2  -4   2 5894.91  180.98
  -2  -4   2 5843.42  181.38
  -2   4  -2 5984.60  182.68
  -2  -4   2 5733.73  179.98
   2  -3   2 2694.53   88.59
   2  -3   2 2809.12   88.09
   2   3  -2 2762.92   87.49
   2  -3   2 2970.50   87.69
   2   3  -2 2709.13   85.69
  -2   3  -2 2726.63   87.29
  -2   3  -2 2783.92   87.19
  -2  -3   2 2800.02   87.49
  -2   3  -2 2892.51   88.99
   2  -2   2  195.88    8.70
   2  -2   2  213.98   11.10
   2   2  -2  199.18    8.00
   2   2  -2  212.68    8.10
   2  -2   2  205.28    8.40
  -2   2  -2  199.38    8.30
  -2   2  -2  196.98    8.50
  -2  -2   2  197.68    8.20
  -2   2  -2  213.08    9.50
  -2  -2   2  202.38    6.80
   2   1  -2  113.19    4.50
   2   1  -2  109.09    4.40
   2   1  -2  119.19    5.00
   2  -1   2  103.79    5.80
   2  -1   2   99.99    5.10
  -2   1  -2  111.99    6.20
  -2  -1   2  114.19    4.40
  -2  -1   2  117.19    5.00
  -2   1  -2  120.79    5.50
  -2   1  -2  101.99    5.20
   2   0   2 7096.69  215.38
  -2   0  -2 6923.11  214.48
   2   1   2  116.79    6.20
   2   1   2  111.39    6.00
   2  -1  -2  114.29    5.00
   2  -1  -2  116.29    5.10
   2  -1  -2  108.59    5.90
   2   1   2  105.39    5.60
  -2   1   2  110.69    4.90
  -2  -1  -2  110.19    5.40
  -2  -1  -2  107.59    5.30
  -2   1   2  106.59    4.60
  -2  -1  -2  111.89    5.60
   2   2   2  186.18    9.00
   2  -2  -2  195.98    8.10
   2   2   2  195.38    7.40
   2   2   2  202.58    8.60
   2   2   2  204.38    9.10
   2  -2  -2  213.28    8.20
   2  -2  -2  197.48    8.60
  -2   2   2  208.28    7.70
  -2   2   2  208.48    6.90
  -2   2   2  212.48    8.20
  -2  -2  -2  207.98    8.80
  -2  -2  -2  200.78    8.50
  -2  -2  -2  194.08    8.30
   2   3   2 2809.92   86.39
   2  -3  -2 2764.82   87.39
   2   3   2 2622.54   88.69
   2  -3  -2 2611.14   87.29
   2  -3  -2 2883.31   87.49
   2   3   2 2866.01   88.09
   2   3   2 2712.53   88.49
  -2  -3  -2 2755.92   88.19
  -2  -3  -2 2861.11   87.79
  -2   3   2 2822.02   86.69
  -2   3   2 2977.40   88.19
  -2   3   2 2879.81   86.39
   2  -4  -2 6117.79  182.08
   2  -4  -2 5715.43  181.68
   2  -4  -2 5541.05  182.88
   2   4   2 5807.72  183.18
   2   4   2 5983.90  180.58
  -2   4   2 5869.51  181.08
  -2  -4  -2 6017.50  182.48
  -2   4   2 6060.49  182.38
  -2  -4  -2 5903.81  183.08
  -2   4   2 5968.00  181.38
   2  -5  -2   84.09    7.20
   2   5   2   85.79    4.60
   2   5   2   79.79    3.80
   2  -5  -2   92.49    5.90
   2  -5  -2   95.09    6.40
  -2  -5  -2   83.79    5.90
  -2  -5  -2   88.39    4.00
  -2   5   2   92.89    5.20
  -2  -5  -2   91.99    6.70
  -2   5   2   82.29    6.40
  -2  -5  -2   92.09    6.30
  -2   5   2   88.99    6.00
  -2   5   2   93.29    4.10
   2   6   2  778.12   26.30
   2  -6  -2  804.52   29.90
   2  -6  -2  755.92   31.90
   2   6   2  799.62   28.60
   2  -6  -2  826.22   25.50
   2   6   2  812.12   27.00
   2   6   2  806.22   25.70
  -2  -6  -2  809.42   27.20
  -2  -6  -2  812.42   25.70
  -2  -6  -2  814.32   28.60
  -2   6   2  811.22   28.90
  -2   6   2  757.32   28.20
  -2  -6  -2  815.22   29.90
  -2  -6  -2  758.62   30.70
  -2  -6  -2  833.72   26.70
   2   7   2  111.49    6.10
   2   7   2  116.89    5.90
   2   7   2  121.59    5.80
   2  -7  -2  107.59    5.00
   2   7   2  115.19    7.80
   2  -7  -2  120.49    5.00
   2   7   2  119.49    5.10
   2   7   2  114.69    4.80
   2  -7  -2  117.09    8.50
  -2   7   2  116.39    5.60
  -2  -7  -2  128.49    6.90
  -2   7   2  141.49    6.10
  -2  -7  -2  116.99    9.10
  -2  -7  -2  125.09    6.10
  -2  -7  -2  125.59    6.20
  -2  -7  -2   98.69   12.10
  -2   7   2  119.79    8.50
  -2   7   2  114.59    5.30
  -2  -7  -2  117.39    5.10
   2  -8  -2  809.72   25.90
   2   8   2  829.32   27.20
   2  -8  -2  785.52   31.40
   2   8   2  783.12   25.60
   2   8   2  773.62   27.00
   2  -8  -2  789.72   25.60
   2  -8  -2  808.62   26.00
   2   8   2  845.52   28.20
   2   8   2  800.22   26.10
  -2   8   2  798.32   27.10
  -2   8   2  793.52   26.20
  -2  -8  -2  826.92   33.40
  -2   8   2  793.92   26.50
  -2  -8  -2  834.22   27.70
  -2  -8  -2  801.02   29.20
  -2   8   2  801.92   26.40
  -2  -8  -2  809.32   26.30
  -2   8   2  784.02   26.40
  -2  -8  -2  793.92   25.70
  -2  -8  -2  805.02   26.10
   2  -9  -2   56.19    3.00
   2  -9  -2   57.29    4.00
   2   9   2   55.79    4.80
   2  -9  -2   52.39    3.30
   2  -9  -2   53.19    3.20
   2   9   2   49.30    3.90
   2   9   2   56.29    4.10
  -2   9   2   51.89    3.40
  -2  -9  -2   51.39    2.90
  -2   9   2   53.49    5.10
  -2  -9  -2   52.89    3.20
  -2  -9  -2   52.19    3.40
  -2   9   2   49.40    3.60
  -2  -9  -2   53.99    4.30
   2 -10  -2  264.87    9.60
   2  10   2  254.77    9.10
   2  10   2  272.37   11.20
   2  10   2  282.97   11.50
   2 -10  -2  269.37   10.00
   2 -10  -2  272.87   11.20
   2  10   2  286.17   12.40
   2 -10  -2  280.07   10.10
  -2 -10  -2  260.67    9.40
  -2  10   2  266.47   10.70
  -2  10   2  266.47   10.50
  -2 -10  -2  275.97   11.80
  -2  10   2  260.67   11.30
  -2 -10  -2  275.57   10.40
  -2  10   2  261.57   10.60
   2 -11  -2  628.74   20.60
   2  11   2  621.04   22.40
   2 -11  -2  630.54   22.40
   2 -11  -2  664.03   21.30
   2  11   2  642.94   23.70
   2  11   2  659.83   22.70
   2 -11  -2  620.54   21.00
  -2  11   2  613.24   22.60
  -2 -11  -2  664.83   23.30
  -2  11   2  611.94   21.70
  -2  11   2  645.44   21.80
  -2 -11  -2  636.54   21.40
   2 -12  -2  291.57   11.50
   2 -12  -2  277.87    9.60
   2 -12  -2  273.17   10.30
   2  12   2  284.17   11.40
   2  12   2  290.77   11.50
   2  12   2  289.27   12.40
  -2  12   2  277.27   11.90
  -2 -12  -2  288.27   10.40
  -2  12   2  278.07   10.70
  -2 -12  -2  304.97   12.10
  -2  12   2  285.27   10.90
   2  13   2   48.00    3.40
   2 -13  -2   51.39    2.80
   2  13   2   48.00    2.50
   2 -13  -2   51.49    3.60
   2  13   2   52.19    3.50
   2  13   2   44.70    4.00
  -2 -13  -2   49.20    2.70
  -2  13   2   48.00    3.10
  -2 -13  -2   48.70    3.70
   2 -14  -2    6.50    1.50
   2 -14  -2    3.90    0.70
   2  14   2    2.70    1.60
   2  14   2    6.80    1.20
  -2  14   2    6.90    1.60
  -2 -14  -2    5.30    1.50
   3  14  -2    0.50    0.50
  -3  14  -2    0.70    0.90
  -3 -14   2   -0.10    0.70
   3 -13   2   31.60    2.20
   3  13  -2   33.70    3.00
   3  13  -2   32.50    2.20
   3  13  -2   30.70    2.50
  -3  13  -2   33.10    2.40
  -3 -13   2   34.70    2.70
  -3 -13   2   29.90    2.70
   3 -12   2  147.09    5.70
   3  12  -2  149.88    6.90
   3  12  -2  153.18    7.60
   3 -12   2  144.49    7.10
   3  12  -2  144.59    6.70
   3  12  -2  133.59    5.70
  -3  12  -2  127.49    6.50
  -3 -12   2  157.68    7.40
  -3  12  -2  146.89    6.40
   3  11  -2  116.89    6.10
   3 -11   2  108.19    4.90
   3  11  -2  108.29    4.70
   3 -11   2  111.99    5.60
   3  11  -2  118.79    6.80
   3  11  -2  105.69    5.60
   3  11  -2  111.39    6.10
  -3  11  -2  105.89    6.00
  -3  11  -2  111.99    5.50
  -3 -11   2  115.79    6.60
  -3  11  -2  108.29    5.30
   3 -10   2  412.26   14.90
   3  10  -2  410.86   16.20
   3  10  -2  411.56   15.30
   3 -10   2  411.86   13.90
   3 -10   2  397.56   13.10
   3  10  -2  423.46   14.50
   3  10  -2  382.16   15.50
  -3  10  -2  393.36   15.10
  -3  10  -2  386.86   15.00
  -3  10  -2  391.46   14.40
  -3 -10   2  417.06   16.20
  -3 -10   2  395.96   13.70
   3   9  -2  906.51   28.70
   3  -9   2  899.81   28.10
   3   9  -2  862.11   29.30
   3   9  -2  837.02   29.60
   3  -9   2  868.01   27.40
   3  -9   2  877.41   30.90
   3   9  -2  892.41   30.40
  -3   9  -2  852.11   29.30
  -3  -9   2  870.51   30.40
  -3  -9   2  858.41   28.00
  -3   9  -2  838.42   28.50
   3   8  -2 1648.54   50.29
   3   8  -2 1647.04   51.19
   3  -8   2 1553.14   50.09
   3  -8   2 1558.04   48.90
   3  -8   2 1564.54   48.50
   3   8  -2 1368.96   50.29
   3   8  -2 1604.34   49.60
   3  -8   2 1623.44   49.80
  -3   8  -2 1543.95   48.70
  -3   8  -2 1565.24   49.40
  -3   8  -2 1583.54   50.09
  -3  -8   2 1539.65   49.10
  -3  -8   2 1576.14   51.19
  -3   8  -2 1522.65   49.30
   3   7  -2  126.29   11.40
   3   7  -2  120.89    5.80
   3  -7   2  138.69   10.10
   3  -7   2  119.99    5.10
   3  -7   2  127.49    5.10
   3   7  -2  122.79    5.50
   3  -7   2  133.89    6.10
   3   7  -2  123.89    6.80
   3  -7   2  121.99    4.80
  -3  -7   2  120.99    5.50
  -3  -7   2  111.29    5.60
  -3   7  -2  126.19    5.50
  -3   7  -2  121.19    5.80
  -3  -7   2  120.79    6.50
  -3   7  -2  137.19    5.30
  -3   7  -2  116.99   11.70
   3  -6   2  156.68    6.00
   3  -6   2  145.49   12.20
   3   6  -2  159.48    7.20
   3  -6   2  171.88    7.50
   3  -6   2  158.98    9.80
   3  -6   2  155.08    5.70
   3   6  -2  157.88   11.10
  -3   6  -2  155.68    9.60
  -3   6  -2  159.58    6.50
  -3   6  -2  157.98    6.60
  -3   6  -2  154.38    6.50
  -3   6  -2  157.48   11.80
  -3  -6   2  162.88    8.40
  -3   6  -2  158.68    5.90
   3  -5   2  457.65   20.20
   3   5  -2  384.56   13.70
   3   5  -2  382.66   13.40
   3  -5   2  390.06   13.60
   3   5  -2  387.76   13.10
   3  -5   2  404.46   16.70
   3  -5   2  384.86   12.80
  -3   5  -2  376.06   12.70
  -3   5  -2  373.26   15.90
  -3  -5   2  380.26   14.10
  -3  -5   2  343.37   16.70
  -3  -5   2  389.46   15.30
  -3   5  -2  369.96   18.10
   3  -4   2  108.49    6.80
   3  -4   2  104.79    7.70
   3   4  -2  107.09    4.80
   3  -4   2   99.29    5.00
  -3   4  -2  103.39    4.10
  -3  -4   2  104.79    6.80
  -3  -4   2  111.09    5.30
  -3   4  -2  108.39    7.10
  -3  -4   2  111.19    6.00
  -3   4  -2  109.99    8.00
   3  -3   2 3604.84  108.49
   3   3  -2 3255.27  110.29
   3  -3   2 3751.62  111.19
   3   3  -2 3657.23  110.69
   3  -3   2 3512.15  111.69
   3   3  -2 3385.16  108.19
  -3   3  -2 3463.05  110.49
  -3  -3   2 3487.25  108.49
  -3   3  -2 3673.53  113.29
  -3  -3   2 3500.05  110.89
   3   2  -2  212.78    9.00
   3  -2   2  218.68   10.50
   3  -2   2  224.18    9.90
  -3  -2   2  219.08    8.30
  -3  -2   2  220.88    9.70
  -3   2  -2  243.58   11.70
  -3   2  -2  234.38    9.70
  -3   2  -2  213.88    9.80
   3   1  -2 2321.37   72.99
   3  -1   2 2303.97   73.39
   3   1  -2 2392.36   72.19
   3  -1   2 2403.16   74.19
   3   1  -2 2278.37   71.49
  -3  -1   2 2242.98   71.99
  -3   1  -2 2324.57   72.99
  -3  -1   2 2336.37   73.09
  -3   1  -2 2275.87   75.19
  -3   1  -2 2265.97   73.59
   3   0  -2   97.09    5.10
   3   0   2  103.29    6.20
   3   0  -2  111.59    5.70
   3   0   2  105.39    5.60
  -3   0  -2  108.39    7.00
  -3   0   2  105.39    5.40
  -3   0  -2   99.59    6.00
  -3   0  -2   97.49    5.40
  -3   0   2  102.29    5.20
   3   1   2 2281.07   71.59
   3   1   2 2333.27   73.79
   3  -1  -2 2262.17   75.09
   3  -1  -2 2325.97   72.79
   3  -1  -2 2393.06   73.19
  -3  -1  -2 2501.65   76.39
  -3   1   2 2318.07   72.49
  -3  -1  -2 2256.07   73.79
  -3   1   2 2134.09   72.49
  -3  -1  -2 2324.97   72.89
   3   2   2  215.58    8.30
   3  -2  -2  219.68    9.50
   3   2   2  192.48   10.30
   3   2   2  228.58   10.20
   3  -2  -2  210.98   11.60
  -3  -2  -2  214.28   10.20
  -3  -2  -2  237.48    9.70
  -3   2   2  223.78    9.00
   3  -3  -2 3577.34  112.39
   3   3   2 3619.84  112.79
   3  -3  -2 3602.14  112.09
   3   3   2 3613.14  110.29
  -3  -3  -2 3595.94  112.09
  -3  -3  -2 3472.25  113.19
  -3   3   2 3549.34  111.09
   3  -4  -2  107.99    6.70
   3   4   2  110.89    7.50
   3  -4  -2  106.59    7.10
   3   4   2  102.09    5.10
  -3  -4  -2  109.39   11.20
  -3  -4  -2  109.09    4.50
  -3  -4  -2  103.89    6.90
  -3   4   2  104.09    5.20
  -3  -4  -2  114.69    6.80
  -3   4   2  101.19    5.80
   3   5   2  364.76   13.90
   3   5   2  375.06   13.50
   3  -5  -2  384.66   17.10
   3   5   2  383.06   13.00
   3  -5  -2  393.26   12.70
   3  -5  -2  387.36   16.20
  -3  -5  -2  383.76   13.90
  -3   5   2  363.76   15.00
  -3   5   2  380.66   15.20
  -3  -5  -2  378.16   16.80
  -3  -5  -2  384.16   12.90
  -3  -5  -2  377.76   17.90
  -3   5   2  363.36   12.90
   3   6   2  152.38    6.00
   3  -6  -2  168.88   10.00
   3   6   2  154.58    7.40
   3  -6  -2  141.39    6.60
   3  -6  -2  155.48    5.80
   3   6   2  152.68    6.80
   3  -6  -2  146.89    5.90
  -3  -6  -2  164.58    7.30
  -3  -6  -2  155.78    6.20
  -3  -6  -2  156.68    5.90
  -3   6   2  162.58    6.30
  -3   6   2  155.38    6.30
  -3  -6  -2  161.58   10.10
  -3  -6  -2  155.08    6.40
  -3  -6  -2  148.39    9.80
   3   7   2  122.39    5.40
   3  -7  -2  125.89    5.10
   3   7   2  123.49    7.00
   3   7   2  133.09   10.50
   3   7   2  124.19    5.10
   3   7   2  119.09    6.30
   3  -7  -2  122.49    5.30
   3  -7  -2  127.59    5.00
   3   7   2  122.09    6.10
  -3   7   2  119.09    5.70
  -3   7   2  130.49    5.60
  -3  -7  -2  129.29    5.60
  -3   7   2  128.09    5.40
  -3  -7  -2  117.29    9.30
  -3  -7  -2  124.69    5.60
  -3   7   2  119.69    5.80
  -3  -7  -2  128.49    6.50
  -3   7   2  120.39    5.90
  -3  -7  -2  122.19    5.00
   3   8   2 1621.64   51.89
   3   8   2 1565.04   50.99
   3   8   2 1550.94   49.50
   3  -8  -2 1486.15   49.70
   3   8   2 1585.84   49.20
   3  -8  -2 1657.43   49.60
   3   8   2 1633.94   50.99
  -3   8   2 1535.95   49.80
  -3  -8  -2 1521.85   50.49
  -3  -8  -2 1554.74   49.10
  -3  -8  -2 1530.05   49.30
  -3  -8  -2 1661.03   51.69
   3   9   2  948.81   30.60
   3  -9  -2  876.61   28.70
   3   9   2  881.01   28.30
   3   9   2  976.50   31.80
   3   9   2  855.71   30.30
   3  -9  -2  887.61   28.40
   3  -9  -2  900.91   28.90
  -3  -9  -2  904.01   29.30
  -3   9   2  844.72   28.50
  -3  -9  -2  831.82   28.10
  -3   9   2  880.81   29.30
  -3   9   2  928.31   29.50
  -3   9   2  856.41   29.00
  -3  -9  -2  901.91   31.00
   3  10   2  396.16   15.80
   3 -10  -2  424.96   15.60
   3  10   2  431.26   16.00
   3 -10  -2  417.76   14.00
   3 -10  -2  416.86   14.40
   3 -10  -2  416.56   14.40
   3  10   2  406.16   13.60
   3  10   2  414.36   16.80
  -3 -10  -2  406.96   16.40
  -3  10   2  417.16   14.80
  -3 -10  -2  408.16   14.70
  -3  10   2  408.56   15.70
   3 -11  -2  117.39    6.10
   3  11   2  114.59    6.30
   3 -11  -2  110.79    5.50
   3 -11  -2  115.29    5.20
   3 -11  -2  115.89    4.70
   3  11   2  117.49    5.40
   3  11   2  105.89    6.80
   3  11   2  115.59    6.30
  -3  11   2  115.99    5.60
  -3 -11  -2  117.09    6.70
  -3 -11  -2  116.59    5.30
   3 -12  -2  151.58    6.10
   3 -12  -2  142.49    5.60
   3  12   2  151.58    7.90
   3 -12  -2  144.09    6.80
   3  12   2  162.58    7.30
   3  12   2  153.18    7.50
   3  12   2  151.78    6.10
  -3 -12  -2  151.38    6.20
  -3 -12  -2  149.59    7.50
  -3  12   2  150.38    6.50
   3  13   2   29.70    2.60
   3  13   2   29.10    2.50
   3 -13  -2   30.90    2.50
   3  13   2   29.80    2.10
   3 -13  -2   33.10    2.00
   3  13   2   31.50    3.30
  -3  13   2   31.40    2.30
  -3 -13  -2   27.70    2.70
   3 -14  -2   -0.10    0.40
  -3  14   2    0.60    0.60
  -3 -14  -2    0.40    1.00
   4  13  -2   53.09    2.70
  -4 -13   2   50.39    3.00
  -4  13  -2   50.59    2.70
  -4 -13   2   53.69    3.30
   4  12  -2  129.69    4.70
   4  12  -2  139.09    7.40
   4  12  -2  140.49    5.80
   4 -12   2  136.29    5.20
   4  12  -2  145.79    7.50
  -4 -12   2  131.49    5.80
  -4 -12   2  134.29    6.60
  -4  12  -2  140.99    5.80
   4  11  -2  395.36   14.40
   4  11  -2  382.96   13.00
   4 -11   2  391.36   13.10
   4  11  -2  367.96   15.10
   4 -11   2  384.26   13.80
   4  11  -2  379.76   14.50
   4  11  -2  382.16   13.40
  -4 -11   2  386.06   14.00
  -4 -11   2  401.36   15.20
   4 -10   2   15.90    1.80
   4  10  -2   13.10    2.60
   4  10  -2   17.10    2.50
   4  10  -2   17.50    2.30
   4  10  -2   15.60    2.90
   4 -10   2   15.90    2.50
   4  10  -2   14.00    1.80
  -4 -10   2   17.30    3.00
  -4  10  -2   15.50    2.10
   4   9  -2  443.46   21.00
   4  -9   2  457.85   14.90
   4   9  -2  463.25   16.90
   4  -9   2  456.25   16.70
   4  -9   2  458.15   15.50
   4   9  -2  427.66   17.20
   4   9  -2  470.35   16.30
   4  -9   2  473.05   16.40
  -4  -9   2  458.35   18.00
  -4   9  -2  456.55   16.00
   4  -8   2  214.08    7.90
   4   8  -2  216.68    8.70
   4  -8   2  228.58   11.60
   4  -8   2  210.48    7.50
   4   8  -2  213.38    9.80
   4  -8   2  210.58    8.00
  -4   8  -2  196.08    8.20
  -4   8  -2  212.98    8.40
  -4  -8   2  213.18   10.10
  -4  -8   2  203.78    8.40
   4  -7   2    3.50    0.80
   4  -7   2    4.00    1.40
   4  -7   2    3.80    1.00
   4   7  -2    2.80    1.10
   4   7  -2    2.80    1.40
   4  -7   2    2.10    1.20
   4   7  -2    3.90    1.70
  -4  -7   2    3.10    1.50
  -4   7  -2    2.80    1.10
  -4   7  -2    3.10    1.10
  -4   7  -2    1.80    2.60
  -4  -7   2    3.20    1.20
   4  -6   2   28.70    2.10
   4  -6   2   32.50    2.20
   4   6  -2   27.90    3.00
   4  -6   2   30.60    1.90
   4  -6   2   31.80    2.80
   4   6  -2   30.70    2.50
   4   6  -2   29.70    2.70
   4  -6   2   30.20    6.00
  -4   6  -2   32.20    2.20
  -4   6  -2   32.20    2.50
  -4   6  -2   29.90    2.30
  -4   6  -2   27.80    8.00
  -4  -6   2   28.90    3.00
  -4   6  -2   30.70    2.60
  -4  -6   2   30.50    2.70
   4  -5   2  207.58   12.30
   4  -5   2  204.48   16.10
   4   5  -2  208.08    8.40
   4  -5   2  210.38   10.70
   4   5  -2  217.48    8.90
   4  -5   2  220.78    8.60
   4  -5   2  226.58    7.70
   4   5  -2  223.38    8.30
   4  -5   2  216.58    7.90
  -4   5  -2  212.58    7.60
  -4   5  -2  213.08   10.20
  -4   5  -2  222.78   12.50
  -4  -5   2  218.88    8.80
  -4  -5   2  223.08    9.50
  -4   5  -2  215.08   14.50
   4  -4   2  595.54   26.00
   4  -4   2  626.74   19.80
   4  -4   2  610.44   19.80
   4  -4   2  627.34   24.40
   4  -4   2  612.74   19.90
   4   4  -2  561.64   20.10
   4  -4   2  623.74   21.10
  -4  -4   2  554.84   20.90
  -4   4  -2  606.24   35.00
  -4   4  -2  614.24   23.90
  -4  -4   2  651.83   21.50
  -4   4  -2  617.24   23.10
  -4   4  -2  616.54   20.00
   4   3  -2  916.21   28.90
   4  -3   2  935.31   29.40
   4   3  -2  910.11   32.40
   4   3  -2  876.51   29.10
   4  -3   2  903.81   34.10
   4  -3   2  964.60   33.10
   4  -3   2  940.21   28.70
  -4  -3   2  808.42   30.40
  -4   3  -2  925.61   31.40
  -4   3  -2  884.41   32.30
  -4  -3   2  908.61   30.00
  -4  -3   2  866.81   32.80
   4   2  -2  180.48    8.80
   4  -2   2  192.08    7.50
   4   2  -2  188.68    7.00
   4  -2   2  195.38    9.80
   4  -2   2  188.58    6.90
  -4   2  -2  187.68    9.80
  -4  -2   2  189.58    7.80
  -4   2  -2  179.68   11.30
  -4  -2   2  176.28    8.40
  -4   2  -2  182.58    6.60
   4   1  -2  156.78    6.00
   4  -1   2  157.18    8.40
   4  -1   2  171.58    6.30
   4   1  -2  149.79    7.40
   4  -1   2  160.58    9.40
   4   1  -2  164.38    8.60
   4  -1   2  160.58    6.60
  -4  -1   2  146.49    8.30
  -4   1  -2  159.08    7.70
  -4   1  -2  151.18    8.70
   4   0  -2 1119.69   36.80
   4   0   2 1197.78   37.60
   4   0  -2 1194.08   39.10
   4   0  -2 1205.88   39.90
   4   0   2 1176.98   40.90
  -4   0  -2 1206.28   38.90
  -4   0   2 1122.39   39.40
  -4   0  -2 1175.98   40.70
   4  -1  -2  163.48    8.70
   4  -1  -2  156.68    6.00
   4   1   2  156.78    9.10
   4  -1  -2  148.39    8.00
  -4  -1  -2  159.48    9.10
  -4  -1  -2  155.38    7.70
  -4   1   2  152.88    7.90
   4   2   2  187.78    7.00
   4   2   2  195.78    7.90
   4  -2  -2  190.58    9.50
   4  -2  -2  185.48    6.90
  -4  -2  -2  181.28    6.70
  -4  -2  -2  186.48    7.70
  -4  -2  -2  187.38    9.00
  -4  -2  -2  181.08   10.40
   4   3   2  888.61   33.10
   4  -3  -2  930.71   28.70
   4   3   2  908.71   28.80
   4  -3  -2  888.21   29.10
   4  -3  -2  856.01   34.70
   4   3   2  882.31   29.90
   4  -3  -2  922.91   33.00
  -4  -3  -2  903.21   31.60
  -4  -3  -2  905.61   29.70
  -4   3   2  909.81   31.30
  -4  -3  -2  898.81   34.00
   4   4   2  647.74   20.60
   4   4   2  613.54   20.80
   4   4   2  616.54   25.60
   4  -4  -2  605.14   24.30
   4   4   2  625.14   21.60
   4   4   2  616.74   21.10
   4  -4  -2  598.44   20.80
   4   4   2  644.24   20.70
  -4  -4  -2  634.24   21.70
  -4   4   2  670.93   21.60
  -4  -4  -2  635.44   24.60
  -4  -4  -2  599.24   26.70
   4   5   2  224.08    9.60
   4  -5  -2  233.98    8.20
   4   5   2  212.08    9.30
   4   5   2  229.38    9.10
   4  -5  -2  219.88    8.50
   4   5   2  222.68    8.60
   4  -5  -2  232.18   12.60
   4  -5  -2  215.48    7.90
   4   5   2  234.78    8.90
   4   5   2  232.68    8.20
   4  -5  -2  220.18    8.00
  -4  -5  -2  207.88   12.10
  -4  -5  -2  213.38    8.00
  -4  -5  -2  204.68    7.80
  -4   5   2  213.78    8.10
  -4  -5  -2  201.58   15.40
  -4  -5  -2  221.88    8.50
  -4  -5  -2  207.68    9.80
   4  -6  -2   32.10    2.00
   4   6   2   30.80    2.50
   4  -6  -2   31.90    2.50
   4   6   2   30.10    2.90
   4  -6  -2   31.70    2.30
   4  -6  -2   30.30    5.40
   4   6   2   32.50    2.20
   4   6   2   32.40    2.70
   4   6   2   31.60    3.10
   4  -6  -2   32.70    2.20
  -4   6   2   30.80    2.50
  -4   6   2   29.40    2.20
  -4  -6  -2   28.00    6.40
  -4   6   2   24.00    2.50
  -4  -6  -2   27.60    3.90
  -4   6   2   28.00    2.30
  -4  -6  -2   30.70    2.00
  -4  -6  -2   31.80    2.50
  -4   6   2   31.50    2.30
  -4  -6  -2   33.90    2.30
  -4  -6  -2   32.40    3.20
   4   7   2    2.80    1.50
   4   7   2    2.60    0.90
   4   7   2    3.80    1.60
   4  -7  -2    2.90    1.00
   4   7   2    0.50    1.30
   4  -7  -2    2.80    1.30
   4   7   2    1.10    2.20
   4   7   2    6.50    8.70
   4  -7  -2    2.30    0.90
   4  -7  -2    2.00    1.00
   4   7   2    3.20    1.10
  -4  -7  -2    3.00    1.20
  -4  -7  -2    3.20    1.60
  -4   7   2    4.00    1.30
  -4  -7  -2    3.50    0.90
  -4  -7  -2    1.80    1.20
  -4   7   2    0.50    1.20
   4   8   2  209.88    8.90
   4   8   2  206.38    8.10
   4   8   2  219.88   10.50
   4  -8  -2  217.18    8.20
   4   8   2  209.18    9.70
   4   8   2  220.88    8.50
   4  -8  -2  227.48    8.10
   4   8   2  223.68    9.90
   4  -8  -2  224.48    8.50
  -4   8   2  219.08    8.50
  -4   8   2  214.88    8.90
  -4  -8  -2  213.18    8.70
  -4  -8  -2  216.28   10.20
  -4   8   2  219.78    8.80
   4   9   2  465.85   17.50
   4   9   2  483.85   16.60
   4   9   2  461.65   15.40
   4  -9  -2  477.15   15.90
   4   9   2  464.55   17.70
   4  -9  -2  459.75   15.60
   4  -9  -2  457.05   16.00
  -4   9   2  467.55   16.50
  -4   9   2  444.56   16.10
  -4  -9  -2  467.15   16.30
  -4  -9  -2  483.85   18.30
   4  10   2   15.30    2.70
   4 -10  -2   16.30    1.70
   4 -10  -2   13.70    2.20
   4 -10  -2   17.80    2.00
   4  10   2   13.60    2.40
   4  10   2   11.80    1.70
   4  10   2   16.60    3.20
   4 -10  -2   17.10    2.10
  -4 -10  -2   10.40    2.30
  -4  10   2   17.70    2.20
  -4  10   2   14.20    1.60
  -4 -10  -2   17.00    2.10
   4 -11  -2  390.16   13.10
   4 -11  -2  406.46   14.60
   4  11   2  396.96   14.90
   4 -11  -2  383.96   13.40
   4  11   2  387.06   14.90
   4 -11  -2  397.26   13.60
   4  11   2  391.06   13.90
  -4 -11  -2  400.56   15.50
  -4  11   2  410.56   14.00
   4 -12  -2  132.19    4.70
   4  12   2  132.09    7.00
   4 -12  -2  138.39    5.40
   4  12   2  142.89    6.30
   4  12   2  137.19    5.50
   4 -12  -2  145.99    6.60
  -4  12   2  143.79    5.80
  -4 -12  -2  131.69    6.50
  -4 -12  -2  130.29    6.60
   4  13   2   41.50    2.20
   4  13   2   38.60    3.80
   4 -13  -2   48.90    2.30
  -4  13   2   51.09    2.60
  -4 -13  -2   45.00    3.10
  -4 -13  -2   55.89    3.20
   5 -12   2  412.96   13.00
   5  12  -2  400.26   13.40
  -5 -12   2  395.86   13.80
  -5  12  -2  391.96   13.40
   5  11  -2   67.39    3.80
   5  11  -2   68.29    6.60
   5  11  -2   54.49    3.50
   5  11  -2   49.50    3.30
   5  11  -2   54.79    2.60
   5 -11   2   58.19    2.90
  -5 -11   2   61.19    4.20
  -5  11  -2   57.09    3.30
   5  10  -2   36.10    2.40
   5  10  -2   28.10    3.30
   5  10  -2   33.40    2.60
   5 -10   2   33.50    2.80
   5  10  -2   31.80    2.90
   5 -10   2   35.90    2.40
   5  10  -2   34.20    2.80
  -5 -10   2   34.30    3.50
  -5 -10   2   31.50    3.40
  -5  10  -2   36.60    2.80
  -5 -10   2   28.30    3.00
   5   9  -2  126.09    6.30
   5   9  -2  130.79    6.10
   5   9  -2  119.69    6.90
   5   9  -2  124.39    5.40
   5   9  -2  125.59    5.90
   5  -9   2  121.59    4.70
   5  -9   2  129.79    5.30
   5  -9   2  117.39    6.00
  -5  -9   2  122.89    7.10
  -5   9  -2  124.79    5.70
  -5  -9   2  123.09    6.70
  -5  -9   2  118.99    6.00
   5   8  -2  302.77   11.00
   5  -8   2  304.07   10.80
   5   8  -2  290.37   12.70
   5   8  -2  314.37   11.60
   5   8  -2  288.97   11.70
   5  -8   2  296.17   11.90
   5  -8   2  291.77   10.50
   5  -8   2  300.67   10.20
   5   8  -2  311.27   11.70
  -5  -8   2  299.97   13.00
  -5  -8   2  292.87   11.80
  -5  -8   2  298.87   11.20
  -5   8  -2  308.57   11.20
   5   7  -2 2450.25   77.09
   5  -7   2 2464.75   74.99
   5  -7   2 2388.76   74.39
   5   7  -2 2359.36   75.79
   5  -7   2 2349.86   74.79
   5  -7   2 2398.66   76.39
   5   7  -2 2453.35   75.29
   5   7  -2 2534.25   75.89
  -5  -7   2 2361.56   76.19
  -5   7  -2 2450.15   75.39
  -5  -7   2 2391.36   77.49
  -5  -7   2 2415.26   75.79
   5   6  -2  566.04   18.80
   5  -6   2  557.04   18.00
   5   6  -2  543.65   18.80
   5   6  -2  522.55   19.40
   5   6  -2  519.55   18.70
   5  -6   2  537.05   17.90
   5  -6   2  560.74   17.60
   5   6  -2  524.35   18.20
   5  -6   2  537.65   19.20
  -5  -6   2  521.25   19.50
  -5   6  -2  519.55   18.40
  -5  -6   2  557.34   20.30
  -5  -6   2  555.44   19.70
  -5  -6   2  541.25   19.20
   5  -5   2  121.09    5.20
   5   5  -2  113.69    5.90
   5  -5   2  121.29    5.00
   5   5  -2  116.99    6.20
   5  -5   2  122.99    6.00
   5   5  -2  127.09    5.80
   5  -5   2  121.99    5.20
  -5  -5   2  138.29    6.70
  -5  -5   2  119.49    6.70
  -5  -5   2  128.49    6.60
  -5  -5   2  109.49    5.20
  -5   5  -2  115.99    5.20
  -5  -5   2  116.49    5.90
   5  -4   2  372.56   12.60
   5  -4   2  373.16   12.30
   5  -4   2  375.66   12.70
   5   4  -2  349.87   13.30
   5  -4   2  371.76   13.50
   5   4  -2  361.16   12.70
   5   4  -2  368.36   13.20
   5   4  -2  369.46   13.10
   5  -4   2  354.46   18.40
  -5   4  -2  348.47   12.70
  -5  -4   2  343.67   13.40
  -5   4  -2  384.86   12.80
  -5  -4   2  347.07   12.80
  -5  -4   2  371.76   14.30
  -5   4  -2  363.56   13.10
  -5  -4   2  368.26   13.50
  -5  -4   2  376.96   13.90
   5  -3   2  519.25   16.70
   5   3  -2  505.35   18.90
   5   3  -2  521.95   17.40
   5  -3   2  491.75   16.90
   5   3  -2  524.55   18.80
   5  -3   2  525.95   22.20
   5  -3   2  498.95   17.00
   5  -3   2  514.75   17.90
  -5  -3   2  501.15   18.00
  -5  -3   2  507.95   17.20
  -5   3  -2  528.55   17.10
  -5  -3   2  517.15   17.90
  -5   3  -2  477.35   16.40
  -5   3  -2  516.35   17.70
   5  -2   2   49.99    7.60
   5  -2   2   71.19    6.50
   5   2  -2   65.59    3.30
   5  -2   2   70.89    4.00
   5   2  -2   56.59    3.70
  -5   2  -2   64.89    3.30
  -5   2  -2   57.29    2.90
  -5   2  -2   54.19    7.20
  -5  -2   2   63.19    3.60
  -5   2  -2   62.69    5.30
  -5   2  -2   64.59    3.80
   5  -1   2 2253.17   70.69
   5  -1   2 2238.68   74.19
   5  -1   2 2301.97   69.79
   5  -1   2 2262.67   69.49
   5  -1   2 2244.88   69.89
   5   1  -2 2187.18   69.79
   5  -1   2 2305.97   76.69
  -5  -1   2 2266.77   70.49
  -5   1  -2 2301.37   70.69
  -5   1  -2 2265.77   75.69
  -5   1  -2 2268.17   71.49
  -5  -1   2 2230.18   70.49
  -5  -1   2 2126.69   70.09
   5   0   2  599.04   19.70
   5   0   2  553.94   18.40
   5   0  -2  570.74   18.70
   5   0   2  550.44   18.60
   5   0   2  562.64   18.80
   5   0   2  565.74   24.80
   5   0  -2  523.95   21.50
  -5   0   2  557.54   18.80
  -5   0   2  570.04   19.20
  -5   0   2  565.54   19.10
  -5   0  -2  577.14   19.10
  -5   0  -2  568.64   19.60
  -5   0  -2  525.15   24.10
  -5   0  -2  564.44   20.50
   5   1   2 2283.07   69.89
   5   1   2 2274.57   76.39
   5   1   2 2197.38   69.49
   5  -1  -2 2256.17   73.69
   5   1   2 2224.18   69.99
   5   1   2 2351.66   70.79
  -5  -1  -2 2198.68   76.09
  -5  -1  -2 2272.87   70.29
  -5   1   2 2186.28   70.09
  -5   1   2 2266.27   70.39
  -5  -1  -2 2191.48   70.89
  -5   1   2 2286.17   69.99
  -5  -1  -2 2265.97   72.19
   5  -2  -2   58.39    3.50
   5  -2  -2   73.89    7.00
   5   2   2   56.69    8.50
   5  -2  -2   70.09    4.00
   5  -2  -2   63.59    3.30
  -5  -2  -2   73.89    6.10
  -5  -2  -2   70.49   10.10
  -5  -2  -2   63.19    3.10
  -5   2   2   56.29    4.40
  -5  -2  -2   62.79    5.20
  -5  -2  -2   70.39    4.50
   5   3   2  512.45   18.20
   5   3   2  522.45   17.40
   5   3   2  498.95   17.60
   5   3   2  503.25   17.00
   5  -3  -2  503.45   21.80
   5   3   2  519.95   17.60
   5  -3  -2  571.94   18.40
   5  -3  -2  530.25   17.20
  -5  -3  -2  503.05   20.70
  -5  -3  -2  524.85   18.60
  -5  -3  -2  512.45   19.90
  -5   3   2  509.55   17.40
  -5   3   2  512.85   17.20
  -5   3   2  464.45   17.70
  -5  -3  -2  460.85   16.50
  -5   3   2  520.25   17.30
  -5  -3  -2  521.65   17.70
   5   4   2  368.76   14.10
   5   4   2  378.86   13.10
   5  -4  -2  366.46   12.50
   5  -4  -2  374.76   12.90
   5  -4  -2  347.47   18.50
   5  -4  -2  365.76   13.30
   5   4   2  367.46   13.30
   5  -4  -2  373.46   12.80
   5   4   2  360.06   12.70
  -5   4   2  374.86   12.90
  -5   4   2  362.26   12.80
  -5  -4  -2  354.56   17.20
  -5   4   2  338.67   13.20
  -5  -4  -2  365.16   14.30
  -5   4   2  375.76   13.10
  -5  -4  -2  381.96   14.30
  -5  -4  -2  366.86   13.30
   5   5   2  121.09    5.70
   5   5   2  122.39    5.50
   5   5   2  112.19    5.60
   5  -5  -2  116.19    5.30
   5   5   2  114.09    6.40
   5  -5  -2  125.39    5.30
   5   5   2  121.49    6.00
   5  -5  -2  119.49    5.60
  -5   5   2  119.59    5.30
  -5   5   2  117.29    5.20
  -5   5   2  117.19    5.80
  -5   5   2  118.59    5.50
  -5  -5  -2  125.89    6.60
  -5  -5  -2  113.39    5.40
  -5  -5  -2  122.79   12.40
  -5   5   2  117.29    5.90
   5   6   2  553.34   18.40
   5   6   2  566.94   18.80
   5  -6  -2  524.95   18.90
   5   6   2  542.65   20.40
   5  -6  -2  568.14   18.60
   5  -6  -2  540.35   18.30
   5   6   2  563.44   19.20
   5  -6  -2  558.54   18.10
   5   6   2  542.65   19.60
  -5   6   2  554.94   18.70
  -5  -6  -2  547.15   20.40
  -5  -6  -2  543.35   20.30
  -5   6   2  554.74   18.50
  -5   6   2  538.25   18.40
   5   7   2 2423.86   78.19
   5  -7  -2 2529.35   76.89
   5   7   2 2485.25   76.59
   5  -7  -2 2515.05   76.39
   5  -7  -2 2410.06   78.39
   5   7   2 2421.96   79.19
   5  -7  -2 2484.65   76.69
   5   7   2 2537.05   77.09
   5   7   2 2519.15   77.69
  -5  -7  -2 2494.05   79.09
  -5  -7  -2 2440.06   79.09
  -5   7   2 2475.65   77.29
  -5   7   2 2442.86   76.79
   5   8   2  304.57   10.70
   5   8   2  299.47   13.20
   5  -8  -2  305.77   11.10
   5   8   2  312.27   11.80
   5  -8  -2  315.97   11.00
   5   8   2  300.97   12.40
   5  -8  -2  304.17   10.70
  -5   8   2  310.77   11.50
  -5   8   2  304.47   11.20
  -5  -8  -2  302.17   13.10
  -5  -8  -2  302.17   13.00
   5   9   2  120.69    7.30
   5  -9  -2  127.89    5.50
   5  -9  -2  123.39    5.10
   5   9   2  129.39    6.60
   5   9   2  123.79    4.90
   5  -9  -2  126.09    5.40
   5   9   2  119.59    5.90
  -5  -9  -2  124.69    7.10
  -5   9   2  124.69    5.60
  -5  -9  -2  129.69    7.20
   5 -10  -2   35.60    2.20
   5  10   2   36.10    3.20
   5  10   2   47.10    5.30
   5 -10  -2   34.70    3.00
   5 -10  -2   33.90    2.50
   5 -10  -2   35.20    2.50
   5  10   2   37.00    2.80
  -5  10   2   35.20    2.70
  -5 -10  -2   35.10    3.70
  -5 -10  -2   36.60    3.50
  -5  10   2   33.70    2.30
   5 -11  -2   70.89    3.70
   5 -11  -2   53.59    3.10
   5  11   2   57.49    4.90
   5 -11  -2   57.29    2.60
   5 -11  -2   64.79    3.90
   5  11   2   58.99    3.90
   5  11   2   58.19    3.20
  -5  11   2   59.69    4.40
  -5 -11  -2   57.09    4.00
  -5 -11  -2   54.59    4.00
   5  12   2  393.36   12.90
   5  12   2  385.26   15.20
   5 -12  -2  386.86   12.70
   5 -12  -2  371.36   13.70
  -5 -12  -2  405.66   13.70
  -5 -12  -2  368.36   13.70
  -5  12   2  393.16   12.90
   6  11  -2   74.99    3.50
   6 -11   2   75.39    3.10
  -6  11  -2   73.59    3.40
  -6 -11   2   73.19    3.60
   6  10  -2  182.68    6.50
   6  10  -2  187.38    7.20
   6 -10   2  174.18    6.50
  -6 -10   2  179.48    7.60
  -6  10  -2  181.38    7.00
   6   9  -2  165.08    7.00
   6   9  -2  156.38    6.40
   6  -9   2  170.78    6.40
   6  -9   2  159.78    7.10
   6   9  -2  169.08    6.80
  -6   9  -2  165.78    6.70
  -6  -9   2  172.48    7.70
   6   8  -2   31.90    2.90
   6  -8   2   29.40    1.80
   6  -8   2   28.90    2.20
   6  -8   2   31.20    3.50
   6   8  -2   28.90    2.80
   6   8  -2   29.80    2.40
  -6  -8   2   27.20    2.30
  -6  -8   2   31.50    3.40
  -6   8  -2   31.70    2.60
   6  -7   2  151.78    5.90
   6   7  -2  124.59    7.70
   6   7  -2  165.28    7.00
   6  -7   2  154.38    7.20
   6  -7   2  138.59    7.50
   6   7  -2  136.79    7.50
   6  -7   2  142.29    6.30
  -6  -7   2  147.99    6.60
  -6  -7   2  146.79    6.90
   6   6  -2   98.89    5.20
   6  -6   2   94.29    4.40
   6   6  -2   91.49    4.70
   6  -6   2   88.49    4.40
   6  -6   2   87.49    3.90
   6  -6   2   95.49    5.40
   6   6  -2   92.59    5.10
  -6  -6   2   95.29    5.20
  -6  -6   2   89.09    4.90
  -6   6  -2   93.09    4.80
  -6  -6   2   96.89    5.80
   6   5  -2  211.08    8.60
   6  -5   2  197.08    8.70
   6   5  -2  202.98    8.40
   6  -5   2  199.88    7.30
   6  -5   2  201.28    7.70
   6  -5   2  205.18    7.80
   6   5  -2  208.98    8.00
  -6  -5   2  194.98    9.00
  -6   5  -2  195.68    8.10
  -6  -5   2  201.18    8.70
  -6  -5   2  185.38    7.60
  -6  -5   2  182.48    8.20
   6   4  -2 1427.76   46.00
   6   4  -2 1387.86   45.50
   6  -4   2 1459.85   44.90
   6   4  -2 1469.45   46.10
   6  -4   2 1455.85   45.30
   6  -4   2 1457.75   45.40
   6  -4   2 1476.15   47.50
  -6  -4   2 1366.96   46.20
  -6  -4   2 1386.16   46.00
  -6  -4   2 1475.55   46.70
  -6   4  -2 1451.65   45.90
  -6  -4   2 1430.36   46.40
   6  -3   2  120.99    5.30
   6   3  -2  117.19    5.90
   6   3  -2  120.39    5.80
   6  -3   2  128.09    6.30
   6   3  -2  112.79    6.70
   6  -3   2  125.99    5.70
   6  -3   2  122.89    5.20
  -6  -3   2  132.49    6.60
  -6  -3   2  112.29    5.70
  -6  -3   2  127.89    6.30
  -6   3  -2  126.49    8.30
   6  -2   2  789.72   26.20
   6  -2   2  750.12   24.70
   6   2  -2  787.82   25.50
   6  -2   2  768.92   25.20
   6   2  -2  757.22   26.10
   6  -2   2  786.72   25.10
  -6   2  -2  771.22   25.90
  -6  -2   2  732.13   25.60
  -6   2  -2  783.62   25.20
  -6  -2   2  742.63   25.20
  -6  -2   2  769.82   26.00
  -6  -2   2  783.62   26.10
   6   1  -2  335.07   12.00
   6   1  -2  329.27   12.30
   6  -1   2  350.66   12.90
   6  -1   2  356.96   12.20
   6   1  -2  340.17   12.40
   6  -1   2  348.47   13.20
   6  -1   2  362.36   13.40
  -6  -1   2  291.97   14.80
  -6  -1   2  338.77   13.50
  -6  -1   2  346.87   12.20
  -6   1  -2  340.17   12.00
  -6  -1   2  322.17   12.40
   6   0  -2    6.50    5.00
   6   0   2    0.80    1.00
   6   0   2    1.90    0.90
   6   0  -2    0.50    0.80
   6   0  -2    3.20    1.50
   6   0  -2    1.90    0.90
   6   0   2    2.20    1.00
  -6   0   2   -0.40    0.80
  -6   0   2    2.50    0.90
  -6   0  -2    1.20    0.80
  -6   0   2   -1.40    1.20
  -6   0  -2    1.90    2.70
  -6   0   2    1.60    1.20
   6   1   2  345.87   12.30
   6  -1  -2  342.57   12.40
   6  -1  -2  339.67   12.10
   6  -1  -2  347.77   13.30
   6   1   2  377.66   13.10
   6   1   2  352.86   13.40
   6  -1  -2  297.17   17.00
   6  -1  -2  343.37   12.40
   6   1   2  382.86   14.30
  -6   1   2  319.77   13.10
  -6  -1  -2  330.67   11.90
  -6   1   2  331.27   12.40
  -6   1   2  383.76   15.50
  -6   1   2  322.87   12.60
   6   2   2  787.32   25.00
   6   2   2  761.32   25.50
   6  -2  -2  786.72   25.60
   6   2   2  770.42   26.40
   6  -2  -2  771.22   26.20
   6  -2  -2  786.32   25.40
   6   2   2  798.72   25.40
  -6   2   2  796.62   26.00
  -6   2   2  754.02   25.30
  -6  -2  -2  786.02   25.80
  -6  -2  -2  760.52   26.50
  -6   2   2  801.82   25.50
  -6   2   2  717.63   25.90
  -6  -2  -2  705.53   24.70
  -6   2   2  757.12   25.40
   6  -3  -2  128.59    5.70
   6   3   2  131.89    5.80
   6   3   2  120.59    6.00
   6   3   2  127.79    5.60
   6  -3  -2  120.89    6.60
   6  -3  -2  128.89    5.70
   6  -3  -2  126.19    6.20
   6   3   2  131.19    6.60
  -6  -3  -2  135.89    9.80
  -6   3   2  121.59    5.60
  -6  -3  -2  132.99    7.40
  -6   3   2  115.29    5.90
  -6   3   2  117.59    5.90
  -6   3   2  129.99    5.80
   6  -4  -2 1423.96   46.30
   6   4   2 1431.96   45.30
   6  -4  -2 1499.65   45.70
   6  -4  -2 1470.75   45.50
   6   4   2 1418.46   46.10
   6   4   2 1422.96   46.80
   6  -4  -2 1434.36   45.20
  -6   4   2 1430.56   45.60
  -6  -4  -2 1395.26   47.10
  -6   4   2 1431.36   45.60
  -6   4   2 1483.25   45.70
  -6   4   2 1420.56   45.40
   6  -5  -2  208.18    8.00
   6  -5  -2  194.88    7.80
   6   5   2  197.98    9.30
   6   5   2  199.38    7.70
   6  -5  -2  191.68    7.50
   6   5   2  202.18    8.50
   6  -5  -2  196.98    8.50
  -6   5   2  200.68    8.00
  -6   5   2  202.58    8.00
  -6  -5  -2  202.28    9.50
  -6   5   2  207.98    7.90
  -6   5   2  199.48    7.90
   6  -6  -2   93.19    4.40
   6   6   2   90.09    4.30
   6   6   2   86.79    5.20
   6   6   2   95.39    5.10
   6  -6  -2   94.59    4.20
   6  -6  -2   90.59    4.60
   6  -6  -2   89.39    4.90
   6   6   2   96.79    6.20
  -6   6   2   96.09    4.50
  -6  -6  -2   93.39    6.10
  -6  -6  -2  101.29    6.10
  -6   6   2   88.59    4.30
  -6   6   2   95.89    4.70
  -6   6   2   92.29    4.60
   6   7   2  152.88    6.40
   6   7   2  161.18    7.30
   6  -7  -2  162.58    6.50
   6  -7  -2  130.59    7.10
   6   7   2  154.58    7.20
   6   7   2  173.38    7.40
   6  -7  -2  155.68    6.90
   6   7   2  143.39    7.90
   6  -7  -2  132.69    6.80
  -6  -7  -2  115.69    9.70
  -6  -7  -2  155.98    8.00
  -6   7   2  174.88    7.20
   6   8   2   34.70    4.10
   6  -8  -2   33.50    2.20
   6  -8  -2   31.80    2.30
   6   8   2   27.20    3.00
   6   8   2   31.90    2.80
   6   8   2   32.40    2.80
   6  -8  -2   34.10    2.60
   6   8   2   30.90    2.00
  -6   8   2   30.10    2.40
  -6  -8  -2   28.60    3.40
  -6   8   2   30.00    2.60
  -6  -8  -2   28.00    3.60
   6   9   2  171.28    7.00
   6   9   2  154.08    7.10
   6   9   2  150.98    8.00
   6  -9  -2  162.58    6.40
   6  -9  -2  165.38    6.10
   6  -9  -2  170.58    6.40
  -6   9   2  169.38    6.60
  -6  -9  -2  161.08    7.90
  -6  -9  -2  170.28    8.10
   6 -10  -2  161.08    6.30
   6 -10  -2  183.28    6.60
   6 -10  -2  165.48    7.00
   6 -10  -2  177.68    6.10
   6  10   2  178.18    6.80
   6  10   2  179.08    7.30
  -6 -10  -2  179.38    7.80
  -6  10   2  173.98    6.40
  -6  10   2  184.28    6.70
   6 -11  -2   72.29    3.10
   6  11   2   75.29    3.30
  -6 -11  -2   71.09    3.80
  -6  11   2   71.69    3.20
   7  10  -2   76.09    3.30
   7 -10   2   69.59    2.80
  -7  10  -2   73.59    3.30
  -7 -10   2   70.39    3.20
   7  -9   2  150.88    5.50
   7   9  -2  123.59    6.20
   7   9  -2  153.78    6.00
   7   9  -2  151.98    5.40
   7   9  -2  141.89    6.10
  -7  -9   2  155.48    6.20
  -7   9  -2  155.48    5.80
   7   8  -2   45.10    2.50
   7   8  -2   42.40    2.90
   7  -8   2   40.10    3.20
   7  -8   2   41.60    2.50
  -7  -8   2   44.30    3.30
  -7   8  -2   46.30    2.80
   7   7  -2    5.60    1.30
   7   7  -2    4.30    1.10
   7  -7   2    5.50    0.80
   7  -7   2    4.40    1.30
   7  -7   2    6.80    1.20
  -7   7  -2    4.50    1.10
  -7  -7   2    5.90    1.30
  -7  -7   2    6.60    1.80
   7  -6   2   48.30    3.80
   7  -6   2   50.19    2.90
   7   6  -2   55.09    3.60
   7   6  -2   49.50    3.50
   7   6  -2   46.90    3.10
   7  -6   2   47.40    2.90
   7  -6   2   45.90    2.40
  -7  -6   2   54.39    4.00
  -7  -6   2   53.69    3.50
  -7   6  -2   54.09    3.40
   7  -5   2  104.39    4.30
   7  -5   2  104.99    4.60
   7   5  -2  101.89    5.40
   7  -5   2  109.69    5.90
   7  -5   2  110.09    4.90
   7   5  -2  108.69    5.50
   7   5  -2  103.29    5.00
  -7  -5   2  109.89    5.90
  -7   5  -2  107.39    5.20
  -7  -5   2  110.09    5.60
   7   4  -2   25.90    2.40
   7  -4   2   28.50    2.00
   7  -4   2   29.30    2.40
   7   4  -2   29.50    2.90
   7  -4   2   28.00    2.50
   7  -4   2   26.90    3.30
   7   4  -2   29.60    2.80
  -7  -4   2   28.40    3.10
  -7  -4   2   29.50    3.00
  -7   4  -2   30.30    2.80
  -7  -4   2   25.90    2.60
   7   3  -2   57.99    3.80
   7  -3   2   59.99    3.00
   7  -3   2   62.89    4.40
   7  -3   2   62.79    3.60
   7   3  -2   56.39    3.50
   7  -3   2   59.49    3.40
  -7  -3   2   54.89    4.00
  -7  -3   2   57.99    4.60
  -7  -3   2   58.09    4.20
  -7   3  -2   56.69    3.90
  -7  -3   2   52.89    3.30
   7  -2   2  119.99    6.40
   7  -2   2  118.39    5.30
   7   2  -2  117.79    5.80
   7  -2   2  117.29    5.50
   7  -2   2  120.69    5.00
   7   2  -2  120.39    5.40
   7   2  -2  113.69    6.60
  -7  -2   2  123.49    6.20
  -7  -2   2  118.49    5.40
  -7  -2   2  119.69    6.10
  -7  -2   2  116.59    6.50
  -7   2  -2  116.59    6.00
   7  -1   2 1975.70   62.59
   7   1  -2 1973.10   61.19
   7  -1   2 1968.90   61.19
   7   1  -2 1969.50   61.69
   7   1  -2 2006.90   62.89
   7  -1   2 1931.11   60.69
   7  -1   2 1979.00   61.39
   7   1  -2 1984.30   61.59
  -7  -1   2 1972.70   61.29
  -7  -1   2 1910.11   62.59
  -7  -1   2 1985.10   62.09
  -7   1  -2 1926.91   62.09
  -7   1  -2 1953.50   61.09
  -7  -1   2 1821.42   62.09
  -7  -1   2 1986.00   61.89
   7   0  -2 1136.89   37.00
   7   0  -2 1190.48   38.70
   7   0   2 1131.49   37.10
   7   0  -2 1181.48   37.40
   7   0  -2 1176.58   37.50
   7   0   2 1231.88   38.70
   7   0   2 1167.98   37.40
   7   0   2 1144.49   36.70
  -7   0   2 1172.98   37.50
  -7   0   2 1187.88   37.80
  -7   0  -2 1130.29   38.10
  -7   0   2 1124.29   38.20
  -7   0  -2 1144.89   36.90
  -7   0   2 1095.79   37.00
  -7   0   2 1183.08   37.30
   7   1   2 2037.90   61.79
   7  -1  -2 2001.10   61.59
   7   1   2 1975.40   60.99
   7  -1  -2 1920.81   62.59
   7  -1  -2 2028.20   61.69
   7   1   2 1975.90   61.39
   7  -1  -2 1949.41   61.09
   7   1   2 1962.30   62.79
  -7   1   2 1919.41   61.79
  -7   1   2 1895.51   61.19
  -7   1   2 1929.01   61.59
  -7   1   2 2011.00   61.49
  -7  -1  -2 1891.21   60.89
  -7  -1  -2 2028.00   62.69
  -7   1   2 1853.51   61.99
   7   2   2  123.69    5.20
   7  -2  -2  113.59    5.60
   7  -2  -2  124.39    6.30
   7  -2  -2  118.99    5.20
   7   2   2  128.19    6.60
   7   2   2  122.59    5.80
   7  -2  -2  118.99    5.50
   7   2   2  112.79    5.50
  -7  -2  -2  123.29    6.70
  -7   2   2  118.79    5.60
  -7   2   2  114.39    5.80
  -7   2   2  121.99    5.60
  -7  -2  -2  109.89    4.90
  -7   2   2  114.69    5.30
   7  -3  -2   58.09    3.50
   7   3   2   58.69    3.80
   7  -3  -2   58.19    3.30
   7   3   2   63.09    4.50
   7   3   2   52.59    3.50
   7  -3  -2   63.39    3.70
   7  -3  -2   54.19    4.00
   7   3   2   55.79    3.20
  -7   3   2   55.09    3.40
  -7   3   2   55.39    3.30
  -7   3   2   57.59    3.50
  -7  -3  -2   59.09    4.60
   7   4   2   30.00    2.30
   7   4   2   28.50    3.20
   7  -4  -2   28.50    2.80
   7  -4  -2   28.00    2.20
   7  -4  -2   32.00    2.60
   7  -4  -2   32.60    2.70
   7   4   2   27.20    2.60
   7   4   2   27.60    2.80
  -7   4   2   32.90    2.70
  -7  -4  -2   27.70    3.50
  -7   4   2   26.60    2.30
  -7   4   2   28.80    2.50
  -7   4   2   29.50    2.50
   7  -5  -2  113.59    5.50
   7  -5  -2  108.59    4.90
   7   5   2  105.99    4.60
   7  -5  -2  109.79    4.60
   7  -5  -2  103.69    5.00
   7   5   2  107.09    5.40
   7   5   2   99.79    4.80
   7   5   2  104.49    5.80
  -7   5   2   98.99    4.70
  -7   5   2  107.29    4.80
  -7   5   2  100.89    4.80
  -7  -5  -2  109.59    6.40
  -7   5   2  109.19    5.10
   7   6   2   51.69    3.00
   7  -6  -2   48.30    2.90
   7   6   2   47.20    2.60
   7  -6  -2   48.00    3.10
   7  -6  -2   48.60    2.70
   7  -6  -2   45.00    3.30
   7   6   2   45.00    4.40
   7   6   2   49.99    3.40
  -7   6   2   49.50    3.00
  -7   6   2   46.10    2.70
  -7  -6  -2   53.59    4.30
  -7   6   2   47.60    3.00
   7  -7  -2    4.70    0.90
   7   7   2    5.70    0.90
   7  -7  -2    4.60    2.50
   7  -7  -2    4.30    1.10
   7   7   2    5.20    1.40
   7   7   2    4.20    1.00
   7  -7  -2    5.50    1.00
  -7  -7  -2    6.70    2.00
  -7   7   2    8.90    1.40
  -7   7   2    7.20    1.30
   7  -8  -2   43.30    2.30
   7   8   2   38.10    3.00
   7  -8  -2   45.80    2.60
   7   8   2   46.80    3.00
   7  -8  -2   43.10    2.60
  -7  -8  -2   45.10    3.70
  -7   8   2   46.10    2.60
   7  -9  -2  150.28    5.30
   7   9   2  156.18    5.90
   7  -9  -2  155.88    5.70
   7  -9  -2  138.79    6.00
  -7   9   2  152.98    5.70
  -7  -9  -2  153.88    6.70
  -7   9   2  152.78    5.70
   7  10   2   72.89    3.00
   7 -10  -2   77.39    3.10
  -7  10   2   62.19    2.80
  -7 -10  -2   73.99    3.80
  -7  10   2   69.09    3.10
   8  -8   2  187.18    6.30
   8   8  -2  181.68    8.00
   8   8  -2  189.68    6.70
   8   8  -2  182.58    6.10
  -8   8  -2  195.68    6.60
  -8  -8   2  160.08    7.00
   8  -7   2   11.00    1.20
   8   7  -2   10.30    1.20
   8   7  -2   10.40    1.40
   8  -7   2    8.00    1.40
   8   7  -2    9.90    1.60
   8   7  -2    9.70    1.20
  -8  -7   2    9.60    1.40
  -8   7  -2   13.00    1.50
  -8  -7   2   11.90    1.80
   8   6  -2   57.49    3.40
   8  -6   2   63.49    3.30
   8   6  -2   63.79    3.70
   8   6  -2   58.59    3.20
   8   6  -2   59.19    3.90
   8  -6   2   58.69    3.70
  -8  -6   2   55.29    3.70
  -8   6  -2   53.79    3.90
   8   5  -2    8.40    2.00
   8   5  -2    8.40    1.50
   8  -5   2    6.90    1.50
   8   5  -2    8.90    1.40
   8  -5   2    5.80    1.00
   8   5  -2    6.60    1.20
  -8  -5   2    7.20    1.90
  -8   5  -2    5.80    1.10
  -8  -5   2    6.90    1.60
   8  -4   2  241.98   10.00
   8   4  -2  254.87   10.50
   8   4  -2  251.87    9.50
   8  -4   2  242.88    8.40
   8   4  -2  253.47    9.10
   8  -4   2  228.38    8.60
   8   4  -2  252.77    9.50
   8  -4   2  251.67    9.10
  -8   4  -2  236.58    8.80
  -8  -4   2  258.87    9.70
  -8  -4   2  240.78   10.30
  -8  -4   2  256.17    9.70
  -8   4  -2  257.97    9.40
   8   3  -2   25.60    2.20
   8  -3   2   24.20    2.10
   8  -3   2   24.90    1.70
   8   3  -2   25.80    2.40
   8  -3   2   14.90    2.70
   8  -3   2   22.30    2.00
  -8  -3   2   18.90    2.50
  -8  -3   2   23.60    2.50
  -8  -3   2   24.30    2.60
  -8  -3   2   24.40    1.90
  -8   3  -2   25.40    2.40
   8  -2   2  163.18    6.90
   8   2  -2  175.38    7.00
   8  -2   2  179.38    8.00
   8   2  -2  171.78    8.20
   8  -2   2  175.98    6.40
   8  -2   2  170.68    7.00
   8   2  -2  177.48    7.30
   8   2  -2  174.38    7.40
  -8  -2   2  166.28    7.70
  -8  -2   2  172.48    7.30
  -8   2  -2  174.88    7.40
  -8  -2   2  173.88    6.70
  -8  -2   2  184.08    7.70
   8   1  -2  104.59    5.80
   8   1  -2   95.19    5.00
   8   1  -2   97.39    4.50
   8  -1   2  103.89    5.70
   8  -1   2   92.79    5.60
   8   1  -2  100.19    4.90
   8  -1   2   97.19    4.10
   8  -1   2   99.89    4.80
  -8  -1   2   98.79    4.60
  -8   1  -2  101.79    5.30
  -8  -1   2   91.19    5.30
  -8  -1   2  100.29    5.00
   8   0   2   20.90    2.10
   8   0  -2   26.90    2.90
   8   0   2   23.10    2.90
   8   0  -2   22.00    2.40
   8   0  -2   20.20    2.00
   8   0   2   21.60    2.30
   8   0  -2   23.80    2.30
   8   0   2   22.60    1.80
  -8   0   2   22.80    2.40
  -8   0   2   21.00    2.60
  -8   0   2   24.90    2.20
  -8   0  -2   21.40    2.70
   8  -1  -2  106.09    5.60
   8   1   2   98.79    4.90
   8   1   2  103.09    5.70
   8  -1  -2   99.39    4.90
   8  -1  -2  100.99    4.80
   8   1   2   95.59    5.80
   8   1   2   99.09    4.30
   8  -1  -2   98.99    4.50
  -8   1   2   99.59    4.80
  -8   1   2  104.49    4.80
  -8  -1  -2   96.59    5.50
   8  -2  -2  176.78    6.80
   8   2   2  174.38    8.00
   8  -2  -2  175.38    7.10
   8  -2  -2  174.28    7.00
   8  -2  -2  163.68    7.70
   8   2   2  175.48    6.50
   8   2   2  158.18    7.10
   8   2   2  175.78    7.30
  -8  -2  -2  174.28    7.90
  -8   2   2  179.18    7.10
  -8   2   2  178.68    7.00
   8   3   2   23.40    1.80
   8  -3  -2   26.10    2.20
   8   3   2   26.40    2.20
   8  -3  -2   25.90    2.60
   8   3   2   27.70    2.50
   8   3   2   27.80    3.30
   8  -3  -2   25.10    2.00
   8  -3  -2   23.50    2.80
  -8   3   2   25.00    2.10
  -8   3   2   22.80    2.30
  -8  -3  -2   22.70    2.90
  -8   3   2   27.20    2.30
   8   4   2  242.28    8.50
   8  -4  -2  247.98    9.80
   8  -4  -2  256.37    9.10
   8  -4  -2  256.27    8.80
   8   4   2  250.27    9.50
   8  -4  -2  254.17    9.20
   8   4   2  233.88    8.80
   8   4   2  250.87   10.10
  -8   4   2  247.08    8.80
  -8  -4  -2  236.98   10.10
  -8   4   2  249.97    8.90
  -8   4   2  246.28    9.10
   8   5   2    6.40    1.10
   8  -5  -2    5.10    1.00
   8  -5  -2    4.00    0.90
   8   5   2    5.70    1.40
   8  -5  -2    6.30    1.30
   8  -5  -2    4.80    0.90
   8   5   2    7.30    1.40
  -8  -5  -2    5.80    1.40
  -8   5   2    4.90    1.00
  -8   5   2    4.10    0.90
  -8  -5  -2    5.60    1.50
   8  -6  -2   63.29    3.10
   8   6   2   68.69    4.00
   8  -6  -2   59.39    2.90
   8  -6  -2   50.39    3.40
   8  -6  -2   67.79    3.50
   8   6   2   58.59    4.10
  -8  -6  -2   72.99    5.00
  -8  -6  -2   61.29    3.60
   8  -7  -2    7.90    1.10
   8   7   2    9.60    1.60
   8  -7  -2   11.30    1.30
   8   7   2   12.00    1.50
   8  -7  -2   11.30    1.10
  -8  -7  -2    9.30    1.60
  -8   7   2   12.30    1.20
  -8  -7  -2    9.80    1.60
   8  -8  -2  194.58    6.50
   8  -8  -2  167.98    6.10
   8   8   2  188.28    6.70
  -8   8   2  198.28    7.30
  -8   8   2  188.08    6.60
  -8  -8  -2  186.88    7.10
   9   6  -2   31.20    1.80
   9  -6   2   30.00    1.60
   9   6  -2   30.40    1.40
  -9   6  -2   36.40    1.90
  -9  -6   2   28.00    1.60
   9   5  -2   54.99    2.70
   9  -5   2   56.89    2.50
   9  -5   2   53.49    3.10
   9   5  -2   55.79    2.40
   9   5  -2   57.29    3.20
  -9   5  -2   56.99    2.60
   9   4  -2   85.29    3.70
   9  -4   2   83.29    3.40
   9  -4   2   85.49    4.20
   9   4  -2   81.79    4.20
   9   4  -2   81.49    3.30
   9   4  -2   78.09    3.60
  -9  -4   2   83.29    3.40
  -9   4  -2   82.29    3.60
  -9  -4   2   73.29    3.60
   9  -3   2   86.19    3.70
   9   3  -2   78.69    3.90
   9   3  -2   88.39    3.60
   9   3  -2   88.39    4.00
   9  -3   2   91.49    4.90
   9   3  -2   87.19    4.60
  -9   3  -2   87.59    3.90
  -9   3  -2   83.29    3.40
  -9  -3   2   82.99    4.60
  -9  -3   2   92.59    3.70
   9   2  -2   41.00    2.50
   9  -2   2   41.80    3.10
   9  -2   2   42.00    2.40
   9  -2   2   40.10    1.70
   9   2  -2   44.50    2.40
   9   2  -2   39.90    3.00
   9   2  -2   42.20    2.60
  -9  -2   2   45.70    2.40
  -9   2  -2   43.40    2.40
  -9   2  -2   44.40    2.70
   9  -1   2   49.10    3.30
   9   1  -2   48.20    3.00
   9  -1   2   46.10    2.00
   9   1  -2   47.90    2.80
   9  -1   2   50.39    3.30
   9   1  -2   45.50    2.70
   9   1  -2   46.60    3.30
  -9  -1   2   49.60    2.60
   9   0  -2  242.88    8.90
   9   0  -2  238.78    9.60
   9   0   2  265.27    9.20
   9   0  -2  247.68    9.10
   9   0  -2  245.68    8.90
   9   0   2  243.08    9.60
   9   0   2  232.68    8.00
  -9   0   2  239.68    8.70
  -9   0  -2  262.47   10.50
   9  -1  -2   46.20    3.10
   9  -1  -2   52.39    3.10
   9   1   2   48.90    3.40
   9  -1  -2   47.90    2.70
   9   1   2   49.40    3.40
   9  -1  -2   49.70    2.70
   9   1   2   47.00    2.10
  -9   1   2   51.59    3.00
  -9   1   2   49.90    2.50
   9  -2  -2   45.50    2.30
   9   2   2   42.70    3.00
   9  -2  -2   46.70    3.20
   9   2   2   43.10    2.70
   9  -2  -2   42.20    2.40
   9  -2  -2   44.70    2.60
   9   2   2   41.00    1.80
  -9   2   2   46.50    2.70
  -9  -2  -2   43.90    3.00
  -9   2   2   44.70    2.30
   9   3   2   75.99    4.70
   9  -3  -2   83.89    4.20
   9  -3  -2   82.79    3.80
   9   3   2   91.79    4.00
   9  -3  -2   90.59    3.50
   9  -3  -2   88.49    3.80
  -9   3   2   84.69    3.70
  -9   3   2   87.59    3.50
  -9  -3  -2   98.99    4.50
   9  -4  -2   82.89    3.40
   9  -4  -2   72.39    4.20
   9  -4  -2   85.19    3.20
   9   4   2   84.19    3.70
   9  -4  -2   78.79    3.40
   9   4   2   79.09    4.00
  -9  -4  -2   86.69    4.10
  -9   4   2   79.59    3.30
  -9   4   2   85.79    3.20
   9  -5  -2   56.69    2.30
   9   5   2   57.69    2.70
   9  -5  -2   59.29    2.50
   9   5   2   50.29    2.80
  -9  -5  -2   56.59    3.00
   9  -6  -2   31.30    1.60
   9  -6  -2   30.00    1.40
   9   6   2   30.40    1.70
  -9   6   2   30.30    1.70
  -9  -6  -2   32.90    2.10
  10   2  -2   98.09    3.60
 -10  -2   2  102.89    3.80
 -10   2  -2  100.89    3.60
  10  -1   2   43.40    1.90
  10   1  -2   41.90    1.90
  10   1  -2   40.20    1.80
 -10  -1   2   43.30    2.10
 -10   1  -2   43.00    1.90
  10   0   2   48.10    2.00
  10   0  -2   44.70    2.00
  10   0  -2   44.00    1.80
 -10   0   2   47.20    2.20
 -10   0  -2   45.10    2.10
 -10   0  -2   47.10    2.10
  10   1   2   41.60    1.80
  10  -1  -2   37.00    1.70
  10  -1  -2   43.10    1.80
 -10  -1  -2   38.80    1.90
 -10   1   2   40.00    1.90
 -10  -1  -2   42.80    1.90
  10   2   2   92.19    3.40
 -10  -2  -2   94.19    3.40
 -10  -2  -2   96.39    3.60
   0  14  -3  128.89    5.40
   0  14  -3  125.29    6.30
   0  13  -3    5.00    1.60
   0 -13   3    5.10    1.50
   0  13  -3    3.70    1.20
   0  13  -3    5.20    1.40
   0 -12   3   49.60    3.90
   0  12  -3   54.79    3.90
   0  12  -3   51.79    3.70
   0 -12   3   53.29    2.80
   0  12  -3   57.99    4.60
   0  11  -3  207.08    9.20
   0  11  -3  207.88    8.20
   0  11  -3  235.78   10.00
   0 -11   3  214.88    9.60
   0  11  -3  208.38    9.90
   0 -10   3  773.72   26.00
   0  10  -3  748.63   24.50
   0  10  -3  764.62   25.50
   0  10  -3  749.73   26.30
   0 -10   3  726.23   24.30
   0  10  -3  712.13   25.30
   0  -9   3   35.40    3.30
   0   9  -3   37.60    2.60
   0   9  -3   31.60    3.00
   0   9  -3   33.70    3.10
   0   9  -3   33.80    3.50
   0  -9   3   31.30    2.30
   0  -8   3   14.30    2.10
   0  -8   3   11.60    1.50
   0   8  -3   12.20    2.10
   0   8  -3   15.10    2.10
   0   8  -3   21.30    3.70
   0   8  -3   16.40    1.80
   0   8  -3   10.40    4.40
   0   7  -3 1049.89   37.90
   0  -7   3 1015.60   33.70
   0  -7   3 1022.00   33.40
   0  -7   3 1049.20   37.40
   0   7  -3 1053.09   33.60
   0   7  -3  998.10   32.50
   0   6  -3 2490.35   78.89
   0   6  -3 2419.46   74.99
   0  -6   3 2349.56   77.39
   0  -6   3 2421.16   74.99
   0  -6   3 2381.16   75.19
   0  -5   3   73.69    3.80
   0   5  -3   70.09    3.10
   0   5  -3   76.99    5.60
   0  -5   3   72.89    4.70
   0   5  -3   71.69    4.50
   0  -4   3 5901.61  179.58
   0   4  -3 5677.93  180.78
   0   4  -3 5785.92  178.08
   0  -4   3 6021.90  178.48
   0  -3   3  990.30   30.80
   0   3  -3 1029.60   33.00
   0   3  -3  969.40   30.60
   0   3  -3  942.61   32.50
   0   3  -3  982.50   31.30
   0   2  -3  930.51   29.80
   0   2  -3  951.70   30.00
   0  -2   3  948.21   30.20
   0   2  -3 1001.10   31.50
   0  -1   3 1760.12   52.69
   0   1  -3 1664.73   53.69
   0   1  -3 1693.33   52.79
   0   1  -3 1738.33   52.49
   0   0  -3    3.40    0.90
   0   0  -3    0.60    0.40
   0   0   3    0.70    0.40
   0  -1  -3 1755.12   54.39
   0  -1  -3 1719.93   54.09
   0   1   3 1812.22   55.49
   0  -1  -3 1785.82   55.29
   0  -2  -3  953.20   29.70
   0  -2  -3  931.01   29.20
   0   2   3  935.41   30.50
   0  -2  -3  902.91   30.10
   0  -3  -3  989.40   30.70
   0   3   3  935.71   32.10
   0  -3  -3  958.80   31.50
   0  -3  -3  968.50   31.40
   0  -4  -3 5989.80  185.08
   0  -4  -3 6215.98  184.28
   0  -4  -3 6002.40  184.98
   0   4   3 5793.12  186.08
   0   4   3 5997.00  183.48
   0  -4  -3 6048.09  184.18
   0   5   3   72.89    3.30
   0  -5  -3   68.19    5.40
   0  -5  -3   75.59    5.10
   0  -5  -3   73.39    3.30
   0  -5  -3   72.39    5.00
   0  -5  -3   75.49    4.60
   0  -6  -3 2409.16   74.99
   0  -6  -3 2403.46   78.19
   0  -6  -3 2403.46   77.19
   0   6   3 2306.47   74.79
   0   6   3 2420.66   75.59
   0  -6  -3 2457.45   76.89
   0  -6  -3 2435.06   79.09
   0  -6  -3 2589.34   76.39
   0   6   3 2334.47   74.99
   0  -7  -3 1062.59   37.70
   0   7   3 1043.00   33.90
   0   7   3  992.70   33.30
   0  -7  -3 1031.70   38.40
   0  -7  -3 1021.30   35.50
   0  -7  -3 1009.30   32.60
   0  -7  -3 1019.80   32.30
   0   7   3 1000.40   33.00
   0  -7  -3 1046.00   32.60
   0  -7  -3 1057.59   33.40
   0  -8  -3   16.20    2.20
   0   8   3   13.70    2.30
   0   8   3   15.50    1.90
   0  -8  -3   14.40    1.80
   0   8   3   11.90    2.00
   0  -8  -3   14.80    1.50
   0   8   3   12.90    2.40
   0  -8  -3    8.60    3.50
   0  -8  -3   13.40    1.70
   0  -9  -3   32.50    2.60
   0   9   3   34.50    3.60
   0  -9  -3   34.90    3.40
   0   9   3   33.50    4.10
   0   9   3   34.40    3.20
   0  -9  -3   31.70    3.20
   0  10   3  729.63   25.80
   0 -10  -3  765.52   24.90
   0  10   3  730.13   25.50
   0  10   3  759.42   26.90
   0 -10  -3  760.62   26.30
   0 -10  -3  758.82   24.30
   0 -10  -3  750.52   24.80
   0 -11  -3  205.98    8.70
   0 -11  -3  205.08    8.10
   0 -11  -3  205.88    9.60
   0  11   3  216.98   10.20
   0 -11  -3  211.48    9.00
   0  11   3  212.68    9.30
   0  12   3   56.89    4.00
   0 -12  -3   52.59    4.20
   0  12   3   49.60    4.50
   0 -12  -3   52.09    3.30
   0 -12  -3   54.89    2.70
   0  12   3   55.89    3.90
   0 -13  -3    5.40    1.60
   0  13   3    7.50    2.90
   0  13   3    8.30    1.70
   0 -14  -3  128.59    5.90
   0 -14  -3  142.79    5.20
   0  14   3  139.19    5.70
   1  14  -3   93.39    4.30
  -1  14  -3   86.99    4.00
  -1  14  -3   97.29    4.80
   1  13  -3  164.68    6.90
   1 -13   3  155.18    6.70
   1  13  -3  167.28    7.10
   1  13  -3  159.18    7.60
  -1 -13   3  152.78    7.00
  -1  13  -3  154.38    6.60
  -1  13  -3  148.29    6.60
  -1  13  -3  154.08    7.50
   1 -12   3   54.49    3.90
   1  12  -3   54.59    3.90
   1  12  -3   62.59    4.80
   1  12  -3   52.39    4.00
   1 -12   3   56.39    2.90
   1  12  -3   51.29    3.30
  -1 -12   3   60.59    4.20
  -1  12  -3   57.89    3.90
  -1  12  -3   56.99    3.80
  -1  12  -3   51.19    4.30
   1 -11   3  171.28    7.80
   1  11  -3  163.88    7.70
   1  11  -3  159.88    6.80
   1 -11   3  165.68    6.50
   1  11  -3  176.58    8.60
   1  11  -3  144.39    7.50
  -1  11  -3  158.88    7.30
  -1  11  -3  157.88    6.50
  -1  11  -3  160.38    8.10
  -1 -11   3  157.18    6.40
  -1 -11   3  170.18    8.20
  -1  11  -3  169.98    7.60
   1 -10   3  483.45   17.20
   1  10  -3  447.76   17.00
   1  10  -3  470.05   17.80
   1  10  -3  480.65   16.20
   1 -10   3  453.65   15.80
   1  10  -3  485.35   17.10
  -1  10  -3  474.85   16.80
  -1 -10   3  483.75   17.80
  -1 -10   3  461.95   15.80
  -1  10  -3  467.25   17.60
  -1  10  -3  439.56   16.60
  -1  10  -3  452.05   15.90
   1   9  -3 1025.70   33.50
   1   9  -3 1018.10   34.30
   1  -9   3 1038.30   33.70
   1   9  -3  931.71   33.40
   1   9  -3 1032.30   32.70
  -1   9  -3 1035.00   32.50
  -1  -9   3 1037.20   34.20
  -1  -9   3 1003.70   32.40
  -1  -9   3  942.51   32.60
  -1   9  -3 1063.59   33.40
  -1   9  -3 1049.20   34.10
   1  -8   3   51.69    2.70
   1   8  -3   61.69    4.10
   1   8  -3   49.90    7.20
   1  -8   3   58.79    3.00
   1  -8   3   55.09    3.70
   1  -8   3   62.99    7.30
   1   8  -3   60.39    3.30
   1   8  -3   61.59    3.70
   1   8  -3   47.90    4.10
  -1   8  -3   61.39    3.10
  -1   8  -3   62.79    4.10
  -1   8  -3   62.49    8.60
  -1  -8   3   55.89    3.10
  -1  -8   3   57.99    4.00
   1   7  -3  389.26   13.70
   1   7  -3  376.56   12.70
   1  -7   3  330.87   17.40
   1   7  -3  357.56   13.10
   1  -7   3  362.76   13.10
   1  -7   3  351.76   12.40
   1  -7   3  379.96   15.10
  -1   7  -3  374.86   13.40
  -1   7  -3  379.26   16.40
  -1   7  -3  377.66   12.40
   1   6  -3  308.57   14.30
   1   6  -3  302.37   10.20
   1   6  -3  306.97   11.00
   1  -6   3  297.47   11.00
   1  -6   3  277.27   13.50
   1  -6   3  294.37   10.70
   1  -6   3  303.57   12.20
  -1   6  -3  306.77   12.90
  -1  -6   3  303.67   11.10
  -1  -6   3  282.97   12.70
  -1   6  -3  296.77   14.20
  -1   6  -3  287.47   10.00
  -1   6  -3  300.47   10.90
   1   5  -3  891.91   28.20
   1  -5   3  920.11   29.50
   1  -5   3  871.01   30.60
   1   5  -3  833.52   27.40
   1   5  -3  885.21   31.70
   1  -5   3  845.92   28.30
  -1   5  -3  876.71   31.40
  -1   5  -3  835.62   28.90
  -1  -5   3  890.21   30.70
  -1   5  -3  909.01   29.70
  -1  -5   3  902.01   29.70
   1   4  -3  767.32   27.00
   1   4  -3  754.02   23.90
   1  -4   3  772.72   24.90
   1  -4   3  711.53   25.50
  -1   4  -3  719.93   24.50
  -1   4  -3  762.12   25.00
  -1   4  -3  739.73   26.50
  -1  -4   3  722.03   25.40
   1   3  -3 1466.25   49.10
   1  -3   3 1544.75   46.10
   1  -3   3 1419.76   47.80
   1  -3   3 1427.06   46.50
   1   3  -3 1435.76   46.80
  -1  -3   3 1452.45   46.10
  -1   3  -3 1468.35   45.90
  -1  -3   3 1459.15   45.50
  -1   3  -3 1476.25   45.90
  -1   3  -3 1359.76   47.70
   1  -2   3 1275.87   43.20
   1  -2   3 1359.16   42.10
   1  -2   3 1339.47   42.40
   1   2  -3 1329.77   42.40
  -1   2  -3 1343.27   43.10
  -1  -2   3 1350.26   41.70
  -1  -2   3 1343.67   41.30
  -1   2  -3 1351.36   42.10
  -1   2  -3 1297.97   41.90
   1  -2  -3 1332.37   42.50
   1   2   3 1328.47   44.20
   1  -2  -3 1313.97   42.20
   1   2   3 1385.96   43.20
   1  -2  -3 1371.26   42.40
   1  -2  -3 1366.46   42.80
   1   2   3 1330.47   42.60
  -1  -2  -3 1344.67   43.30
  -1  -2  -3 1378.86   43.70
  -1   2   3 1402.96   42.20
  -1   2   3 1398.26   43.20
   1  -3  -3 1445.76   46.80
   1  -3  -3 1454.15   45.80
   1   3   3 1402.46   47.60
   1   3   3 1443.36   45.60
   1  -3  -3 1415.26   44.90
   1  -3  -3 1469.65   45.70
  -1  -3  -3 1460.25   47.70
  -1   3   3 1474.15   46.50
  -1  -3  -3 1482.75   46.80
  -1   3   3 1455.95   45.50
   1   4   3  708.53   25.40
   1  -4  -3  737.93   24.90
   1   4   3  670.53   24.10
   1  -4  -3  768.52   25.20
   1   4   3  723.03   24.10
   1  -4  -3  786.02   25.20
  -1   4   3  752.02   23.90
  -1  -4  -3  749.23   26.00
  -1  -4  -3  762.52   24.90
  -1   4   3  748.93   24.60
  -1   4   3  738.53   26.00
  -1  -4  -3  747.13   25.80
   1  -5  -3  839.52   27.60
   1   5   3  883.61   28.60
   1  -5  -3  856.21   30.10
   1   5   3  886.91   28.50
   1   5   3  874.71   29.30
   1  -5  -3  879.11   30.00
   1   5   3  900.21   28.90
   1  -5  -3  903.71   30.00
  -1   5   3  892.91   28.60
  -1  -5  -3  898.11   31.30
  -1  -5  -3  868.71   29.40
  -1  -5  -3  892.71   30.90
  -1   5   3  894.51   28.50
  -1  -5  -3  870.71   28.40
   1  -6  -3  300.67   13.90
   1   6   3  298.27   11.10
   1  -6  -3  305.67   13.30
   1  -6  -3  298.07   10.20
   1   6   3  310.07   11.50
   1  -6  -3  306.17   12.80
   1   6   3  301.47   11.00
   1  -6  -3  297.57   14.20
  -1  -6  -3  293.57   12.00
  -1  -6  -3  303.27   11.00
  -1  -6  -3  301.07   14.40
  -1  -6  -3  287.87   10.30
  -1  -6  -3  307.97   12.90
  -1   6   3  296.77   11.20
  -1  -6  -3  305.97   13.80
  -1   6   3  264.97   11.00
   1   7   3  388.46   14.20
   1   7   3  351.76   13.50
   1  -7  -3  338.77   17.80
   1   7   3  387.56   13.60
   1  -7  -3  401.76   13.00
   1  -7  -3  362.96   12.50
   1  -7  -3  367.26   12.30
   1   7   3  370.06   13.30
   1  -7  -3  378.56   16.00
   1   7   3  375.66   13.50
  -1   7   3  351.56   13.20
  -1  -7  -3  346.77   18.20
  -1   7   3  373.36   12.90
  -1   7   3  356.96   12.80
  -1  -7  -3  371.66   17.20
  -1  -7  -3  366.06   16.40
  -1  -7  -3  365.26   12.50
  -1  -7  -3  370.56   15.40
  -1  -7  -3  387.26   12.80
  -1  -7  -3  382.56   13.60
  -1   7   3  368.56   13.70
  -1   7   3  366.46   13.20
  -1  -7  -3  355.16   12.70
   1  -8  -3   60.09    3.80
   1   8   3   58.29    3.90
   1  -8  -3   59.69    3.00
   1   8   3   54.29    2.70
   1  -8  -3   58.69    3.30
   1   8   3   57.39    3.80
   1  -8  -3   62.49    7.40
   1  -8  -3   61.09    3.20
   1   8   3   59.49    3.80
   1   8   3   62.09    4.50
   1   8   3   60.09    4.00
  -1  -8  -3   61.69    6.70
  -1   8   3   57.09    3.40
  -1  -8  -3   56.19    3.00
  -1  -8  -3   59.89    4.10
  -1   8   3   58.09    3.70
  -1  -8  -3   61.69    3.40
  -1   8   3   59.69    3.80
  -1   8   3   57.99    4.20
  -1   8   3   61.89    3.50
  -1  -8  -3   55.49    3.30
   1   9   3  911.31   35.20
   1  -9  -3 1055.69   34.20
   1  -9  -3 1043.90   32.60
   1   9   3 1058.79   35.30
   1   9   3 1050.69   34.40
   1  -9  -3 1032.30   33.00
   1  -9  -3 1039.70   33.00
  -1  -9  -3  972.80   38.30
  -1   9   3 1032.70   33.50
  -1   9   3 1006.20   33.80
  -1  -9  -3 1048.80   32.70
  -1  -9  -3 1053.09   34.60
  -1  -9  -3 1040.30   33.20
  -1  -9  -3 1031.20   33.10
  -1   9   3 1017.80   34.60
   1 -10  -3  469.15   16.20
   1  10   3  470.55   18.40
   1  10   3  468.75   17.50
   1 -10  -3  479.75   16.30
   1 -10  -3  481.55   17.50
   1  10   3  446.06   17.10
   1 -10  -3  482.05   15.80
  -1  10   3  460.75   16.80
  -1  10   3  474.85   17.20
  -1 -10  -3  493.35   17.90
  -1  10   3  449.95   17.00
  -1 -10  -3  479.85   15.80
  -1 -10  -3  454.85   16.20
  -1 -10  -3  477.85   16.50
  -1  10   3  454.15   17.80
   1  11   3  141.79    8.80
   1  11   3  166.38    8.70
   1 -11  -3  169.38    8.10
   1  11   3  177.58    8.20
   1 -11  -3  172.68    7.70
   1 -11  -3  160.98    6.80
   1 -11  -3  175.88    7.60
  -1 -11  -3  182.78    8.90
  -1  11   3  159.68    7.60
  -1 -11  -3  168.68    6.80
  -1  11   3  155.18    8.30
  -1 -11  -3  161.08    6.70
  -1 -11  -3  166.18    8.40
   1 -12  -3   55.59    2.80
   1 -12  -3   61.59    3.50
   1  12   3   57.79    4.70
   1 -12  -3   51.49    3.20
   1 -12  -3   61.99    4.30
   1  12   3   54.79    3.90
   1  12   3   58.29    4.20
  -1  12   3   58.79    3.90
  -1  12   3   56.79    3.90
  -1 -12  -3   54.59    2.60
  -1  12   3   47.90    4.90
  -1 -12  -3   56.79    4.40
  -1 -12  -3   53.49    3.40
   1  13   3  162.18    7.20
   1 -13  -3  168.38    7.60
   1  13   3  170.68    7.40
   1  13   3  158.38    8.10
   1 -13  -3  198.08    7.40
  -1  13   3  160.58    7.00
  -1  13   3  193.18    8.10
  -1 -13  -3  171.48    6.60
  -1 -13  -3  161.48    7.70
   1  14   3   96.89    4.60
   1 -14  -3  100.39    4.00
   1  14   3   97.69    4.40
   1 -14  -3   92.09    4.60
  -1 -14  -3   90.69    3.70
  -1  14   3  101.29    4.30
  -1 -14  -3   90.89    4.60
   2  14  -3   43.60    2.70
   2  14  -3   45.10    2.20
  -2 -14   3   41.80    2.30
  -2  14  -3   41.60    3.00
   2  13  -3   24.50    3.30
   2  13  -3   17.00    2.10
   2  13  -3   17.10    2.20
   2 -13   3   13.90    1.30
  -2 -13   3   13.10    1.90
  -2  13  -3   16.50    1.90
  -2  13  -3   15.90    2.00
   2  12  -3  342.57   11.60
   2 -12   3  345.87   12.70
   2  12  -3  351.06   13.10
   2  12  -3  336.27   13.00
   2 -12   3  340.27   11.60
   2  12  -3  332.97   11.80
  -2  12  -3  330.97   13.30
  -2 -12   3  344.67   13.40
  -2  12  -3  344.77   12.60
  -2  12  -3  347.97   12.60
   2  11  -3   82.99    5.20
   2 -11   3   88.89    5.00
   2  11  -3   89.19    4.60
   2 -11   3   88.09    4.10
   2  11  -3   95.29    6.00
   2  11  -3   89.89    5.30
  -2  11  -3   87.99    5.50
  -2  11  -3   84.59    4.80
  -2  11  -3   84.79    4.90
  -2 -11   3   91.39    5.70
   2  10  -3  572.34   21.20
   2  10  -3  590.54   20.20
   2 -10   3  608.84   21.00
   2  10  -3  623.04   22.10
   2 -10   3  623.34   19.80
   2  10  -3  604.54   21.10
  -2  10  -3  574.44   19.60
  -2 -10   3  562.24   19.50
  -2  10  -3  605.54   21.50
  -2  10  -3  607.24   20.70
  -2  10  -3  589.94   20.50
  -2 -10   3  593.94   21.80
   2   9  -3   79.09    4.80
   2  -9   3   83.09    4.80
   2   9  -3   83.89    4.40
   2  -9   3   83.39    4.00
   2   9  -3   85.79    5.50
  -2  -9   3   86.69    5.50
  -2   9  -3   75.59    4.30
  -2   9  -3   83.59    5.10
  -2   9  -3   76.89    4.00
  -2   9  -3   81.69    4.50
   2  -8   3   64.19    7.50
   2   8  -3   85.09   10.20
   2   8  -3   83.99    4.10
   2   8  -3   80.29    4.50
   2   8  -3   82.19    5.00
   2  -8   3   81.29    3.80
   2  -8   3   77.59    4.40
   2  -8   3   76.19    3.30
  -2  -8   3   72.89    3.80
  -2  -8   3   86.69    5.20
  -2   8  -3   75.39    4.10
  -2   8  -3   82.59    3.80
  -2   8  -3   82.89    4.70
  -2   8  -3   90.69   11.70
   2  -7   3   35.50    4.70
   2  -7   3   34.80    2.10
   2   7  -3   35.10    2.70
   2   7  -3   34.80    2.30
   2   7  -3   28.90    5.20
   2  -7   3   33.80    2.60
   2  -7   3   31.60    1.90
   2  -7   3   28.50    2.30
   2   7  -3   37.10    3.10
  -2  -7   3   36.70    3.10
  -2   7  -3   34.60    2.20
  -2   7  -3   47.30    7.40
  -2   7  -3   37.00    2.90
  -2   7  -3   34.30    2.60
   2   6  -3  374.76   12.90
   2   6  -3  381.36   17.90
   2  -6   3  385.36   17.90
   2  -6   3  402.06   16.10
   2   6  -3  392.36   13.80
   2  -6   3  397.06   13.80
   2   6  -3  382.66   13.40
   2  -6   3  365.66   12.70
  -2  -6   3  375.76   14.00
  -2   6  -3  375.66   16.10
  -2  -6   3  374.16   15.60
  -2   6  -3  386.36   12.80
  -2   6  -3  406.46   18.50
   2  -5   3  398.46   17.10
   2   5  -3  412.26   18.00
   2  -5   3  389.16   15.80
   2   5  -3  405.06   13.50
   2   5  -3  454.95   15.80
   2  -5   3  400.66   14.10
  -2   5  -3  384.86   13.20
  -2   5  -3  402.46   15.90
  -2  -5   3  386.36   16.50
  -2   5  -3  413.16   18.00
  -2  -5   3  394.86   14.40
   2  -4   3 2708.93   85.59
   2  -4   3 2843.42   84.59
   2   4  -3 2661.93   83.59
   2  -4   3 2692.53   86.49
  -2  -4   3 2635.34   84.49
  -2   4  -3 2819.62   87.79
  -2   4  -3 2653.93   85.19
  -2  -4   3 2672.83   85.79
   2  -3   3  985.50   33.40
   2   3  -3  954.80   31.00
   2   3  -3  931.71   33.70
   2  -3   3 1016.80   32.90
  -2  -3   3  955.90   32.50
  -2   3  -3 1023.20   34.50
  -2   3  -3  992.40   33.00
  -2  -3   3 1001.60   31.70
  -2   3  -3 1009.40   32.60
   2  -2   3 4027.60  123.39
   2   2  -3 3884.81  122.29
   2  -2   3 4220.88  123.19
   2  -2   3 3924.91  124.09
  -2  -2   3 3913.21  122.29
  -2   2  -3 4100.19  124.49
  -2   2  -3 3817.22  122.89
  -2   2  -3 3863.21  123.79
   2   1  -3 1234.88   38.20
   2  -1   3 1230.78   39.70
   2   1  -3 1212.48   37.90
   2  -1   3 1169.28   40.00
   2  -1   3 1233.18   39.30
   2   1  -3 1252.17   38.30
  -2  -1   3 1171.98   37.70
  -2   1  -3 1227.78   39.40
  -2  -1   3 1228.78   38.50
  -2   1  -3 1182.48   40.40
  -2   1  -3 1200.58   39.40
  -2   1  -3 1243.48   39.80
   2   0  -3 2610.94   79.79
   2   0  -3 2524.35   78.69
   2   0  -3 2660.63   79.59
   2   0   3 2638.04   80.99
   2   0   3 2496.75   81.29
  -2   0   3 2545.65   79.49
  -2   0  -3 2671.53   81.09
  -2   0  -3 2557.34   80.79
  -2   0  -3 2506.25   81.59
  -2   0   3 2538.65   79.39
  -2   0  -3 2654.63   80.89
   2   1   3 1179.68   39.90
   2  -1  -3 1267.17   38.80
   2   1   3 1208.48   38.30
   2  -1  -3 1177.68   39.90
   2  -1  -3 1282.17   38.50
   2   1   3 1182.68   40.20
   2   1   3 1240.68   39.60
  -2  -1  -3 1165.88   39.40
  -2  -1  -3 1263.67   39.90
  -2  -1  -3 1169.88   39.90
  -2   1   3 1186.58   38.60
  -2  -1  -3 1255.87   39.80
  -2   1   3 1237.98   38.10
   2   2   3 4125.49  125.39
   2  -2  -3 3955.10  124.99
   2  -2  -3 4213.08  124.49
   2  -2  -3 4083.59  125.39
   2   2   3 4071.69  125.79
   2   2   3 4088.89  124.29
   2   2   3 3967.50  126.29
  -2  -2  -3 3853.51  126.89
  -2   2   3 4063.49  123.79
  -2   2   3 4017.60  124.69
  -2  -2  -3 4005.70  125.29
   2  -3  -3  974.30   32.30
   2   3   3  959.20   31.30
   2  -3  -3  944.91   32.00
   2   3   3  987.70   32.90
   2   3   3  967.80   33.00
   2  -3  -3 1024.90   32.20
  -2  -3  -3  961.50   32.90
  -2   3   3  965.10   31.30
  -2  -3  -3  984.70   33.20
  -2   3   3  967.60   31.30
   2   4   3 2685.33   85.19
   2  -4  -3 2584.84   83.59
   2   4   3 2579.84   84.89
   2  -4  -3 2714.63   84.49
   2  -4  -3 2734.53   84.49
  -2  -4  -3 2699.23   85.19
  -2   4   3 2659.93   83.89
  -2  -4  -3 2686.03   85.69
  -2   4   3 2725.33   83.39
   2  -5  -3  401.16   15.70
   2  -5  -3  383.96   13.00
   2   5   3  395.06   14.20
   2   5   3  372.66   13.60
   2  -5  -3  391.86   15.90
   2  -5  -3  379.66   14.90
  -2   5   3  385.36   14.80
  -2  -5  -3  410.86   17.50
  -2   5   3  382.36   13.30
  -2  -5  -3  390.46   13.80
  -2   5   3  350.16   15.90
  -2  -5  -3  431.16   16.70
  -2  -5  -3  412.66   15.40
  -2  -5  -3  380.36   13.10
   2   6   3  373.66   15.10
   2   6   3  397.46   14.50
   2   6   3  404.86   14.20
   2  -6  -3  392.16   12.90
   2  -6  -3  401.66   16.40
   2   6   3  370.96   13.00
   2   6   3  393.06   17.80
  -2  -6  -3  371.26   15.80
  -2  -6  -3  385.56   14.00
  -2  -6  -3  370.76   18.00
  -2  -6  -3  385.26   14.90
  -2  -6  -3  381.26   13.10
  -2  -6  -3  375.86   18.10
   2   7   3   36.10    3.10
   2   7   3   31.90    2.80
   2  -7  -3   27.40    4.50
   2   7   3   30.60    2.00
   2   7   3   37.70    5.00
   2   7   3   36.60    3.50
   2  -7  -3   34.70    2.20
   2   7   3   32.30    2.60
   2  -7  -3   35.80    2.30
  -2  -7  -3   41.20    2.30
  -2  -7  -3   36.10    3.00
  -2   7   3   34.10    2.30
  -2   7   3   34.60    2.50
  -2  -7  -3   33.40    4.20
  -2   7   3   31.30    2.70
  -2   7   3   32.60    2.70
  -2   7   3   29.90    2.90
  -2  -7  -3   39.50    2.60
  -2  -7  -3   26.00    4.90
  -2  -7  -3   39.50    2.50
   2  -8  -3  100.29    4.30
   2   8   3   79.49    5.00
   2   8   3   80.79    4.20
   2  -8  -3   81.49    3.90
   2   8   3   76.19    3.50
   2  -8  -3   88.59    9.90
   2  -8  -3   82.39    3.80
   2   8   3   76.89    5.40
   2   8   3   93.79    5.00
  -2   8   3   87.49    4.60
  -2  -8  -3   83.79    4.00
  -2  -8  -3   88.19    5.20
  -2  -8  -3   84.29    5.40
  -2   8   3   78.19    3.90
  -2  -8  -3   77.09    8.30
  -2  -8  -3   54.19   10.60
  -2   8   3   79.49    5.00
  -2   8   3   78.69    4.50
  -2  -8  -3   87.89    4.30
  -2   8   3   82.69    4.50
   2   9   3   89.09    6.00
   2  -9  -3   84.19    4.40
   2  -9  -3   88.99    5.10
   2   9   3   82.39    5.20
   2  -9  -3   84.69    3.90
   2   9   3   84.69    5.20
   2  -9  -3   84.39    4.20
  -2   9   3   81.29    4.60
  -2  -9  -3   79.19    4.30
  -2   9   3   82.89    4.50
  -2   9   3   85.09    5.30
  -2   9   3   81.19    4.70
  -2   9   3   81.49    4.50
  -2   9   3   83.19    4.60
  -2  -9  -3   91.49    4.60
  -2  -9  -3   82.09    5.40
  -2  -9  -3   81.29    4.00
   2 -10  -3  616.84   20.00
   2  10   3  601.74   21.60
   2 -10  -3  640.34   21.70
   2  10   3  629.14   23.00
   2 -10  -3  579.44   20.30
   2  10   3  614.54   21.90
   2 -10  -3  614.14   20.30
  -2  10   3  571.64   20.90
  -2 -10  -3  610.24   20.70
  -2  10   3  631.04   20.90
  -2 -10  -3  587.74   20.10
  -2 -10  -3  624.84   22.40
  -2 -10  -3  605.64   19.90
  -2  10   3  578.54   21.70
  -2  10   3  610.64   21.10
   2 -11  -3   88.79    4.10
   2  11   3   86.29    5.40
   2 -11  -3   94.09    4.60
   2 -11  -3   90.99    5.40
   2  11   3   89.49    5.50
   2  11   3   96.79    6.40
   2 -11  -3   88.39    4.50
  -2  11   3   90.49    4.90
  -2  11   3   85.99    5.80
  -2 -11  -3   90.29    4.70
  -2 -11  -3   87.39    3.80
  -2  11   3   84.49    6.30
  -2 -11  -3   94.59    5.80
   2 -12  -3  343.07   11.60
   2  12   3  348.77   13.40
   2  12   3  342.47   13.20
   2 -12  -3  361.46   13.40
   2  12   3  347.87   12.00
   2 -12  -3  353.26   12.20
   2 -12  -3  324.17   11.80
  -2  12   3  347.17   12.70
  -2 -12  -3  345.57   12.30
  -2 -12  -3  343.67   13.70
  -2  12   3  339.27   14.50
   2  13   3   19.00    2.30
   2  13   3   13.70    1.30
   2 -13  -3   14.70    2.20
   2 -13  -3   16.90    1.70
   2  13   3   15.60    2.90
   2  13   3   15.90    2.20
  -2  13   3   17.80    2.00
  -2 -13  -3   17.30    1.60
   2  14   3   42.90    2.60
   2  14   3   43.20    2.70
   2 -14  -3   45.40    2.20
  -2 -14  -3   39.40    2.80
  -2  14   3   49.70    2.50
  -2 -14  -3   42.80    3.00
   3  13  -3  330.47   11.20
   3  13  -3  322.17   11.70
  -3 -13   3  319.77   11.90
  -3 -13   3  328.47   11.60
  -3  13  -3  318.97   11.30
   3  12  -3   18.80    2.30
   3  12  -3   23.50    3.20
   3  12  -3   18.70    2.30
   3 -12   3   18.80    1.60
   3  12  -3   18.70    1.80
  -3 -12   3   20.70    2.60
  -3  12  -3   19.10    2.80
  -3  12  -3   13.50    3.10
  -3  12  -3   21.50    2.20
   3 -11   3  324.07   12.30
   3  11  -3  334.47   11.50
   3  11  -3  349.87   13.70
   3 -11   3  343.07   11.50
   3  11  -3  341.87   13.70
   3  11  -3  321.47   12.00
  -3  11  -3  335.47   12.20
  -3  11  -3  323.57   12.10
  -3 -11   3  284.77   14.10
  -3  11  -3  314.37   12.90
   3  10  -3   69.69    5.10
   3 -10   3   69.69    4.30
   3  10  -3   67.79    4.50
   3  10  -3   67.29    4.10
   3 -10   3   65.89    3.50
  -3  10  -3   63.59    4.60
  -3  10  -3   65.89    4.00
  -3 -10   3   66.59    5.10
   3  -9   3  245.18    8.60
   3  -9   3  241.28   10.40
   3   9  -3  263.57   11.40
   3   9  -3  263.27   10.60
   3   9  -3  258.27   10.00
   3  -9   3  263.97    9.40
  -3   9  -3  246.78    9.80
  -3   9  -3  262.87   10.00
  -3  -9   3  259.57   11.50
  -3   9  -3  265.37   10.60
   3   8  -3  610.54   20.60
   3  -8   3  597.44   18.90
   3  -8   3  594.44   20.20
   3   8  -3  604.94   20.10
   3   8  -3  611.84   21.40
   3  -8   3  590.84   19.60
   3  -8   3  601.64   20.80
  -3  -8   3  532.45   19.90
  -3  -8   3  619.14   21.70
  -3   8  -3  571.74   19.30
  -3  -8   3  545.85   19.30
  -3   8  -3  596.74   20.60
  -3   8  -3  604.74   20.00
   3   7  -3  195.18    8.20
   3  -7   3  205.08    7.50
   3  -7   3  198.38    8.50
   3  -7   3  196.48    7.00
   3  -7   3  189.48   12.70
   3  -7   3  196.98    7.30
   3   7  -3  219.18    7.90
   3   7  -3  211.68   16.30
  -3  -7   3  194.78    7.40
  -3   7  -3  191.88    7.30
  -3   7  -3  191.78    8.20
  -3   7  -3  187.38    7.70
  -3  -7   3  204.28    9.10
  -3  -7   3  196.18    9.20
   3  -6   3 2814.82   89.99
   3   6  -3 3007.20   98.19
   3   6  -3 3011.50   90.49
   3   6  -3 2943.71   91.39
   3   6  -3 2845.52   90.89
   3  -6   3 2859.71   89.69
   3  -6   3 2895.91   97.99
   3  -6   3 3009.40   95.29
   3  -6   3 3203.68   93.79
  -3   6  -3 2950.30   98.59
  -3   6  -3 2948.61   89.99
  -3   6  -3 2765.42   90.59
  -3  -6   3 2920.91   91.99
  -3   6  -3 2890.91   94.89
   3   5  -3  665.33   21.40
   3  -5   3  666.03   21.20
   3  -5   3  697.53   27.60
   3   5  -3  647.54   21.70
   3   5  -3  654.63   22.10
   3  -5   3  650.33   22.10
  -3   5  -3  686.33   24.90
  -3   5  -3  670.53   27.80
  -3  -5   3  649.04   24.50
  -3   5  -3  650.93   21.20
  -3  -5   3  663.13   22.80
   3  -4   3 1284.27   45.60
   3  -4   3 1291.57   40.80
   3  -4   3 1330.77   41.80
   3  -4   3 1352.06   44.60
   3   4  -3 1325.87   41.90
  -3  -4   3 1320.27   42.30
  -3  -4   3 1205.48   45.20
  -3   4  -3 1298.07   40.80
  -3   4  -3 1315.87   44.10
  -3   4  -3 1410.96   47.40
  -3  -4   3 1334.37   43.00
   3  -3   3  977.30   33.90
   3   3  -3  877.71   32.10
   3  -3   3  905.01   30.40
   3  -3   3 1005.20   33.00
   3   3  -3  920.71   30.10
  -3  -3   3  952.90   32.50
  -3   3  -3  967.30   32.60
  -3   3  -3  957.70   29.70
  -3   3  -3  953.80   35.00
  -3  -3   3  975.10   31.00
   3  -2   3 2212.38   72.99
   3   2  -3 2324.77   71.49
   3   2  -3 2115.69   70.79
   3  -2   3 2329.87   72.49
  -3  -2   3 2229.08   69.69
  -3   2  -3 2217.28   72.29
  -3   2  -3 2279.37   72.39
  -3   2  -3 2394.86   74.79
   3  -1   3  698.93   24.00
   3   1  -3  670.63   21.80
   3   1  -3  689.63   23.10
   3  -1   3  677.83   24.70
   3   1  -3  669.63   22.50
  -3   1  -3  689.03   25.80
  -3  -1   3  661.53   22.30
  -3   1  -3  684.43   24.30
   3   0  -3  208.48   10.80
   3   0  -3  198.18    8.20
   3   0   3  200.38    9.50
  -3   0  -3  193.78    9.30
  -3   0  -3  208.48   10.40
  -3   0   3  191.68    8.10
   3   1   3  692.93   24.30
   3  -1  -3  677.13   23.10
   3  -1  -3  685.63   23.10
   3   1   3  685.33   22.20
  -3  -1  -3  687.03   24.50
  -3  -1  -3  611.34   23.50
  -3   1   3  664.03   23.00
   3  -2  -3 2089.89   71.99
   3   2   3 2257.57   71.09
   3  -2  -3 2225.28   69.99
   3  -2  -3 2087.79   70.19
   3   2   3 2239.68   68.69
  -3  -2  -3 2246.48   70.59
  -3  -2  -3 2273.97   71.59
   3   3   3  974.00   33.90
   3  -3  -3  992.80   33.30
   3  -3  -3  993.50   33.20
   3   3   3  978.80   31.60
   3   3   3  954.30   31.20
  -3  -3  -3  957.30   34.50
  -3  -3  -3  951.10   30.60
  -3   3   3  953.20   31.90
  -3  -3  -3  976.80   33.50
   3   4   3 1351.46   45.00
   3  -4  -3 1347.97   44.20
   3   4   3 1293.07   40.80
   3  -4  -3 1164.28   48.50
   3   4   3 1313.57   41.50
   3   4   3 1355.76   42.10
  -3  -4  -3 1353.26   44.40
  -3   4   3 1300.27   40.90
  -3   4   3 1243.28   43.10
  -3  -4  -3 1304.07   45.60
  -3  -4  -3 1300.27   40.80
   3  -5  -3  665.43   25.70
   3   5   3  678.63   22.80
   3   5   3  688.73   22.00
   3  -5  -3  644.24   21.70
   3   5   3  682.63   23.40
  -3  -5  -3  691.63   23.10
  -3  -5  -3  667.73   22.00
  -3  -5  -3  706.33   28.10
  -3   5   3  648.54   23.70
  -3  -5  -3  711.63   26.20
   3   6   3 2954.10   92.19
   3   6   3 2964.90   92.69
   3  -6  -3 3046.50   96.09
   3   6   3 2934.51   90.89
   3   6   3 2913.71   91.29
   3  -6  -3 2842.12   90.59
   3  -6  -3 2993.20   90.79
   3  -6  -3 2839.82   90.39
   3   6   3 2820.12   91.99
   3   6   3 2851.31   90.49
  -3   6   3 3100.69   91.49
  -3  -6  -3 2796.82   90.89
  -3  -6  -3 2889.51   91.49
  -3  -6  -3 2761.22   98.59
  -3  -6  -3 2987.60   96.49
  -3  -6  -3 3107.99   92.79
  -3  -6  -3 2862.41   95.29
  -3   6   3 3403.26   93.39
   3  -7  -3  206.78    7.60
   3  -7  -3  207.18   13.30
   3   7   3  206.78    8.20
   3   7   3  186.18   12.40
   3   7   3  198.18    7.40
   3   7   3  206.98    7.90
   3   7   3  218.78    9.70
   3  -7  -3  215.68    7.80
   3   7   3  212.48    8.90
   3  -7  -3  203.88    7.40
   3   7   3  196.38    8.90
  -3   7   3  195.68    8.10
  -3  -7  -3  208.58    8.20
  -3   7   3  207.48    8.10
  -3  -7  -3  196.88   10.60
  -3  -7  -3  202.08    7.90
  -3  -7  -3  206.68    7.60
  -3   7   3  200.18    7.70
  -3  -7  -3  199.98   13.70
  -3  -7  -3  203.68    9.10
   3  -8  -3  601.84   19.90
   3  -8  -3  608.64   19.50
   3  -8  -3  572.94   21.20
   3   8   3  629.14   22.40
   3   8   3  594.54   19.30
   3   8   3  599.04   21.30
  -3  -8  -3  612.84   21.80
  -3  -8  -3  601.24   20.30
  -3   8   3  584.64   20.00
  -3  -8  -3  590.74   19.90
  -3   8   3  615.24   20.30
  -3   8   3  559.64   20.40
   3   9   3  271.77   11.30
   3  -9  -3  270.17   10.00
   3  -9  -3  268.57    9.50
   3  -9  -3  270.77    9.80
   3   9   3  267.07   12.20
   3   9   3  251.07    9.00
   3   9   3  274.27   11.40
  -3  -9  -3  267.07   10.30
  -3  -9  -3  270.67   11.80
  -3   9   3  261.87   10.30
  -3  -9  -3  252.57   10.70
  -3   9   3  268.17   10.40
  -3  -9  -3  267.07    9.50
  -3   9   3  271.27   10.10
  -3   9   3  252.07    9.60
   3 -10  -3   72.19    3.90
   3 -10  -3   65.79    4.50
   3  10   3   68.49    5.50
   3  10   3   63.29    4.70
   3  10   3   73.29    4.90
   3  10   3   66.29    4.00
   3 -10  -3   67.79    3.40
   3 -10  -3   66.99    3.70
  -3 -10  -3   68.89    5.10
  -3 -10  -3   67.69    4.00
  -3  10   3   57.69    4.20
  -3  10   3   68.69    4.10
   3  11   3  392.46   14.90
   3 -11  -3  336.57   11.70
   3  11   3  333.67   12.30
   3 -11  -3  366.56   14.80
   3 -11  -3  348.47   12.40
   3  11   3  350.36   13.50
   3  11   3  337.37   14.50
  -3  11   3  346.37   12.60
  -3 -11  -3  301.97   14.50
  -3 -11  -3  341.77   12.50
   3 -12  -3   20.40    2.40
   3 -12  -3   20.00    2.00
   3  12   3   24.80    3.10
   3  12   3   20.20    1.80
   3 -12  -3   16.70    2.20
   3  12   3   21.30    2.60
   3  12   3   17.10    2.90
  -3 -12  -3   21.30    2.20
  -3 -12  -3   21.90    2.70
  -3  12   3   19.60    2.20
   3  13   3  330.57   11.90
   3 -13  -3  333.77   11.00
   3  13   3  325.17   11.70
   3 -13  -3  312.27   11.70
  -3 -13  -3  320.97   11.90
  -3 -13  -3  308.77   12.10
  -3  13   3  338.37   11.30
   4  13  -3   23.00    2.00
  -4 -13   3   23.50    2.70
  -4  13  -3   20.20    1.70
   4 -12   3   84.49    3.50
   4  12  -3   84.89    4.40
   4  12  -3   90.79    4.10
   4  12  -3   81.99    3.40
  -4 -12   3   89.39    5.20
  -4 -12   3   85.39    4.10
  -4  12  -3   86.09    4.20
   4  11  -3    2.40    1.60
   4  11  -3    3.80    1.10
   4 -11   3    3.00    0.90
   4  11  -3    4.80    1.00
   4  11  -3    4.40    1.30
  -4  11  -3    2.10    1.00
  -4 -11   3    4.30    1.40
  -4 -11   3    4.10    1.80
   4  10  -3  151.68    6.20
   4 -10   3  153.28    6.00
   4  10  -3  141.99    7.80
   4  10  -3  152.68    6.60
   4  10  -3  143.69    7.10
  -4 -10   3  153.58    7.90
  -4  10  -3  148.59    6.50
   4   9  -3  165.48    7.60
   4   9  -3  155.68    8.20
   4  -9   3  162.28    6.40
   4  -9   3  153.28    7.00
   4  -9   3  162.48    7.60
   4   9  -3  171.08    7.20
  -4  -9   3  169.18    8.50
  -4   9  -3  152.28    6.70
  -4   9  -3  155.88    7.40
  -4   9  -3  156.88    6.90
   4   8  -3  344.47   12.60
   4  -8   3  343.47   13.20
   4   8  -3  340.07   13.10
   4   8  -3  349.07   13.80
   4  -8   3  323.07   11.10
   4  -8   3  332.27   11.80
   4  -8   3  340.17   12.80
  -4  -8   3  328.97   12.40
  -4   8  -3  334.67   12.70
  -4   8  -3  322.07   12.20
  -4  -8   3  346.17   14.10
   4  -7   3  132.49    5.00
   4  -7   3  128.19    5.30
   4   7  -3  126.39    6.20
   4  -7   3  141.89    5.60
   4  -7   3  133.99    6.60
   4   7  -3  126.79    6.80
  -4   7  -3  129.79    5.30
  -4   7  -3  142.79    7.80
  -4  -7   3  122.99    6.40
  -4  -7   3  138.29    7.30
  -4   7  -3  127.09    6.10
   4   6  -3    7.00    1.70
   4   6  -3    6.70    1.40
   4   6  -3    4.70    1.40
   4  -6   3    5.60    0.80
   4  -6   3    7.10    1.70
   4  -6   3    6.70    1.10
   4  -6   3    4.80    1.10
   4  -6   3    2.70    4.90
  -4  -6   3    4.20    1.20
  -4  -6   3    5.90    1.80
  -4   6  -3   -0.10    5.40
  -4   6  -3    6.90    1.40
  -4   6  -3    5.90    1.00
  -4  -6   3    3.60    1.20
  -4   6  -3    5.10    1.30
   4  -5   3  237.88    8.30
   4  -5   3  240.88    9.20
   4  -5   3  228.28   12.90
   4  -5   3  229.68    7.80
   4  -5   3  229.18    8.10
   4   5  -3  224.98    8.60
   4   5  -3  218.98    8.70
   4   5  -3  228.98    9.20
  -4   5  -3  200.08   14.70
  -4  -5   3  225.98    9.70
  -4   5  -3  187.48   14.30
  -4  -5   3  229.88   11.50
  -4   5  -3  225.08    8.00
   4  -4   3  508.35   16.90
   4  -4   3  483.65   20.40
   4  -4   3  497.05   15.90
   4   4  -3  438.46   16.20
   4  -4   3  478.55   15.60
   4   4  -3  483.85   17.00
   4  -4   3  479.65   16.00
   4   4  -3  470.95   17.40
  -4  -4   3  492.15   17.50
  -4   4  -3  477.35   20.00
  -4   4  -3  477.85   15.70
  -4  -4   3  488.55   17.00
  -4   4  -3  483.45   20.40
  -4   4  -3  502.05   23.40
   4  -3   3  172.48    6.30
   4   3  -3  164.48    6.70
   4  -3   3  172.58    9.80
   4  -3   3  174.98    7.10
  -4  -3   3  168.28    6.60
  -4   3  -3  167.08   10.20
  -4  -3   3  168.78    7.50
  -4   3  -3  165.58    9.30
  -4   3  -3  165.68   11.60
  -4   3  -3  170.78    6.20
   4   2  -3  368.36   13.70
   4   2  -3  357.96   12.30
   4  -2   3  366.56   12.90
   4  -2   3  365.26   17.10
   4  -2   3  387.76   15.70
   4   2  -3  360.26   15.00
   4  -2   3  365.96   12.10
  -4   2  -3  345.07   15.60
  -4   2  -3  351.46   15.00
  -4   2  -3  352.76   12.00
  -4  -2   3  353.16   13.30
  -4  -2   3  350.96   15.10
  -4   2  -3  374.96   18.10
   4   1  -3   31.10    3.20
   4  -1   3   38.50    2.30
   4  -1   3   35.60    2.50
   4  -1   3   31.80    4.60
   4   1  -3   27.50    2.00
   4  -1   3   33.60    3.90
   4   1  -3   34.20    4.20
  -4   1  -3   31.20    2.00
  -4  -1   3   26.70    3.70
  -4   1  -3   31.70    5.30
  -4   1  -3   30.40    3.80
   4   0  -3 4748.92  158.78
   4   0   3 5101.09  151.88
   4   0  -3 4850.21  151.08
   4   0   3 4985.90  155.68
   4   0  -3 4952.30  153.38
  -4   0  -3 5111.79  154.08
  -4   0   3 4841.12  154.28
  -4   0  -3 4983.40  155.88
   4   1   3   31.80    4.70
   4   1   3   31.40    2.50
   4  -1  -3   33.30    4.10
   4  -1  -3   29.90    2.10
   4  -1  -3   36.80    3.80
   4   1   3   33.70    2.30
  -4  -1  -3   33.00    2.00
  -4  -1  -3   36.90    4.10
  -4   1   3   34.00    3.80
   4   2   3  357.46   12.70
   4  -2  -3  379.46   15.50
   4  -2  -3  370.76   15.20
   4   2   3  371.16   16.30
  -4  -2  -3  380.86   15.30
  -4   2   3  338.17   13.90
  -4  -2  -3  358.96   13.00
  -4  -2  -3  332.17   16.40
  -4  -2  -3  353.96   12.10
   4  -3  -3  169.28    6.40
   4   3   3  158.08   15.40
   4   3   3  166.98    7.00
   4  -3  -3  165.38    9.40
   4   3   3  174.28    7.50
   4  -3  -3  157.88    6.70
   4   3   3  172.78    6.50
  -4  -3  -3  170.28    7.30
  -4  -3  -3  169.08   11.20
  -4  -3  -3  165.88    6.40
  -4  -3  -3  174.88    9.50
   4   4   3  485.15   16.60
   4  -4  -3  483.95   20.30
   4   4   3  481.65   16.30
   4  -4  -3  488.65   16.50
   4   4   3  493.75   17.60
   4   4   3  483.55   22.10
   4   4   3  485.45   16.10
   4   4   3  487.05   17.10
  -4  -4  -3  477.85   16.20
  -4  -4  -3  484.05   16.50
  -4  -4  -3  482.95   16.00
  -4   4   3  496.05   16.40
  -4  -4  -3  496.85   20.10
  -4  -4  -3  472.55   23.20
  -4  -4  -3  512.35   17.50
  -4   4   3  482.65   16.10
  -4   4   3  488.85   16.70
   4   5   3  224.48    9.50
   4  -5  -3  242.38    8.50
   4   5   3  233.18    8.70
   4  -5  -3  233.08    8.40
   4  -5  -3  237.58    8.60
   4   5   3  236.98   10.10
   4   5   3  234.28    9.00
   4  -5  -3  230.58   13.00
   4  -5  -3  225.08    8.80
   4   5   3  240.98    8.50
  -4  -5  -3  233.38   21.30
  -4   5   3  222.98    8.60
  -4   5   3  236.48    8.70
  -4  -5  -3  238.78   13.30
  -4   5   3  223.68    9.20
  -4  -5  -3  230.18    8.40
  -4  -5  -3  234.98    9.80
  -4  -5  -3  232.18    8.90
  -4  -5  -3  230.68    8.60
  -4   5   3  235.28    8.50
  -4   5   3  238.08    8.90
   4   6   3    5.30    2.00
   4  -6  -3    6.20    1.30
   4   6   3    5.50    1.90
   4   6   3    5.90    1.00
   4  -6  -3    7.20    1.10
   4   6   3    9.10    2.00
   4  -6  -3    8.70    5.40
   4  -6  -3    6.00    1.10
   4   6   3    4.80    1.20
   4  -6  -3    5.60    1.00
   4   6   3    5.80    1.30
  -4   6   3    8.00    1.50
  -4  -6  -3    5.40    1.00
  -4  -6  -3    4.00    5.20
  -4   6   3    5.60    1.10
  -4   6   3    4.90    1.30
  -4  -6  -3    6.20    1.50
  -4   6   3    7.40    1.20
  -4  -6  -3    4.10    1.40
  -4  -6  -3    9.00    1.40
  -4   6   3    6.20    1.20
   4   7   3  130.69    6.80
   4   7   3  129.39    5.30
   4  -7  -3  137.09    5.70
   4   7   3  134.49    6.20
   4   7   3  127.79    5.60
   4   7   3  135.49    7.50
   4  -7  -3  124.09    6.30
  -4   7   3  137.99    6.00
  -4   7   3  137.09    5.70
  -4  -7  -3  133.49    7.20
  -4  -7  -3  124.29    5.50
  -4   7   3  124.09    5.40
  -4  -7  -3  134.69    6.10
  -4  -7  -3  127.99    5.40
   4   8   3  347.87   12.70
   4  -8  -3  350.36   12.20
   4   8   3  338.27   14.40
   4   8   3  355.46   13.70
   4  -8  -3  347.87   12.00
   4   8   3  325.37   13.50
   4   8   3  326.57   11.50
   4  -8  -3  339.87   11.70
  -4   8   3  347.67   12.20
  -4  -8  -3  338.47   12.50
  -4   8   3  320.07   12.30
  -4  -8  -3  333.57   14.00
  -4  -8  -3  319.87   11.40
  -4   8   3  343.37   12.50
   4   9   3  156.58    8.10
   4   9   3  163.48    8.10
   4  -9  -3  171.28    6.70
   4   9   3  166.88    7.20
   4  -9  -3  167.98    6.90
   4   9   3  173.18    9.00
   4  -9  -3  164.38    6.40
  -4   9   3  167.58    7.20
  -4  -9  -3  161.48    7.10
  -4  -9  -3  158.68    8.40
  -4   9   3  163.58    6.60
  -4   9   3  158.58    7.00
  -4   9   3  165.98    6.90
   4  10   3  153.28    6.60
   4  10   3  144.99    7.50
   4 -10  -3  148.69    7.10
   4 -10  -3  151.58    6.40
   4 -10  -3  148.99    5.90
   4 -10  -3  157.38    6.30
   4  10   3  149.19    8.30
   4  10   3  158.88    7.70
  -4  10   3  155.28    6.60
  -4  10   3  144.39    6.10
  -4  10   3  152.28    8.30
  -4 -10  -3  154.28    8.00
  -4 -10  -3  147.09    6.50
   4  11   3    2.70    1.40
   4 -11  -3    3.10    1.50
   4  11   3    4.00    1.00
   4  11   3    2.00    1.90
   4 -11  -3    2.30    0.80
   4 -11  -3    3.10    1.10
   4  11   3    3.40    1.50
   4 -11  -3    3.40    1.00
  -4  11   3    4.70    1.20
  -4 -11  -3    2.30    1.20
  -4 -11  -3    3.20    1.10
   4 -12  -3   82.79    3.40
   4 -12  -3   94.59    4.90
   4  12   3   86.09    5.20
   4 -12  -3   93.19    4.00
   4  12   3   85.89    3.70
  -4 -12  -3   92.99    5.40
  -4  12   3   91.19    4.20
  -4 -12  -3   87.99    5.00
   4  13   3   18.80    1.80
   4 -13  -3   16.50    1.40
  -4 -13  -3   22.10    2.00
  -4 -13  -3   18.90    1.90
   5 -12   3  170.28    6.00
   5  12  -3  176.68    6.50
  -5 -12   3  182.98    6.70
   5  11  -3  143.69    5.30
   5  11  -3  133.59    5.60
   5  11  -3  143.49    6.00
   5 -11   3  139.89    5.30
   5  11  -3  138.99    6.10
  -5  11  -3  138.19    5.80
  -5 -11   3  150.88    6.40
  -5 -11   3  146.09    6.40
   5 -10   3    5.90    1.10
   5  10  -3    6.20    1.20
   5  10  -3    7.70    1.50
   5  10  -3    7.50    1.60
   5  10  -3    3.00    2.30
   5  10  -3    7.30    1.40
  -5  10  -3    8.70    1.60
  -5 -10   3    6.70    2.10
  -5 -10   3   10.80    2.20
  -5 -10   3    4.40    1.60
   5   9  -3   29.10    2.80
   5  -9   3   27.30    2.10
   5  -9   3   25.10    2.80
   5   9  -3   27.70    3.60
   5   9  -3   29.10    2.40
   5   9  -3   35.90    4.90
   5   9  -3   32.10    2.80
  -5  -9   3   26.80    2.70
  -5   9  -3   28.60    2.60
  -5  -9   3   28.10    3.40
  -5  -9   3   25.00    3.30
  -5  -9   3   22.10    2.20
   5   8  -3  239.08   10.70
   5   8  -3  250.07    9.30
   5   8  -3  246.18   10.00
   5  -8   3  239.48    8.90
   5  -8   3  238.38    8.20
   5   8  -3  240.08    9.70
   5   8  -3  242.38    9.70
   5  -8   3  242.98   10.20
  -5  -8   3  234.48    9.50
  -5  -8   3  261.57   10.70
  -5  -8   3  227.08   10.00
  -5   8  -3  234.18    9.30
  -5  -8   3  249.48   11.20
   5   7  -3  374.86   13.40
   5  -7   3  361.66   13.00
   5  -7   3  383.36   13.10
   5   7  -3  397.26   14.00
   5  -7   3  376.06   12.60
   5   7  -3  383.46   14.00
   5   7  -3  384.06   14.90
   5   7  -3  361.16   14.00
   5  -7   3  391.16   14.70
  -5  -7   3  368.26   14.40
  -5  -7   3  394.76   15.60
  -5  -7   3  369.36   13.90
  -5   7  -3  386.86   13.70
  -5  -7   3  389.06   14.80
   5   6  -3  797.62   27.80
   5  -6   3  861.31   27.20
   5  -6   3  842.22   26.60
   5   6  -3  886.31   28.10
   5  -6   3  836.72   27.00
   5   6  -3  850.71   27.50
   5  -6   3  847.32   28.50
   5   6  -3  843.32   28.00
   5   6  -3  796.62   28.40
  -5   6  -3  813.92   27.60
  -5  -6   3  865.91   28.80
  -5  -6   3  863.11   27.90
  -5  -6   3  871.11   29.70
  -5  -6   3  833.72   28.60
  -5  -6   3  825.62   28.20
   5  -5   3  832.72   26.60
   5   5  -3  800.72   27.70
   5   5  -3  853.91   27.40
   5  -5   3  818.82   26.20
   5   5  -3  745.53   27.70
   5  -5   3  858.81   26.80
   5  -5   3  851.31   28.00
  -5  -5   3  805.32   27.80
  -5  -5   3  870.91   29.00
  -5   5  -3  941.11   28.10
  -5  -5   3  803.32   27.00
  -5  -5   3  809.22   27.90
  -5   5  -3  785.92   26.20
  -5  -5   3  827.72   28.10
   5  -4   3  155.58    5.80
   5  -4   3  160.68   12.10
   5   4  -3  152.78    6.30
   5  -4   3  157.88    6.30
   5   4  -3  150.68    6.60
   5   4  -3  163.38    6.70
   5  -4   3  157.18    6.10
   5  -4   3  156.28    7.10
  -5  -4   3  161.18    7.20
  -5   4  -3  159.38    6.80
  -5   4  -3  166.48   14.80
  -5   4  -3  162.18   16.70
  -5  -4   3  158.08    7.20
  -5  -4   3  154.18    6.50
  -5  -4   3  151.48    7.10
   5  -3   3  476.75   15.70
   5   3  -3  457.55   16.10
   5  -3   3  493.65   21.50
   5  -3   3  482.55   15.90
   5   3  -3  483.15   17.60
   5  -3   3  478.55   16.70
   5  -3   3  474.45   15.40
  -5   3  -3  459.05   19.20
  -5  -3   3  479.25   16.80
  -5  -3   3  467.25   16.70
  -5  -3   3  463.95   16.70
  -5   3  -3  460.15   15.40
  -5   3  -3  458.65   16.50
  -5   3  -3  438.36   24.00
   5  -2   3  242.08   13.10
   5   2  -3  208.48   10.40
   5  -2   3  235.38    9.40
   5  -2   3  240.18   16.10
   5  -2   3  242.38    8.80
   5  -2   3  239.58    8.30
   5  -2   3  234.08    8.70
  -5  -2   3  243.08    9.50
  -5   2  -3  232.78   14.50
  -5   2  -3  234.78   11.80
  -5  -2   3  233.38    9.40
  -5  -2   3  240.58    8.90
  -5  -2   3  208.48    9.40
  -5   2  -3  256.87    9.90
  -5   2  -3  228.68    8.20
   5  -1   3   63.09    3.10
   5   1  -3   50.39    5.40
   5   1  -3   57.59    3.20
   5  -1   3   66.49    3.90
   5  -1   3   56.69    2.90
  -5  -1   3   57.79    3.30
  -5   1  -3   54.79    3.00
  -5  -1   3   57.09    3.40
  -5   1  -3   59.99    5.70
  -5   1  -3   52.59    2.80
  -5   1  -3   55.69    3.70
  -5  -1   3   59.39    4.60
   5   0   3  703.43   22.20
   5   0   3  679.33   22.70
   5   0  -3  680.53   22.30
   5   0   3  676.83   21.80
   5   0  -3  664.93   25.20
   5   0   3  651.63   29.00
   5   0   3  741.63   25.80
  -5   0   3  707.93   22.50
  -5   0   3  648.64   23.70
  -5   0   3  674.03   22.50
  -5   0   3  671.73   22.80
  -5   0  -3  655.63   23.10
  -5   0  -3  656.33   21.70
  -5   0  -3  691.73   25.10
   5   1   3   54.59    3.00
   5   1   3   57.89    3.10
   5  -1  -3   59.49    6.20
   5   1   3   54.59    5.10
  -5  -1  -3   54.09    2.80
  -5   1   3   60.09    3.60
  -5   1   3   60.39    6.00
  -5   1   3   53.19    3.40
  -5  -1  -3   53.09    3.80
  -5   1   3   58.19    3.20
  -5  -1  -3   53.69    5.80
   5  -2  -3  244.68    9.50
   5   2   3  238.88    9.00
   5   2   3  235.28    8.50
   5  -2  -3  197.48   10.00
   5   2   3  241.08    9.00
   5  -2  -3  247.08   12.80
   5   2   3  216.18   16.20
   5  -2  -3  247.88   10.90
   5  -2  -3  218.68    9.60
   5   2   3  257.77   10.10
  -5   2   3  228.38    9.10
  -5  -2  -3  226.98    8.40
  -5   2   3  227.48    9.70
  -5  -2  -3  264.67   11.70
  -5   2   3  228.08    9.10
  -5   2   3  252.87    9.10
  -5  -2  -3  201.68   16.50
  -5   2   3  238.48    8.90
   5   3   3  469.65   15.60
   5  -3  -3  479.45   20.60
   5   3   3  460.15   16.40
   5   3   3  490.45   16.30
   5   3   3  474.65   16.80
   5  -3  -3  486.95   15.90
   5   3   3  470.15   17.00
   5  -3  -3  486.75   16.80
  -5  -3  -3  464.35   19.90
  -5   3   3  458.75   16.20
  -5   3   3  462.55   15.70
  -5  -3  -3  455.35   15.40
  -5   3   3  492.15   16.00
  -5  -3  -3  455.55   17.40
  -5   3   3  428.96   16.50
  -5  -3  -3  454.85   17.20
  -5   3   3  438.56   15.90
   5   4   3  156.78    7.10
   5   4   3  156.28    6.10
   5  -4  -3  149.99   11.40
   5   4   3  162.08    6.80
   5  -4  -3  156.58    6.80
   5   4   3  148.59    7.60
   5  -4  -3  161.18    6.40
   5  -4  -3  167.08    6.30
   5  -4  -3  154.98    6.10
  -5   4   3  159.18    6.50
  -5  -4  -3  156.38   11.70
  -5   4   3  144.89    6.90
  -5   4   3  154.78    6.60
  -5   4   3  153.78    6.20
  -5   4   3  151.68    6.40
  -5  -4  -3  156.88    7.70
  -5  -4  -3  154.38    7.40
   5  -5  -3  851.81   26.80
   5   5   3  800.52   27.60
   5  -5  -3  845.82   26.70
   5  -5  -3  825.72   27.00
   5   5   3  833.02   27.20
   5   5   3  832.72   26.40
   5   5   3  808.62   28.50
  -5  -5  -3  788.02   26.10
  -5  -5  -3  799.02   33.30
  -5   5   3  823.42   26.40
  -5  -5  -3  746.63   30.10
  -5   5   3  829.02   26.90
  -5   5   3  811.42   26.60
  -5   5   3  787.02   27.00
  -5  -5  -3  850.41   28.40
  -5   5   3  853.31   26.80
   5   6   3  850.31   27.60
   5  -6  -3  826.62   28.20
   5  -6  -3  885.51   27.60
   5   6   3  832.42   30.00
   5  -6  -3  862.91   27.80
   5  -6  -3  904.71   28.10
   5   6   3  861.21   29.20
   5   6   3  877.91   28.60
  -5   6   3  857.91   28.40
  -5  -6  -3  882.51   30.10
  -5   6   3  871.81   28.30
  -5   6   3  870.01   27.80
  -5  -6  -3  861.21   29.80
  -5   6   3  815.12   28.80
  -5   6   3  862.71   28.00
   5   7   3  371.06   15.50
   5   7   3  376.86   14.70
   5  -7  -3  390.26   13.00
   5   7   3  380.06   12.90
   5  -7  -3  382.86   13.40
   5   7   3  373.06   13.90
   5  -7  -3  387.16   13.20
  -5  -7  -3  381.76   15.20
  -5   7   3  366.96   13.00
  -5   7   3  351.96   13.30
  -5  -7  -3  381.76   15.40
  -5   7   3  394.96   13.80
  -5   7   3  384.16   13.30
   5   8   3  249.48   11.50
   5   8   3  249.78    9.80
   5  -8  -3  247.88    9.10
   5  -8  -3  252.27    8.90
   5  -8  -3  250.67    9.40
   5   8   3  232.58    8.50
   5   8   3  248.68   10.60
  -5  -8  -3  253.87   11.20
  -5   8   3  245.98    9.30
  -5  -8  -3  232.98   11.10
  -5   8   3  251.07    9.70
   5  -9  -3   24.30    2.40
   5   9   3   31.80    3.90
   5  -9  -3   26.70    2.10
   5   9   3   28.10    2.60
   5  -9  -3   25.30    2.20
   5   9   3   28.30    3.20
  -5   9   3   28.40    2.40
  -5  -9  -3   30.20    3.50
  -5   9   3   27.70    2.30
  -5  -9  -3   29.60    3.80
  -5   9   3   28.80    2.60
   5  10   3    7.00    2.10
   5 -10  -3    8.50    1.40
   5 -10  -3    6.10    1.50
   5  10   3    5.60    1.30
   5 -10  -3    5.90    1.10
   5  10   3    7.60    1.70
   5 -10  -3    9.70    1.30
  -5 -10  -3    8.40    1.90
  -5  10   3    6.90    1.20
  -5  10   3    9.00    1.50
  -5 -10  -3    4.20    1.70
   5  11   3  150.38    7.90
   5 -11  -3  141.09    5.10
   5 -11  -3  141.59    5.50
   5  11   3  137.79    5.50
   5 -11  -3  148.09    6.70
   5 -11  -3  135.09    5.30
   5  11   3  107.19    7.50
  -5 -11  -3  135.69    6.60
  -5  11   3  141.99    5.60
  -5 -11  -3  136.79    6.70
   5 -12  -3  160.68    6.60
   5  12   3  172.38    6.10
   5  12   3  197.48    8.50
   5 -12  -3  180.68    6.20
  -5  12   3  182.58    6.30
  -5 -12  -3  159.28    8.20
  -5 -12  -3  162.18    7.10
   6  11  -3   14.60    0.90
   6  11  -3   15.70    1.50
   6 -11   3   13.20    1.00
  -6  11  -3   15.50    1.50
  -6 -11   3   13.70    1.70
   6  10  -3  149.79    5.60
   6  10  -3  147.29    5.80
   6 -10   3  147.89    5.50
   6  10  -3  155.08    6.20
  -6 -10   3  150.78    6.30
  -6  10  -3  146.59    5.90
   6  -9   3   51.69    2.70
   6   9  -3   53.89    3.30
   6   9  -3   53.99    2.90
   6   9  -3   54.89    3.40
   6  -9   3   44.30    3.30
  -6  -9   3   50.89    3.60
  -6   9  -3   51.59    3.10
  -6  -9   3   45.10    3.10
   6   8  -3   66.49    5.30
   6  -8   3   62.29    3.20
   6   8  -3   59.29    3.80
   6  -8   3   61.09    4.20
   6   8  -3   64.49    3.60
  -6  -8   3   64.89    4.40
  -6  -8   3   65.49    3.90
  -6  -8   3   63.39    3.60
  -6   8  -3   63.09    3.60
   6   7  -3   58.69    3.50
   6  -7   3   54.59    2.60
   6   7  -3   61.59    4.00
   6  -7   3   54.79    4.10
   6   7  -3   60.39    3.80
   6  -7   3   55.39    3.10
  -6   7  -3   58.09    3.60
  -6  -7   3   54.69    4.20
  -6  -7   3   49.50    3.60
  -6  -7   3   58.89    3.80
   6  -6   3  371.76   13.20
   6  -6   3  386.56   12.90
   6  -6   3  409.96   15.00
   6   6  -3  402.06   14.40
   6   6  -3  385.66   14.40
   6  -6   3  400.16   13.60
   6   6  -3  397.46   13.90
  -6  -6   3  395.66   14.50
  -6   6  -3  384.66   14.00
  -6  -6   3  386.36   14.90
  -6  -6   3  392.56   14.60
   6  -5   3  283.57   10.50
   6   5  -3  303.77   11.10
   6  -5   3  304.07   10.80
   6  -5   3  308.37   12.10
   6   5  -3  310.87   11.60
   6  -5   3  292.97   10.20
   6   5  -3  294.47   11.50
  -6   5  -3  301.77   11.30
  -6  -5   3  313.87   12.10
  -6  -5   3  295.47   11.70
  -6  -5   3  305.17   11.90
  -6  -5   3  290.27   10.80
   6  -4   3  240.88    9.00
   6  -4   3  246.38    9.20
   6   4  -3  243.68    9.40
   6  -4   3  249.78    8.70
   6   4  -3  247.48    9.80
  -6  -4   3  242.08    9.30
  -6  -4   3  242.58   10.00
  -6  -4   3  261.67   10.30
  -6   4  -3  254.77    9.90
  -6  -4   3  241.58   10.20
   6   3  -3   21.80    2.50
   6  -3   3   19.60    2.60
   6  -3   3   20.10    2.00
   6   3  -3   19.60    2.70
   6  -3   3   21.60    2.20
   6  -3   3   20.90    1.70
  -6  -3   3   19.50    2.50
  -6   3  -3   17.50    2.40
  -6  -3   3   19.30    3.00
  -6  -3   3   22.60    2.60
  -6  -3   3   19.80    2.30
   6  -2   3  141.89    5.60
   6   2  -3  147.89    6.60
   6  -2   3  144.89    6.90
   6   2  -3  164.98    8.60
   6  -2   3  145.39    5.90
   6   2  -3  134.09    6.00
  -6  -2   3  139.09    6.10
  -6  -2   3  138.09    6.50
  -6   2  -3  142.89    6.70
  -6  -2   3  127.99    7.30
   6   1  -3   79.09    4.30
   6  -1   3   75.39    4.10
   6  -1   3   76.59    3.90
   6  -1   3   83.39    3.70
   6   1  -3   72.59    4.20
   6  -1   3   81.59    4.80
   6   1  -3   81.49    4.20
  -6  -1   3   83.79    4.50
  -6  -1   3   80.39    4.40
  -6  -1   3   75.29    4.50
  -6   1  -3   77.99    3.90
  -6   1  -3   81.99    4.90
  -6  -1   3   76.69    4.60
   6   0   3  373.66   12.80
   6   0   3  387.86   14.30
   6   0   3  385.06   13.50
   6   0  -3  369.56   18.30
   6   0  -3  375.26   13.20
   6   0  -3  375.46   13.40
   6   0   3  371.06   13.10
  -6   0   3  351.56   13.70
  -6   0   3  359.56   14.20
  -6   0   3  392.26   14.80
  -6   0  -3  373.76   13.00
  -6   0   3  391.46   13.80
  -6   0  -3  405.66   16.20
  -6   0   3  364.16   14.50
   6  -1  -3   82.99    4.30
   6   1   3   79.29    3.80
   6   1   3   84.99    4.20
   6  -1  -3   84.39    4.40
   6  -1  -3   79.99    4.80
   6  -1  -3   76.59    4.10
   6  -1  -3   82.19    9.30
   6   1   3   81.79    4.30
   6   1   3   79.89    4.80
  -6   1   3   78.89    5.10
  -6   1   3   81.29    4.40
  -6   1   3   80.99    4.20
  -6  -1  -3   84.99    5.10
  -6  -1  -3   72.89    3.70
  -6   1   3   76.09    4.10
  -6   1   3   65.79    5.90
   6  -2  -3  144.49    6.00
   6  -2  -3  154.88    6.50
   6   2   3  139.59    6.10
   6  -2  -3  152.28    7.00
   6   2   3  144.19    5.90
   6   2   3  138.69    7.90
   6   2   3  148.69    7.10
  -6   2   3  159.68    8.00
  -6   2   3  137.09    7.10
  -6   2   3  128.99    7.70
  -6   2   3  157.98    7.20
  -6  -2  -3  140.79    7.40
   6  -3  -3   18.20    2.00
   6   3   3   19.10    2.20
   6   3   3   20.30    2.20
   6   3   3   19.50    2.60
   6   3   3   19.60    1.80
   6  -3  -3   21.70    2.30
   6  -3  -3   22.20    2.50
  -6   3   3   18.80    2.10
  -6   3   3   25.80    3.90
  -6  -3  -3   19.80    3.00
  -6   3   3   18.00    2.10
  -6   3   3   21.70    2.10
   6   4   3  252.77    9.00
   6  -4  -3  236.48    9.00
   6  -4  -3  241.68    9.90
   6  -4  -3  243.58    9.20
   6   4   3  247.38    9.80
   6   4   3  246.88    9.40
   6   4   3  251.97   10.40
  -6   4   3  245.48    9.50
  -6   4   3  235.68    9.40
  -6  -4  -3  250.27   10.90
  -6   4   3  254.37    9.20
  -6   4   3  249.58    9.50
   6  -5  -3  316.17   10.80
   6  -5  -3  298.27   11.10
   6   5   3  310.67   11.70
   6   5   3  295.97   12.00
   6   5   3  301.87   11.10
   6  -5  -3  305.37   11.60
   6   5   3  292.47   10.70
   6  -5  -3  308.27   11.00
  -6   5   3  306.57   10.90
  -6   5   3  296.47   11.10
  -6  -5  -3  323.97   13.00
  -6   5   3  315.27   11.20
  -6   5   3  288.37   11.20
  -6   5   3  301.87   11.30
   6  -6  -3  409.96   13.90
   6   6   3  381.46   14.60
   6  -6  -3  389.26   13.50
   6  -6  -3  366.06   14.00
   6   6   3  390.36   13.20
   6  -6  -3  403.96   13.40
   6   6   3  375.36   13.50
   6   6   3  392.16   14.30
   6   6   3  369.56   14.50
  -6  -6  -3  399.26   15.70
  -6  -6  -3  404.16   15.60
  -6   6   3  399.46   13.60
  -6   6   3  384.56   13.60
  -6   6   3  390.46   13.90
  -6   6   3  402.26   13.80
   6   7   3   55.49    2.80
   6   7   3   57.89    3.80
   6   7   3   55.19    4.00
   6   7   3   55.69    3.90
   6  -7  -3   58.99    3.30
   6  -7  -3   56.59    3.40
   6   7   3   54.59    4.60
   6  -7  -3   56.49    3.00
  -6   7   3   53.69    3.00
  -6   7   3   57.29    3.60
  -6  -7  -3   59.59    4.60
  -6  -7  -3   54.09    4.80
  -6   7   3   57.19    3.30
   6   8   3   68.99    4.30
   6   8   3   67.79    3.90
   6  -8  -3   68.79    3.40
   6   8   3   56.29    4.90
   6  -8  -3   64.69    3.20
  -6   8   3   61.39    3.60
  -6  -8  -3   61.09    4.90
  -6  -8  -3   64.79    5.10
  -6   8   3   62.29    3.40
   6  -9  -3   53.49    2.60
   6   9   3   46.80    3.10
   6  -9  -3   49.00    2.90
   6   9   3   42.80    4.60
   6  -9  -3   50.59    2.90
   6   9   3   43.90    3.50
  -6  -9  -3   56.49    4.40
  -6  -9  -3   50.19    3.90
  -6   9   3   50.79    2.90
  -6   9   3   53.49    2.90
   6  10   3  149.79    5.80
   6 -10  -3  153.18    5.60
   6 -10  -3  133.99    6.20
   6 -10  -3  146.59    5.30
   6 -10  -3  141.79    5.50
  -6  10   3  145.39    5.40
  -6 -10  -3  140.59    6.70
  -6  10   3  150.48    5.60
   6  11   3   13.60    1.10
   6 -11  -3   10.60    1.90
   6 -11  -3   14.20    1.30
   6 -11  -3   14.30    0.90
  -6  11   3   15.70    1.70
  -6 -11  -3   16.10    2.00
   7  10  -3    9.70    1.10
   7 -10   3    8.80    0.80
  -7 -10   3   10.80    1.80
  -7  10  -3   10.80    1.20
  -7 -10   3    9.70    1.10
   7   9  -3   56.39    3.40
   7   9  -3   60.59    2.80
   7  -9   3   64.09    2.80
   7   9  -3   62.59    3.00
   7   9  -3   64.29    3.30
  -7   9  -3   63.59    3.10
  -7  -9   3   63.39    3.20
   7   8  -3   80.69    3.80
   7   8  -3   70.79    4.80
   7  -8   3   75.79    4.30
   7   7  -3   55.09    3.10
   7  -7   3   52.89    3.80
   7   7  -3   58.59    3.50
   7  -7   3   59.99    3.00
   7   7  -3   55.89    3.50
  -7  -7   3   53.19    3.70
  -7  -7   3   53.99    3.40
  -7   7  -3   56.99    3.30
   7   6  -3  113.99    6.10
   7   6  -3  126.69    5.90
   7   6  -3  121.19    5.40
   7  -6   3  125.09    5.20
   7  -6   3  117.59    4.40
  -7  -6   3  119.69    5.80
  -7   6  -3  119.49    5.50
  -7  -6   3  124.09    6.00
   7   5  -3   64.19    4.00
   7  -5   3   58.79    2.70
   7  -5   3   58.99    3.30
   7   5  -3   57.79    3.80
   7   5  -3   59.59    3.50
   7  -5   3   59.99    4.20
  -7   5  -3   60.49    3.80
  -7  -5   3   61.69    4.10
  -7  -5   3   58.49    4.00
  -7  -5   3   53.29    3.00
   7  -4   3  623.24   21.80
   7   4  -3  615.74   20.70
   7  -4   3  625.84   20.50
   7  -4   3  590.24   20.30
   7  -4   3  584.74   20.00
   7   4  -3  602.34   21.50
   7   4  -3  636.44   21.30
  -7  -4   3  630.54   21.50
  -7   4  -3  620.64   21.10
  -7  -4   3  603.94   21.00
  -7  -4   3  647.94   21.70
   7  -3   3 1326.67   41.50
   7   3  -3 1331.47   42.70
   7  -3   3 1335.87   43.60
   7  -3   3 1310.37   41.90
   7  -3   3 1349.36   42.30
   7   3  -3 1334.47   42.40
   7   3  -3 1341.37   42.90
  -7  -3   3 1310.47   44.20
  -7  -3   3 1363.16   43.00
  -7  -3   3 1274.37   42.50
  -7  -3   3 1378.96   43.40
  -7   3  -3 1345.37   42.90
  -7  -3   3 1308.07   42.30
   7  -2   3  385.16   13.40
   7  -2   3  368.56   12.90
   7  -2   3  371.06   12.60
   7   2  -3  370.16   13.30
   7  -2   3  381.06   14.40
   7   2  -3  363.56   13.60
  -7  -2   3  381.66   13.80
  -7   2  -3  381.86   14.00
  -7  -2   3  365.86   13.30
  -7  -2   3  352.96   14.70
  -7  -2   3  393.86   14.30
  -7  -2   3  361.46   13.40
   7  -1   3  402.56   13.90
   7   1  -3  401.16   15.50
   7   1  -3  403.06   14.10
   7  -1   3  408.06   13.50
   7   1  -3  413.56   14.60
   7   1  -3  398.86   14.40
   7  -1   3  414.86   14.30
   7  -1   3  417.56   15.40
  -7  -1   3  412.46   15.00
  -7  -1   3  391.06   15.50
  -7  -1   3  378.26   14.20
  -7  -1   3  405.46   14.50
  -7   1  -3  396.06   14.90
  -7  -1   3  384.06   14.20
   7   0   3   64.59    3.90
   7   0   3   65.79    3.70
   7   0  -3   66.59    3.70
   7   0  -3   65.79    3.90
   7   0  -3   68.19    4.10
   7   0   3   71.19    3.40
   7   0  -3   64.29    4.60
   7   0   3   65.09    4.50
  -7   0   3   69.69    4.00
  -7   0   3   63.69    4.20
  -7   0  -3   64.59    4.50
  -7   0   3   65.49    3.90
  -7   0   3   66.89    3.90
  -7   0   3   69.49    4.80
   7  -1  -3  417.06   14.50
   7  -1  -3  408.56   14.10
   7  -1  -3  412.06   14.30
   7   1   3  408.06   13.70
   7   1   3  392.26   14.00
   7   1   3  408.66   14.50
   7  -1  -3  390.36   15.30
   7   1   3  405.86   15.50
  -7   1   3  387.16   15.00
  -7   1   3  407.66   14.40
  -7  -1  -3  402.16   15.30
  -7   1   3  400.76   14.30
  -7   1   3  399.06   14.20
  -7   1   3  407.56   14.70
   7  -2  -3  376.46   14.20
   7  -2  -3  368.56   13.40
   7  -2  -3  376.66   13.00
   7  -2  -3  372.76   13.20
   7   2   3  389.36   13.70
   7   2   3  370.26   13.10
   7   2   3  369.46   12.70
   7   2   3  364.96   14.30
  -7  -2  -3  364.76   14.40
  -7   2   3  353.36   13.70
  -7   2   3  378.66   13.10
  -7   2   3  361.66   13.20
  -7   2   3  379.46   13.40
   7   3   3 1366.46   42.90
   7   3   3 1314.97   41.90
   7  -3  -3 1366.56   42.40
   7  -3  -3 1368.66   42.60
   7   3   3 1310.97   42.20
   7  -3  -3 1357.76   42.10
   7  -3  -3 1319.87   43.30
   7   3   3 1335.47   43.70
  -7   3   3 1295.17   42.40
  -7   3   3 1307.37   42.10
  -7  -3  -3 1384.26   44.10
  -7   3   3 1338.57   42.70
  -7   3   3 1261.37   42.60
  -7   3   3 1361.06   42.60
   7   4   3  633.64   21.30
   7   4   3  592.94   20.50
   7   4   3  607.04   21.90
   7  -4  -3  612.84   21.50
   7   4   3  634.84   20.70
   7  -4  -3  603.24   20.50
   7  -4  -3  613.34   20.90
   7  -4  -3  635.34   21.30
  -7   4   3  640.24   23.00
  -7   4   3  622.04   21.60
  -7   4   3  634.24   20.90
  -7   4   3  652.93   20.80
  -7  -4  -3  629.44   23.10
   7   5   3   65.39    3.90
   7   5   3   54.69    3.90
   7  -5  -3   59.59    3.20
   7   5   3   58.59    2.90
   7  -5  -3   58.89    3.30
   7  -5  -3   58.09    3.70
   7  -5  -3   56.59    3.50
  -7   5   3   54.79    3.20
  -7   5   3   58.69    3.20
  -7   5   3   60.99    3.50
  -7   5   3   62.79    3.50
  -7  -5  -3   61.09    4.80
   7   6   3  115.89    4.50
   7  -6  -3  120.49    5.70
   7   6   3  122.19    5.90
   7   6   3  118.49    5.60
   7  -6  -3  115.59    5.60
   7  -6  -3  124.89    5.00
   7  -6  -3  124.79    5.20
  -7   6   3  117.29    5.00
  -7   6   3  119.69    5.30
  -7  -6  -3  124.69    6.70
  -7   6   3  124.09    5.10
   7  -7  -3   55.69    2.80
   7  -7  -3   54.49    3.10
   7   7   3   51.59    3.50
   7  -7  -3   58.79    3.00
   7   7   3   57.09    3.40
  -7   7   3   57.49    3.00
  -7   7   3   55.69    3.10
  -7  -7  -3   57.09    4.30
   7  -8  -3   75.69    3.60
   7  -8  -3   81.29    3.50
   7  -8  -3   80.69    4.30
   7  -9  -3   57.19    3.20
   7   9   3   67.79    3.10
   7  -9  -3   65.99    3.00
   7  -9  -3   64.39    2.70
   7  -9  -3   59.59    2.90
  -7   9   3   65.49    2.90
  -7   9   3   60.99    2.90
  -7  -9  -3   67.09    4.00
   7  10   3    8.00    0.80
   7 -10  -3    9.80    1.00
  -7  10   3    7.00    0.90
  -7 -10  -3    7.20    1.20
  -7  10   3    8.50    1.00
   8   8  -3  112.49    4.70
   8   8  -3  100.59    3.80
   8  -8   3  103.39    3.80
   8   8  -3  109.39    4.80
  -8  -8   3   95.59    5.40
  -8   8  -3  107.09    4.10
   8   7  -3   77.89    3.60
   8   7  -3   71.69    3.40
   8   7  -3   77.19    3.20
   8   7  -3   75.29    4.00
   8  -7   3   73.19    3.10
   8  -7   3   75.69    3.90
  -8  -7   3   67.19    3.10
  -8   7  -3   75.59    3.40
  -8  -7   3   74.89    3.20
  -8  -7   3   73.69    4.20
   8   6  -3    9.20    1.90
   8   6  -3    6.80    1.30
   8  -6   3    6.20    0.90
   8   6  -3    6.10    1.10
   8   6  -3    6.30    1.20
   8  -6   3    6.20    1.30
  -8  -6   3    6.50    1.20
  -8  -6   3    6.80    1.80
  -8   6  -3    5.20    1.00
   8  -5   3  194.88    8.30
   8   5  -3  193.68    7.80
   8   5  -3  192.48    8.50
   8  -5   3  191.68    7.20
   8   5  -3  202.38    7.50
   8   5  -3  189.48    7.70
  -8   5  -3  199.58    7.60
  -8  -5   3  196.18    8.70
  -8  -5   3  206.88    8.00
  -8  -5   3  207.08    7.70
   8  -4   3   69.19    3.40
   8   4  -3   69.89    3.60
   8   4  -3   68.99    3.90
   8   4  -3   71.09    3.90
   8  -4   3   59.59    2.90
   8   4  -3   71.49    4.60
   8  -4   3   69.69    4.30
  -8  -4   3   71.99    3.80
  -8  -4   3   65.99    3.10
  -8  -4   3   69.99    4.70
  -8  -4   3   68.99    4.10
  -8   4  -3   74.09    3.90
   8   3  -3   15.30    1.80
   8  -3   3   13.40    1.70
   8   3  -3   14.50    2.20
   8   3  -3   14.60    1.90
   8   3  -3   10.90    1.60
   8  -3   3   14.80    1.20
   8  -3   3   15.90    2.40
  -8  -3   3   13.10    2.00
  -8  -3   3   13.00    1.50
  -8  -3   3   12.70    2.20
  -8   3  -3   13.10    2.00
  -8  -3   3   14.40    2.00
   8   2  -3  220.18    9.90
   8   2  -3  231.68    9.30
   8  -2   3  217.58    9.40
   8  -2   3  218.18    8.40
   8   2  -3  222.58    8.70
   8  -2   3  208.88    7.60
   8   2  -3  223.88    8.40
  -8  -2   3  219.78    9.50
  -8  -2   3  220.28    9.00
  -8  -2   3  231.58    8.60
  -8   2  -3  225.18    8.90
  -8  -2   3  223.38    8.30
   8   1  -3  265.77    9.70
   8  -1   3  267.77    9.80
   8  -1   3  259.07    8.90
   8   1  -3  267.17   10.00
   8   1  -3  265.07   10.10
   8  -1   3  245.38    9.20
   8   1  -3  269.37   11.10
   8  -1   3  267.97   10.90
  -8  -1   3  253.77   10.50
  -8   1  -3  257.47   10.30
  -8  -1   3  265.17    9.70
  -8  -1   3  264.07    9.80
  -8  -1   3  268.97   10.40
   8   0   3   15.60    2.00
   8   0   3   13.50    1.60
   8   0  -3   18.80    2.60
   8   0   3   14.60    1.40
   8   0   3   17.10    2.40
   8   0  -3   17.80    2.10
   8   0  -3   18.10    1.90
   8   0  -3   11.90    1.60
  -8   0   3   17.40    2.00
  -8   0   3   12.60    2.20
  -8   0   3   15.30    1.90
  -8   0  -3   18.20    2.70
   8   1   3  268.97    9.80
   8   1   3  248.18   10.60
   8  -1  -3  257.77    9.60
   8  -1  -3  255.87    9.40
   8  -1  -3  269.87   10.00
   8  -1  -3  258.27   10.60
   8   1   3  258.87    8.90
   8   1   3  247.68    9.20
  -8  -1  -3  263.47   10.60
  -8   1   3  268.27    9.80
  -8   1   3  252.57   10.00
  -8   1   3  261.17    9.30
  -8   1   3  269.47    9.50
   8   2   3  224.18    7.90
   8   2   3  261.77   11.40
   8  -2  -3  266.97   10.80
   8  -2  -3  226.58    8.90
   8  -2  -3  221.68    8.60
   8  -2  -3  221.58    8.40
   8   2   3  233.58    8.90
  -8   2   3  220.28    8.30
  -8   2   3  225.98    8.70
  -8  -2  -3  225.48    9.60
  -8   2   3  214.88    8.30
  -8   2   3  224.08    8.90
   8  -3  -3   16.80    1.90
   8   3   3   12.40    1.70
   8   3   3   15.80    2.30
   8  -3  -3   15.40    1.70
   8   3   3   14.20    1.30
   8  -3  -3   12.10    1.80
   8  -3  -3   16.00    1.90
  -8   3   3   15.00    1.70
  -8   3   3   13.20    1.90
  -8   3   3   17.70    1.80
  -8   3   3   12.20    1.60
  -8  -3  -3   13.50    2.30
   8  -4  -3   70.59    3.50
   8  -4  -3   64.79    3.90
   8  -4  -3   70.79    3.30
   8   4   3   69.49    4.20
   8   4   3   69.19    3.80
   8  -4  -3   69.79    3.70
   8   4   3   63.79    3.10
  -8   4   3   67.09    3.60
  -8   4   3   72.59    3.30
  -8   4   3   64.89    3.50
  -8   4   3   77.79    3.70
  -8  -4  -3   72.09    4.60
   8  -5  -3  200.08    7.10
   8  -5  -3  193.78    8.40
   8  -5  -3  197.18    7.50
   8   5   3  198.98    8.10
   8   5   3  209.48    7.80
   8  -5  -3  203.28    7.30
  -8   5   3  200.68    7.30
  -8   5   3  196.88    7.30
  -8  -5  -3  197.78    8.50
  -8   5   3  194.08    7.10
   8   6   3    4.10    1.20
   8  -6  -3    5.70    0.90
   8  -6  -3    8.60    1.50
   8   6   3    5.50    1.10
   8  -6  -3    7.70    1.10
  -8   6   3    8.10    1.10
  -8  -6  -3    7.20    1.70
   8   7   3   77.29    3.50
   8  -7  -3   78.19    3.10
   8  -7  -3   71.89    3.30
   8  -7  -3   78.19    3.30
  -8   7   3   78.09    3.10
  -8   7   3   75.49    3.50
  -8  -7  -3   76.09    4.10
   8  -8  -3  108.59    4.20
   8  -8  -3   99.39    3.70
   8   8   3   98.39    3.90
  -8  -8  -3  106.79    4.60
  -8   8   3  108.59    4.20
   9  -6   3  100.59    3.50
   9   6  -3  101.89    3.80
   9   6  -3   99.09    3.40
  -9  -6   3   80.29    3.70
  -9   6  -3  102.79    3.70
   9   5  -3    5.70    1.10
   9   5  -3    6.10    0.90
   9   5  -3    6.00    0.80
   9  -5   3    6.70    1.20
   9   5  -3    5.20    0.90
   9  -5   3    6.90    0.90
  -9   5  -3    4.60    0.80
  -9  -5   3    4.90    0.90
  -9  -5   3    4.80    1.10
   9   4  -3   12.10    1.20
   9   4  -3   13.10    1.80
   9   4  -3   12.00    1.40
   9  -4   3   11.10    1.50
   9  -4   3   12.20    1.20
   9   4  -3   13.10    1.40
  -9  -4   3    9.60    1.40
  -9   4  -3   12.50    1.40
  -9  -4   3   10.60    1.10
   9  -3   3   21.30    1.60
   9   3  -3   22.80    1.80
   9   3  -3   20.80    1.70
   9  -3   3   19.60    2.60
   9   3  -3   25.80    1.70
  -9  -3   3   21.00    2.00
  -9  -3   3   23.90    1.40
  -9   3  -3   23.60    1.90
   9   2  -3   20.40    2.20
   9  -2   3   18.80    1.60
   9   2  -3   18.00    1.80
   9  -2   3   19.90    2.10
   9   2  -3   19.50    1.70
   9   2  -3   22.70    1.60
  -9   2  -3   21.30    1.90
  -9  -2   3   16.20    1.80
  -9  -2   3   20.10    1.50
  -9  -2   3   21.20    1.40
  -9   2  -3   20.40    1.60
   9  -1   3  227.78    8.10
   9   1  -3  234.38    8.10
   9   1  -3  221.08    8.90
   9  -1   3  218.08    9.00
   9   1  -3  222.98    8.10
   9   1  -3  221.88    8.20
  -9  -1   3  223.68    7.60
  -9  -1   3  228.88    8.50
  -9   1  -3  225.18    8.40
  -9  -1   3  224.38    7.90
   9   0  -3    5.30    1.00
   9   0  -3    5.90    1.00
   9   0   3    6.80    1.50
   9   0  -3    4.10    0.90
   9   0  -3    2.90    1.00
   9   0   3    4.00    1.00
  -9   0   3    5.50    1.00
  -9   0  -3    4.20    1.30
  -9   0   3    5.30    0.90
  -9   0   3    5.60    1.20
  -9   0   3    5.90    1.00
   9   1   3  213.58    8.80
   9  -1  -3  226.68    8.10
   9  -1  -3  218.68    8.80
   9  -1  -3  218.58    8.20
   9   1   3  228.98    8.20
   9  -1  -3  233.18    8.00
  -9   1   3  226.78    8.10
  -9   1   3  230.48    7.60
  -9   1   3  230.18    8.40
   9  -2  -3   20.20    1.50
   9   2   3   22.10    1.80
   9  -2  -3   20.10    1.60
   9  -2  -3   21.30    1.80
   9   2   3   22.80    2.30
   9  -2  -3   19.90    2.00
  -9  -2  -3   18.60    2.10
  -9   2   3   21.10    1.80
  -9   2   3   18.70    1.30
   9  -3  -3   24.00    1.50
   9   3   3   21.10    1.80
   9  -3  -3   22.90    2.10
   9  -3  -3   22.20    1.80
   9  -3  -3   23.80    1.60
   9   3   3   24.10    2.20
  -9   3   3   24.00    1.70
  -9   3   3   23.90    1.30
  -9  -3  -3   21.10    2.20
   9  -4  -3   11.90    1.10
   9   4   3   12.10    1.30
   9   4   3   10.10    1.40
   9  -4  -3   10.80    1.10
   9  -4  -3   11.20    1.30
  -9  -4  -3   10.90    1.60
  -9   4   3   11.20    1.10
   9   5   3    5.70    0.80
   9  -5  -3    4.30    0.90
   9  -5  -3    5.60    0.80
   9  -5  -3    6.00    0.80
  -9  -5  -3    4.60    1.00
  -9   5   3    5.70    0.90
   9  -6  -3  106.29    3.70
   9  -6  -3   98.69    3.40
   9   6   3   94.99    3.60
  -9  -6  -3  100.59    4.10
  -9   6   3  101.69    3.80
  10  -1   3   26.60    1.30
  10   1  -3   28.00    1.30
  10   1  -3   29.80    1.60
 -10  -1   3   27.00    1.50
 -10   1  -3   30.30    1.50
  10   0   3    4.10    0.50
  10   0  -3    3.30    0.50
  10   0  -3    3.20    0.50
 -10   0   3    3.80    0.60
 -10   0  -3    3.90    0.70
  10  -1  -3   29.10    1.50
  10  -1  -3   28.80    1.30
  10   1   3   29.80    1.40
 -10  -1  -3   24.90    1.40
 -10  -1  -3   30.10    1.60
 -10   1   3   26.70    1.60
   0  13  -4    3.40    1.40
   0 -13   4    0.40    2.00
   0  13  -4    2.70    1.10
   0  13  -4    2.20    1.40
   0 -12   4  410.86   15.00
   0  12  -4  399.56   15.60
   0  12  -4  388.06   13.70
   0  12  -4  409.66   16.00
   0  12  -4  411.76   14.90
   0 -11   4  884.31   29.30
   0  11  -4  886.71   30.40
   0  11  -4  910.01   30.50
   0  11  -4  945.31   31.50
   0  11  -4  913.01   29.50
   0 -11   4  939.51   30.90
   0 -11   4  908.41   29.00
   0  10  -4   -0.10    1.30
   0  10  -4    1.70    1.50
   0 -10   4    1.30    0.80
   0  10  -4    1.40    1.00
   0 -10   4   -0.80    1.30
   0  10  -4    1.20    1.40
   0   9  -4   18.20    2.00
   0   9  -4   20.80    3.00
   0  -9   4   19.80    2.80
   0   9  -4   19.70    2.40
   0   9  -4   17.30    2.60
   0  -9   4   15.90    1.80
   0   8  -4 1786.62   54.99
   0   8  -4 1748.72   54.29
   0   8  -4 1707.83   53.49
   0  -8   4 1710.03   54.69
   0  -8   4 1625.24   53.29
   0  -7   4  292.87   11.10
   0   7  -4  282.87   11.10
   0   7  -4  308.77   15.60
   0  -6   4  182.28    7.30
   0   6  -4  186.58   10.50
   0  -6   4  180.78    7.10
   0   6  -4  180.58    7.40
   0   6  -4  181.88    6.60
   0  -5   4 1942.81   62.89
   0   5  -4 1974.80   62.39
   0  -5   4 2004.90   60.79
   0   5  -4 1924.01   60.19
   0   5  -4 1944.41   64.49
   0   4  -4  221.48    8.70
   0  -4   4  202.88    9.00
   0   4  -4  227.48   10.50
   0   4  -4  216.28    8.00
   0   3  -4 1782.62   57.99
   0   3  -4 1780.22   55.49
   0   3  -4 1828.72   56.09
   0  -3   4 1800.62   56.39
   0  -3  -4 1814.32   57.09
   0   3   4 1786.02   56.19
   0  -3  -4 1783.02   57.49
   0  -3  -4 1848.62   56.39
   0  -4  -4  200.68    9.20
   0  -4  -4  213.28    8.50
   0  -4  -4  213.18    9.30
   0   4   4  217.98    8.10
   0  -4  -4  209.68    8.80
   0  -5  -4 2005.40   64.09
   0  -5  -4 1992.80   63.09
   0  -5  -4 1924.81   60.89
   0  -5  -4 2020.70   63.09
   0  -5  -4 1951.20   64.09
   0  -6  -4  176.68    9.70
   0  -6  -4  186.98    7.40
   0  -6  -4  185.38    6.90
   0   6   4  186.38    7.90
   0  -6  -4  195.58   10.80
   0  -6  -4  188.58    9.00
   0  -6  -4  183.88    9.30
   0   6   4  186.68    7.50
   0   7   4  292.57   11.00
   0   7   4  329.47   12.20
   0  -7  -4  272.57   12.90
   0   7   4  269.97   11.40
   0  -7  -4  287.37   10.30
   0  -7  -4  300.17   14.60
   0   7   4  290.17   11.60
   0  -7  -4  282.07   10.00
   0   7   4  286.17   11.00
   0  -8  -4 1755.92   53.09
   0   8   4 1700.03   53.59
   0  -8  -4 1665.13   57.19
   0  -8  -4 1738.03   54.09
   0  -8  -4 1718.93   53.09
   0   8   4 1485.15   56.19
   0   8   4 1749.82   54.09
   0   8   4 1616.54   52.89
   0  -8  -4 1701.83   52.69
   0   8   4 1780.82   53.99
   0  -9  -4   20.90    2.70
   0   9   4   17.30    2.70
   0  -9  -4   20.90    2.00
   0   9   4   16.20    2.20
   0   9   4   15.70    2.80
   0   9   4   15.40    2.30
   0  -9  -4   16.90    2.20
   0  -9  -4   16.90    2.10
   0  10   4    2.50    1.70
   0 -10  -4    4.20    1.30
   0  10   4    2.30    1.60
   0 -10  -4    1.30    1.50
   0 -10  -4    2.70    1.10
   0 -10  -4    1.80    1.20
   0  10   4    1.60    1.50
   0  10   4    1.40    1.30
   0 -11  -4  921.81   30.50
   0  11   4  948.81   31.80
   0  11   4  940.81   32.80
   0 -11  -4  953.00   30.90
   0  11   4  951.10   31.60
   0 -11  -4  948.61   30.20
   0 -11  -4  949.21   32.20
   0  12   4  404.76   14.90
   0 -12  -4  405.26   14.30
   0 -12  -4  411.56   13.60
   0  12   4  415.46   15.10
   0 -12  -4  403.66   13.80
   0 -12  -4  409.36   15.50
   0 -13  -4    3.30    1.00
   0 -13  -4    3.80    1.40
   0  13   4    3.10    1.40
   0  13   4    5.40    2.20
   0  13   4    1.30    1.10
   0  14   4    5.90    1.10
   0 -14  -4    6.90    1.10
   0 -14  -4    4.20    1.10
   1  14  -4   26.50    2.30
   1  13  -4   90.09    3.50
   1  13  -4   90.79    5.30
   1  13  -4   87.89    4.70
   1  13  -4   91.59    4.70
  -1  13  -4   95.99    5.70
  -1  13  -4   94.69    4.60
  -1 -13   4   84.39    4.60
   1  12  -4  256.07   11.30
   1  12  -4  245.28   10.40
   1 -12   4  243.68    9.90
   1  12  -4  275.97   10.60
   1 -12   4  252.47   10.20
   1  12  -4  246.68    9.40
  -1  12  -4  261.77   10.30
  -1  12  -4  286.87   11.00
  -1 -12   4  255.57   10.70
  -1  12  -4  287.27   14.50
   1 -11   4   56.39    3.00
   1  11  -4   57.09    4.70
   1  11  -4   56.19    3.50
   1 -11   4   55.69    4.00
   1  11  -4   52.49    4.00
   1  11  -4   62.19    4.20
  -1  11  -4   57.39    4.50
  -1  11  -4   55.39    3.90
  -1 -11   4   60.29    4.30
  -1  11  -4   55.39    3.80
  -1  11  -4   58.89    3.40
   1  10  -4  583.94   19.50
   1 -10   4  567.84   20.30
   1 -10   4  561.44   18.90
   1  10  -4  534.95   20.20
   1  10  -4  604.64   20.40
   1  10  -4  563.94   21.00
  -1  10  -4  584.54   20.90
  -1 -10   4  570.64   19.20
  -1  10  -4  586.64   20.20
  -1 -10   4  552.44   18.80
  -1  10  -4  561.44   19.90
  -1  10  -4  579.54   19.20
  -1 -10   4  606.74   21.00
   1   9  -4 1407.16   45.10
   1   9  -4 1384.36   43.40
   1   9  -4 1384.46   44.20
   1  -9   4 1367.96   43.30
   1  -9   4 1376.96   44.40
  -1   9  -4 1392.86   44.10
  -1  -9   4 1384.56   45.00
  -1   9  -4 1423.36   45.00
  -1   9  -4 1269.97   43.80
  -1  -9   4 1342.17   43.50
  -1   9  -4 1391.36   43.30
  -1  -9   4 1321.07   43.00
   1   8  -4  517.05   17.50
   1   8  -4  503.45   16.80
   1  -8   4  506.55   17.60
   1   8  -4  519.25   18.20
   1  -8   4  483.75   16.50
   1   8  -4  483.45   23.50
  -1  -8   4  475.45   16.50
  -1   8  -4  488.05   24.30
  -1   8  -4  496.55   16.70
  -1   8  -4  510.85   18.00
  -1  -8   4  512.25   18.10
   1  -7   4  737.83   24.20
   1   7  -4  757.82   25.50
   1  -7   4  738.93   25.00
   1   7  -4  755.92   24.40
   1  -7   4  758.12   26.80
   1   7  -4  750.82   30.40
  -1   7  -4  787.72   24.30
  -1   7  -4  781.62   25.50
  -1  -7   4  747.73   25.80
  -1   7  -4  769.62   31.10
   1   6  -4  340.07   11.50
   1  -6   4  358.26   16.00
   1   6  -4  336.67   17.30
   1  -6   4  345.67   13.60
   1  -6   4  354.96   12.60
   1   6  -4  345.17   12.40
  -1  -6   4  322.37   15.30
  -1  -6   4  335.97   14.40
  -1  -6   4  342.67   12.50
  -1   6  -4  335.77   11.50
  -1   6  -4  356.26   14.60
  -1   6  -4  358.26   19.60
   1   5  -4  325.77   11.00
   1  -5   4  334.57   12.80
   1  -5   4  343.87   14.20
   1  -5   4  319.07   12.10
   1   5  -4  335.07   12.00
   1   5  -4  363.56   15.60
  -1   5  -4  341.67   13.30
  -1  -5   4  326.17   13.90
  -1   5  -4  344.97   15.10
  -1   5  -4  343.67   11.30
  -1  -5   4  336.87   13.10
  -1   5  -4  303.27   12.50
   1  -4   4 1411.06   44.20
   1  -4   4 1345.27   45.10
   1   4  -4 1413.86   46.70
  -1  -4   4 1336.27   44.70
  -1   4  -4 1307.07   43.90
  -1   4  -4 1437.46   46.50
  -1   4  -4 1409.16   44.30
  -1  -4   4 1359.96   44.00
   1  -3   4  964.00   30.90
   1   3  -4  973.60   33.00
   1   3  -4  945.91   32.10
   1  -3   4  908.81   31.40
  -1   3  -4  963.40   30.90
  -1   3  -4  965.80   32.60
  -1  -3   4  924.91   30.30
  -1   3  -4  938.41   30.90
  -1  -3   4  961.50   30.90
   1  -2   4 1194.58   38.80
   1   2  -4 1182.78   40.10
  -1  -2   4 1196.08   37.60
  -1   2  -4 1209.38   38.60
  -1   2  -4 1229.58   39.80
  -1   2  -4 1237.08   38.40
  -1  -2   4 1204.68   37.90
   1  -1   4 4790.52  144.19
   1  -1   4 4534.85  144.89
  -1  -1   4 4899.81  142.69
  -1   1  -4 4685.53  144.19
  -1   1  -4 4456.85  144.79
  -1   1  -4 4790.82  143.89
   1   0   4 1293.57   41.40
   1   0  -4 1282.57   40.70
   1   0   4 1280.77   41.70
  -1   0  -4 1309.07   41.80
  -1   0  -4 1320.17   42.50
  -1   0  -4 1315.07   41.40
  -1   0  -4 1357.36   42.00
   1   1   4 4708.23  148.19
   1  -1  -4 4959.20  146.99
   1  -1  -4 4923.41  148.09
   1  -1  -4 4819.22  146.99
   1   1   4 4876.01  148.29
   1   1   4 4832.62  147.89
  -1  -1  -4 4632.84  149.19
  -1  -1  -4 4723.83  148.39
  -1  -1  -4 5037.80  148.49
   1  -2  -4 1189.18   37.70
   1  -2  -4 1198.38   38.50
   1  -2  -4 1254.47   38.40
   1   2   4 1254.77   38.90
   1  -2  -4 1244.78   37.80
   1   2   4 1141.79   37.80
   1   2   4 1213.48   38.20
  -1   2   4 1147.39   38.80
  -1  -2  -4 1227.68   39.00
  -1  -2  -4 1219.58   39.70
   1  -3  -4 1004.50   32.10
   1   3   4  960.50   30.70
   1  -3  -4  991.00   31.50
   1   3   4  978.30   31.50
   1  -3  -4  975.90   31.90
  -1  -3  -4  981.90   32.70
  -1   3   4  981.90   32.70
  -1  -3  -4  978.90   33.00
   1   4   4 1385.46   42.80
   1  -4  -4 1350.36   44.40
   1  -4  -4 1422.76   45.00
   1  -4  -4 1397.06   45.10
  -1  -4  -4 1413.06   45.80
  -1  -4  -4 1408.16   45.90
  -1   4   4 1324.47   45.80
   1  -5  -4  344.67   13.70
   1   5   4  349.67   12.60
   1  -5  -4  322.87   14.00
   1  -5  -4  343.57   13.40
   1  -5  -4  326.07   13.50
   1  -5  -4  331.17   11.20
  -1  -5  -4  324.07   14.20
  -1   5   4  350.66   12.40
  -1  -5  -4  329.97   11.90
  -1  -5  -4  339.77   13.20
  -1  -5  -4  344.97   15.10
  -1  -5  -4  341.07   11.80
   1  -6  -4  349.96   11.80
   1   6   4  364.16   13.30
   1  -6  -4  355.36   15.90
   1   6   4  346.37   12.70
   1  -6  -4  325.37   14.70
   1  -6  -4  352.86   14.90
   1  -6  -4  361.66   14.80
  -1  -6  -4  353.86   12.60
  -1  -6  -4  360.66   14.10
  -1  -6  -4  346.17   14.70
  -1  -6  -4  349.87   15.40
  -1  -6  -4  337.87   16.60
  -1   6   4  351.96   12.80
  -1  -6  -4  342.77   11.90
  -1   6   4  338.07   12.40
   1   7   4  884.11   29.30
   1  -7  -4  721.83   32.70
   1   7   4  755.82   26.20
   1  -7  -4  734.63   24.70
   1   7   4  787.02   26.90
   1   7   4  825.02   27.80
   1  -7  -4  735.03   25.00
   1  -7  -4  767.22   25.10
   1  -7  -4  752.22   28.70
  -1   7   4  741.63   26.20
  -1   7   4  775.82   25.40
  -1  -7  -4  786.02   30.30
  -1  -7  -4  796.62   25.30
  -1   7   4  751.42   26.10
  -1   7   4  775.52   25.90
  -1  -7  -4  765.62   27.90
  -1  -7  -4  787.02   26.20
  -1   7   4  882.11   27.30
   1  -8  -4  559.14   18.20
   1  -8  -4  511.55   16.90
   1  -8  -4  510.05   17.20
   1  -8  -4  526.85   22.20
   1   8   4  500.65   17.30
   1   8   4  505.75   19.10
   1   8   4  526.75   18.40
   1   8   4  505.65   18.00
   1  -8  -4  517.55   17.20
   1   8   4  515.05   18.30
  -1  -8  -4  502.45   21.10
  -1  -8  -4  509.65   18.40
  -1   8   4  515.15   17.40
  -1  -8  -4  510.95   17.40
  -1  -8  -4  511.85   17.40
  -1   8   4  501.35   18.00
  -1   8   4  513.35   17.50
  -1  -8  -4  518.85   17.10
  -1   8   4  517.65   19.00
  -1  -8  -4  496.65   23.60
  -1   8   4  498.85   17.80
  -1   8   4  494.35   17.50
   1   9   4 1395.66   45.40
   1  -9  -4 1393.66   44.10
   1   9   4 1437.16   46.50
   1   9   4 1219.68   45.20
   1  -9  -4 1464.65   45.40
   1  -9  -4 1360.16   44.00
   1   9   4 1390.06   45.10
   1   9   4 1420.66   45.40
   1  -9  -4 1385.06   43.70
  -1  -9  -4 1403.46   43.80
  -1   9   4 1396.86   44.50
  -1  -9  -4 1392.46   44.20
  -1  -9  -4 1393.26   45.60
  -1  -9  -4 1417.66   44.40
  -1   9   4 1395.56   44.90
  -1   9   4 1399.16   45.80
  -1   9   4 1389.16   45.00
   1 -10  -4  604.94   21.20
   1  10   4  592.04   21.20
   1 -10  -4  609.44   19.90
   1  10   4  592.04   22.20
   1 -10  -4  588.84   19.90
   1  10   4  581.84   20.80
   1 -10  -4  587.04   19.50
  -1 -10  -4  581.44   19.90
  -1  10   4  584.04   21.60
  -1 -10  -4  600.64   21.50
  -1  10   4  590.54   20.40
  -1  10   4  585.54   20.80
  -1 -10  -4  580.04   20.10
  -1 -10  -4  575.94   19.50
  -1  10   4  591.54   20.80
   1 -11  -4   55.59    4.40
   1 -11  -4   63.59    3.70
   1 -11  -4   59.39    3.20
   1 -11  -4   57.49    3.60
   1  11   4   57.39    4.20
   1  11   4   60.19    4.40
   1  11   4   54.79    4.90
  -1 -11  -4   58.79    3.10
  -1 -11  -4   60.89    4.60
  -1  11   4   56.89    4.80
  -1 -11  -4   62.89    3.80
  -1  11   4   60.99    4.20
  -1  11   4   61.99    4.00
  -1 -11  -4   54.89    3.40
   1 -12  -4  256.27   10.60
   1 -12  -4  253.67    8.80
   1  12   4  262.97   10.30
   1  12   4  273.27   10.60
   1  12   4  214.88    8.70
   1 -12  -4  246.98    9.10
   1  12   4  252.97   13.40
   1 -12  -4  260.97    9.50
  -1 -12  -4  250.77    8.60
  -1 -12  -4  246.98   10.70
  -1  12   4  243.68   10.70
  -1  12   4  252.97   10.00
  -1  12   4  256.47   10.00
  -1 -12  -4  258.47    9.60
   1  13   4   73.09    7.40
   1  13   4   97.09    4.80
   1 -13  -4   93.29    5.00
   1  13   4   79.19    5.60
   1 -13  -4   94.89    4.20
   1 -13  -4   93.79    3.70
  -1  13   4   89.19    5.40
  -1  13   4  101.99    4.70
  -1 -13  -4  100.29    5.30
  -1 -13  -4   95.49    4.20
   1 -14  -4   41.90    3.20
   1 -14  -4   47.70    2.80
  -1 -14  -4   47.00    2.20
  -1  14   4   51.69    3.40
   2  14  -4   22.50    1.50
  -2 -14   4   19.60    1.50
   2  13  -4   21.90    1.40
   2  13  -4   17.50    2.30
  -2 -13   4   24.80    2.40
  -2  13  -4   25.00    2.20
  -2  13  -4   27.80    2.70
   2  12  -4  156.68    7.10
   2 -12   4  148.39    5.70
   2  12  -4  159.58    7.90
   2  12  -4  153.98    6.30
  -2 -12   4  153.38    7.30
  -2  12  -4  149.09    7.40
  -2  12  -4  176.18    8.70
  -2  12  -4  163.18    6.90
   2  11  -4  150.78    7.00
   2 -11   4  134.09    5.60
   2  11  -4  138.99    7.70
   2  11  -4  139.79    6.20
  -2 -11   4  142.99    7.30
  -2  11  -4  142.69    6.60
  -2  11  -4  141.39    7.20
  -2  11  -4  141.59    6.50
   2 -10   4  225.98    8.30
   2 -10   4  218.78    9.40
   2  10  -4  236.58    9.00
   2  10  -4  228.68    9.60
   2  10  -4  239.08   13.20
  -2  10  -4  213.18    8.40
  -2  10  -4  233.88    9.40
  -2  10  -4  217.68    9.00
  -2  10  -4  199.28   11.70
  -2 -10   4  233.88   10.30
   2   9  -4  314.17   12.90
   2  -9   4  300.57   10.90
   2  -9   4  320.87   12.00
   2   9  -4  310.77   12.90
  -2   9  -4  300.77   11.90
  -2  -9   4  338.47   12.80
  -2   9  -4  327.17   12.60
  -2   9  -4  295.87   11.60
   2   8  -4  385.16   14.20
   2   8  -4  376.56   13.50
   2  -8   4  379.06   13.40
   2  -8   4  366.76   18.30
   2   8  -4  368.56   12.90
   2  -8   4  320.67   13.60
  -2  -8   4  377.46   14.30
  -2   8  -4  373.96   13.10
  -2  -8   4  331.07   12.60
  -2  -8   4  344.67   12.80
  -2   8  -4  368.56   12.60
  -2   8  -4  375.46   13.80
   2  -7   4  156.18    9.70
   2   7  -4  144.59    6.30
   2  -7   4  144.79    6.20
   2  -7   4  138.09    5.50
   2   7  -4  151.38   11.10
   2  -7   4  145.99    6.70
   2   7  -4  145.89    6.80
   2   7  -4  141.99    5.80
  -2  -7   4  131.19    6.00
  -2  -7   4  142.29    6.90
  -2   7  -4  145.99    6.60
  -2   7  -4  140.99    5.60
  -2   7  -4  134.49   11.50
   2   6  -4  963.40   32.20
   2  -6   4  990.20   32.00
   2   6  -4 1035.40   32.60
   2   6  -4 1020.80   37.80
   2  -6   4 1044.60   34.00
   2  -6   4  993.00   34.90
   2  -6   4  992.30   37.40
  -2  -6   4 1021.10   33.00
  -2   6  -4  940.91   39.50
  -2   6  -4  991.30   31.50
  -2   6  -4  990.40   35.20
   2  -5   4 1304.07   41.80
   2  -5   4 1342.37   45.60
   2   5  -4 1317.97   41.60
   2   5  -4 1294.57   40.80
   2  -5   4 1360.26   43.90
   2   5  -4 1311.77   46.40
  -2   5  -4 1331.07   43.90
  -2  -5   4 1302.67   42.00
  -2   5  -4 1278.97   46.40
  -2  -5   4 1306.27   42.90
  -2   5  -4 1303.97   40.80
  -2  -5   4 1274.17   44.30
   2  -4   4 1624.14   50.99
   2  -4   4 1569.04   51.99
   2   4  -4 1526.45   48.70
   2  -4   4 1534.75   49.00
   2   4  -4 1615.44   53.39
  -2   4  -4 1544.95   53.19
  -2  -4   4 1530.45   50.69
  -2  -4   4 1532.75   49.70
  -2   4  -4 1575.64   50.69
   2   3  -4   44.30    4.20
   2   3  -4   47.00    2.60
   2  -3   4   47.60    3.80
   2  -3   4   43.80    4.30
  -2   3  -4   57.69    3.90
  -2   3  -4   44.80    4.70
  -2  -3   4   49.00    2.90
   2   2  -4  296.27   11.30
   2  -2   4  300.17   12.10
   2  -2   4  302.87   11.70
  -2   2  -4  298.97   12.00
  -2  -2   4  252.27   10.50
  -2  -2   4  304.07   10.20
  -2   2  -4  301.37   11.50
  -2   2  -4  315.37   13.10
   2  -1   4 1659.23   54.39
   2  -1   4 1721.43   53.89
   2   1  -4 1699.33   51.79
   2   1  -4 1645.04   52.29
  -2   1  -4 1687.73   53.39
  -2   1  -4 1578.04   53.49
  -2  -1   4 1707.13   51.89
   2   0  -4 1921.81   57.89
   2   0   4 1862.21   59.59
   2   0   4 1784.12   59.79
   2   0  -4 1966.80   57.59
   2   0  -4 1843.12   58.19
  -2   0  -4 1927.91   60.59
  -2   0  -4 1791.72   59.59
  -2   0   4 1870.81   57.39
  -2   0  -4 1789.72   60.19
  -2   0  -4 1925.31   59.59
   2   1   4 1666.73   54.09
   2  -1  -4 1692.93   54.59
   2   1   4 1645.14   54.29
   2  -1  -4 1741.13   52.49
   2  -1  -4 1735.23   51.89
   2   1   4 1631.04   52.79
   2  -1  -4 1723.33   53.19
  -2  -1  -4 1696.83   54.69
  -2  -1  -4 1659.63   54.29
  -2  -1  -4 1679.53   54.59
  -2   1   4 1736.03   52.09
  -2  -1  -4 1653.03   54.19
   2   2   4  303.37   12.10
   2  -2  -4  312.07   10.00
   2  -2  -4  296.87   11.80
   2   2   4  305.07   10.90
   2  -2  -4  301.97   11.50
   2  -2  -4  300.17   10.90
   2   2   4  317.17   12.10
  -2  -2  -4  297.87   12.30
  -2   2   4  265.47   10.20
  -2  -2  -4  302.67   12.40
   2  -3  -4   50.79    3.90
   2   3   4   43.80    3.90
   2   3   4   44.70    4.10
   2  -3  -4   44.90    2.70
   2  -3  -4   45.00    3.40
   2  -3  -4   52.09    3.60
  -2   3   4   45.10    3.30
  -2  -3  -4   50.89    4.50
  -2  -3  -4   53.59    4.40
   2   4   4 1508.05   50.69
   2   4   4 1573.14   51.89
   2  -4  -4 1557.64   49.60
   2  -4  -4 1533.95   49.70
   2  -4  -4 1610.14   50.79
   2  -4  -4 1589.84   51.19
  -2   4   4 1511.45   50.49
  -2   4   4 1602.04   49.90
  -2  -4  -4 1594.84   52.49
  -2  -4  -4 1582.24   51.99
   2  -5  -4 1303.97   44.10
   2  -5  -4 1297.97   42.10
   2   5   4 1350.26   42.70
   2   5   4 1289.87   43.50
   2  -5  -4 1329.47   41.00
   2   5   4 1313.77   42.10
   2  -5  -4 1369.76   44.50
  -2  -5  -4 1296.77   42.00
  -2  -5  -4 1297.27   46.00
  -2   5   4 1300.07   41.60
  -2  -5  -4 1333.07   43.80
  -2  -5  -4 1346.57   41.30
  -2   5   4 1294.27   43.10
  -2   5   4 1267.07   47.10
  -2  -5  -4 1358.06   45.20
   2   6   4  948.91   32.00
   2   6   4  989.50   32.90
   2  -6  -4 1017.80   35.10
   2   6   4  954.50   32.40
   2   6   4  972.90   32.10
   2   6   4  964.40   32.10
  -2   6   4  965.50   31.10
  -2  -6  -4 1014.70   36.10
  -2   6   4  994.10   31.50
  -2   6   4  967.80   31.50
  -2  -6  -4  981.10   31.30
  -2  -6  -4  996.50   31.50
  -2   6   4  946.21   31.80
  -2  -6  -4  972.30   31.10
  -2  -6  -4 1021.30   37.80
  -2  -6  -4  988.30   34.50
  -2  -6  -4 1018.40   32.50
   2   7   4  132.49    7.70
   2   7   4  143.49    6.70
   2  -7  -4  146.79    5.60
   2  -7  -4  129.29    9.70
   2   7   4  145.09    6.80
   2  -7  -4  148.69    5.80
   2   7   4  160.38    7.00
   2   7   4  147.89    6.90
   2  -7  -4  144.99    5.80
  -2  -7  -4  144.29    5.80
  -2   7   4  139.59    5.80
  -2   7   4  143.19    6.70
  -2   7   4  143.89    5.90
  -2   7   4  142.69    6.40
  -2  -7  -4  153.98    6.20
  -2   7   4  144.49    6.10
  -2  -7  -4  147.09   10.70
  -2   7   4  139.79    6.30
  -2  -7  -4  152.38    8.70
  -2  -7  -4  146.29    6.20
  -2  -7  -4  145.39    6.90
   2   8   4  382.96   14.50
   2  -8  -4  373.76   14.60
   2   8   4  400.06   15.50
   2  -8  -4  373.56   13.10
   2   8   4  376.16   14.20
   2   8   4  401.16   13.60
   2  -8  -4  369.66   12.80
  -2  -8  -4  386.26   18.20
  -2  -8  -4  380.06   13.00
  -2  -8  -4  375.96   13.50
  -2  -8  -4  377.86   13.40
  -2   8   4  356.26   12.90
  -2   8   4  352.56   14.10
  -2   8   4  366.26   13.60
  -2  -8  -4  384.76   14.60
  -2   8   4  373.36   13.30
  -2   8   4  382.96   13.50
   2   9   4  304.17   12.50
   2  -9  -4  325.87   12.60
   2  -9  -4  318.37   11.40
   2  -9  -4  310.17   11.10
   2  -9  -4  316.77   12.60
   2   9   4  312.47   11.50
   2   9   4  330.87   13.90
   2   9   4  307.17   14.50
  -2  -9  -4  316.97   11.20
  -2  -9  -4  319.47   11.90
  -2   9   4  307.37   12.00
  -2   9   4  330.47   11.90
  -2   9   4  317.27   11.80
  -2  -9  -4  309.97   13.80
  -2   9   4  318.27   12.10
  -2   9   4  307.47   11.20
  -2   9   4  310.07   12.70
  -2  -9  -4  350.86   13.30
   2  10   4  241.28   14.00
   2 -10  -4  234.98    8.60
   2  10   4  234.78   10.10
   2 -10  -4  239.98    9.00
   2 -10  -4  228.68   10.00
   2  10   4  240.48   10.40
   2 -10  -4  241.98    9.10
  -2  10   4  223.18    9.60
  -2 -10  -4  228.68    8.90
  -2 -10  -4  239.68    9.40
  -2 -10  -4  232.98    8.60
  -2 -10  -4  233.38   10.60
  -2  10   4  219.78    9.40
  -2  10   4  227.78    9.30
   2 -11  -4  147.29    6.20
   2  11   4  146.09    7.20
   2  11   4  146.69    7.40
   2  11   4  150.18    8.30
   2 -11  -4  145.69    5.80
   2 -11  -4  148.59    7.30
   2  11   4  143.99    6.00
   2 -11  -4  146.29    6.20
  -2  11   4  141.19    6.60
  -2 -11  -4  139.99    5.60
  -2 -11  -4  142.29    7.60
  -2  11   4  138.19    6.70
  -2 -11  -4  143.99    6.40
   2  12   4  164.78    8.30
   2 -12  -4  155.98    6.40
   2 -12  -4  157.38    6.20
   2 -12  -4  159.58    7.40
   2 -12  -4  160.88    5.90
   2  12   4  156.78    7.20
   2  12   4  147.89    5.80
   2  12   4  159.98    7.40
  -2 -12  -4  153.58    7.60
  -2  12   4  159.98    6.80
  -2 -12  -4  155.78    6.50
   2 -13  -4   22.70    1.50
   2  13   4   29.80    2.60
   2 -13  -4   28.70    2.70
   2  13   4   30.10    3.40
   2 -13  -4   28.80    2.10
   2  13   4   27.20    2.60
  -2 -13  -4   25.80    2.80
  -2 -13  -4   27.90    2.00
  -2  13   4   32.10    2.40
   2 -14  -4   20.20    1.40
  -2  14   4   21.90    1.60
   3  13  -4   18.00    1.60
   3  13  -4   14.30    1.70
  -3  13  -4   15.50    1.60
  -3 -13   4   16.20    1.80
  -3 -13   4   16.00    2.00
   3  12  -4   44.10    3.90
   3  12  -4   51.79    3.20
   3 -12   4   44.10    2.20
   3  12  -4   46.90    3.20
   3  12  -4   37.50    3.10
  -3 -12   4   44.80    3.50
  -3  12  -4   45.40    5.40
  -3  12  -4   45.90    2.90
  -3  12  -4   42.80    2.90
   3  11  -4   77.99    4.10
   3 -11   4   74.09    3.50
   3  11  -4   78.99    4.70
   3  11  -4   71.19    5.10
  -3  11  -4   72.29    4.20
  -3  11  -4   72.99    4.10
  -3 -11   4   76.79    5.00
   3 -10   4  113.79    4.90
   3  10  -4  109.89    5.90
   3  10  -4  110.29    5.40
   3  10  -4  112.69    6.60
  -3 -10   4   99.99    6.30
  -3  10  -4   98.59    5.90
  -3  10  -4  105.99    5.30
  -3  10  -4  112.29    5.50
   3  -9   4  193.38    7.40
   3   9  -4  194.18    8.10
   3   9  -4  190.08    8.50
   3   9  -4  190.68    9.20
  -3   9  -4  201.58    7.50
  -3   9  -4  185.58    7.90
  -3  -9   4  197.68    9.40
  -3   9  -4  205.88    8.80
  -3   9  -4  197.58    8.10
   3   8  -4  195.08    8.50
   3   8  -4  206.08    8.10
   3  -8   4  195.88    8.80
   3   8  -4  195.38    9.10
   3  -8   4  205.18    8.20
   3  -8   4  205.08    7.50
  -3  -8   4  192.08    8.30
  -3   8  -4  192.38    8.50
  -3  -8   4  211.28    9.50
  -3   8  -4  196.18    7.50
   3  -7   4   22.60    2.30
   3  -7   4   21.40    1.80
   3   7  -4   26.80    2.30
   3   7  -4   20.60    7.50
   3  -7   4   22.60    2.50
   3  -7   4   23.40    5.90
   3  -7   4   21.00    1.60
   3   7  -4   24.20    2.40
   3   7  -4   24.30    2.90
  -3   7  -4   22.70    8.10
  -3   7  -4   19.50    2.10
  -3  -7   4   20.70    2.40
  -3  -7   4   22.70    2.80
  -3   7  -4   24.10    2.50
  -3   7  -4   21.40    2.00
  -3  -7   4   24.50    2.20
   3  -6   4    4.90    0.80
   3   6  -4    4.10    1.30
   3   6  -4    3.80    0.90
   3  -6   4    5.10    1.30
   3   6  -4    6.70    1.70
   3  -6   4    6.20    0.80
   3  -6   4   -0.60    3.00
   3   6  -4    6.30    4.80
   3  -6   4    3.00    1.80
  -3  -6   4    5.30    1.60
  -3  -6   4    3.20    1.10
  -3   6  -4    2.10    3.70
  -3   6  -4    4.30    0.90
  -3  -6   4    1.80    1.20
  -3   6  -4    4.10    1.20
   3  -5   4  282.67   10.10
   3   5  -4  295.27   11.10
   3  -5   4  303.37   11.30
   3   5  -4  290.17   10.40
   3   5  -4  300.67   10.70
   3  -5   4  293.87   13.90
   3  -5   4  313.27   16.80
  -3   5  -4  305.17   11.10
  -3  -5   4  313.27   12.20
  -3   5  -4  304.97   13.90
  -3   5  -4  303.07   16.60
   3  -4   4  182.48    9.50
   3   4  -4  166.58    6.70
   3  -4   4  175.98   10.80
   3   4  -4  170.68    7.10
   3   4  -4  167.08    6.30
   3  -4   4  169.28    7.00
  -3  -4   4  171.18    7.30
  -3   4  -4  179.58   14.30
  -3   4  -4  163.08    9.00
  -3  -4   4  165.68    7.80
  -3   4  -4  169.18    6.20
  -3  -4   4  159.78    9.00
   3   3  -4 3424.46  109.99
   3   3  -4 3444.16  107.49
   3  -3   4 3499.65  111.79
   3  -3   4 3581.74  107.99
   3  -3   4 3711.23  110.79
  -3   3  -4 3519.65  107.19
  -3  -3   4 3480.95  110.69
  -3   3  -4 3292.17  112.79
  -3  -3   4 3499.45  108.49
  -3   3  -4 3582.14  110.49
   3  -2   4  553.54   18.40
   3   2  -4  538.55   19.20
   3  -2   4  569.94   21.50
   3  -2   4  564.04   20.70
   3   2  -4  579.94   19.50
  -3   2  -4  538.15   21.00
  -3   2  -4  564.94   20.80
  -3   2  -4  531.95   22.40
  -3  -2   4  534.25   18.70
   3   1  -4  228.28    8.70
   3   1  -4  215.68    8.30
   3  -1   4  214.98   10.60
   3   1  -4  213.38    7.80
  -3   1  -4  205.88   10.10
  -3   1  -4  215.38   10.00
  -3   1  -4  216.38   11.40
   3   0   4   87.79    5.90
   3   0  -4   88.19    4.50
   3   0  -4   85.59    4.60
  -3   0  -4   83.49    6.30
  -3   0  -4   75.19    5.40
  -3   0  -4   75.59    5.40
   3   1   4  210.88   10.40
   3  -1  -4  221.58    9.00
   3   1   4  214.28    8.60
   3  -1  -4  227.58    9.40
  -3  -1  -4  223.28   10.50
  -3  -1  -4  233.18   10.60
   3  -2  -4  599.64   20.90
   3  -2  -4  584.34   20.40
   3   2   4  562.44   19.40
   3   2   4  581.24   21.80
   3   2   4  577.04   20.00
  -3  -2  -4  558.34   22.00
  -3  -2  -4  555.94   21.50
   3  -3  -4 3294.97  112.39
   3   3   4 3552.04  112.89
   3   3   4 3528.75  110.29
   3  -3  -4 3697.73  111.79
   3  -3  -4 3757.02  112.29
  -3   3   4 3544.55  110.89
  -3  -3  -4 3641.74  112.79
  -3  -3  -4 3515.85  109.19
  -3  -3  -4 3522.25  113.59
   3   4   4  172.48    7.70
   3  -4  -4  161.18    9.10
   3  -4  -4  177.28    9.90
   3  -4  -4  170.98    6.40
   3  -4  -4  203.18   12.60
   3   4   4  167.88    9.90
   3   4   4  170.68    7.20
  -3  -4  -4  171.38    7.30
  -3   4   4  160.68    7.70
  -3  -4  -4  177.38   10.80
  -3  -4  -4  174.08    6.60
  -3  -4  -4  176.78    9.70
   3   5   4  278.47   11.80
   3  -5  -4  295.37   10.50
   3  -5  -4  312.97   14.40
   3   5   4  279.17   10.40
   3   5   4  313.07   12.20
  -3  -5  -4  303.77   10.60
  -3  -5  -4  310.57   11.70
  -3  -5  -4  340.67   12.80
  -3  -5  -4  300.47   10.90
  -3  -5  -4  294.67   14.50
  -3   5   4  320.07   11.10
  -3  -5  -4  316.27   17.00
   3   6   4    5.80    1.40
   3   6   4    1.20    1.70
   3  -6  -4    4.00    0.80
   3  -6  -4    6.40    1.20
   3  -6  -4    5.30    0.90
   3   6   4    7.10    1.70
   3   6   4    3.90    0.80
   3   6   4    5.60    1.20
   3  -6  -4    0.40    3.40
   3   6   4    5.90    1.70
   3   6   4    4.20    1.60
  -3  -6  -4    7.20    1.30
  -3  -6  -4    4.20    1.10
  -3  -6  -4    6.10    1.10
  -3   6   4    7.80    2.40
  -3   6   4    6.60    1.20
  -3  -6  -4    5.50    1.40
  -3   6   4    5.40    1.20
  -3   6   4    5.80    0.90
  -3  -6  -4    7.20    3.20
  -3   6   4    6.50    1.20
   3  -7  -4   23.20    2.10
   3   7   4   25.00    2.90
   3   7   4   22.00    1.70
   3  -7  -4   36.30    8.00
   3   7   4   23.90    2.80
   3   7   4   22.70    2.30
   3   7   4   26.20    3.30
   3  -7  -4   26.00    1.90
   3  -7  -4   24.00    1.90
   3   7   4   24.20    2.30
  -3   7   4   21.60    1.90
  -3  -7  -4   28.00    3.00
  -3  -7  -4   19.70    2.50
  -3   7   4   25.10    2.40
  -3   7   4   27.60    2.30
  -3  -7  -4   23.00    2.00
  -3  -7  -4   19.90    5.80
  -3  -7  -4   22.90    2.30
  -3  -7  -4   12.90    4.20
  -3   7   4   25.40    2.50
   3   8   4  193.78    9.10
   3  -8  -4  200.18    7.60
   3  -8  -4  202.48    8.00
   3   8   4  206.78    9.30
   3   8   4  193.98    8.20
   3  -8  -4  198.18    7.80
   3   8   4  212.38   10.30
  -3   8   4  199.98    8.00
  -3  -8  -4  203.98    8.40
  -3   8   4  211.88    9.40
  -3   8   4  210.48    8.40
  -3  -8  -4  212.18    9.60
  -3   8   4  224.18   10.10
  -3  -8  -4  210.18    8.20
  -3  -8  -4  207.78    7.80
   3  -9  -4  199.08    7.50
   3   9   4  200.28    9.10
   3   9   4  192.38    9.20
   3  -9  -4  191.78    7.90
   3  -9  -4  200.08    7.80
   3   9   4  188.48    8.00
   3   9   4  200.38   10.10
  -3  -9  -4  192.28    7.50
  -3   9   4  209.08    8.30
  -3   9   4  204.78    8.40
  -3   9   4  205.38    8.10
  -3   9   4  193.58    7.60
  -3  -9  -4  208.28    9.70
  -3  -9  -4  191.08    7.80
  -3  -9  -4  197.78    8.30
   3 -10  -4  132.39    6.10
   3 -10  -4  115.39    6.00
   3  10   4  112.09    7.10
   3 -10  -4  108.29    5.20
   3  10   4  123.09    8.90
   3  10   4  107.09    5.60
   3 -10  -4  101.49    6.10
   3  10   4  109.59    6.30
  -3  10   4  105.49    4.70
  -3  10   4  109.79    5.60
  -3 -10  -4  111.39    6.60
  -3 -10  -4  104.29    4.60
  -3 -10  -4  117.39    6.50
   3  11   4   81.49    5.20
   3  11   4   81.59    5.40
   3  11   4   76.99    3.90
   3  11   4   81.19    5.90
   3 -11  -4   82.19    4.10
   3 -11  -4   78.19    4.90
   3 -11  -4   77.59    3.70
   3 -11  -4   80.09    4.10
  -3  11   4   85.99    4.40
  -3 -11  -4   76.39    5.20
  -3 -11  -4   80.29    4.30
   3 -12  -4   44.30    2.80
   3  12   4   47.70    4.20
   3  12   4   50.49    3.60
   3 -12  -4   46.80    3.60
   3 -12  -4   46.00    3.50
   3 -12  -4   47.00    2.80
   3  12   4   47.40    2.40
  -3 -12  -4   45.00    3.60
  -3  12   4   48.00    3.00
   3 -13  -4   18.70    1.50
   3 -13  -4   13.50    1.80
   3  13   4   14.70    1.90
  -3 -13  -4   12.70    1.90
  -3 -13  -4   16.40    2.10
  -3  13   4   16.10    1.60
   4  13  -4   21.80    1.50
  -4  13  -4   21.00    1.90
  -4 -13   4   21.90    1.50
   4  12  -4   68.49    3.70
   4 -12   4   59.69    2.70
   4  12  -4   74.19    3.60
   4  12  -4   69.89    3.00
  -4  12  -4   71.59    3.50
  -4 -12   4   72.79    3.90
  -4 -12   4   71.69    3.60
   4  11  -4   87.89    4.70
   4  11  -4   87.69    4.00
   4  11  -4   85.19    5.50
   4  11  -4   89.29    4.30
  -4  11  -4   94.29    6.10
  -4 -11   4   82.19    5.10
  -4  11  -4   81.29    4.40
  -4 -11   4   89.39    5.10
   4  10  -4   18.80    2.40
   4 -10   4   18.10    1.80
   4  10  -4   18.50    2.80
   4  10  -4   17.80    1.90
  -4  10  -4   19.40    2.20
  -4  10  -4   17.80    2.20
  -4 -10   4   17.30    3.00
   4   9  -4  418.16   16.30
   4   9  -4  436.96   15.10
   4   9  -4  426.16   15.40
   4  -9   4  427.76   14.20
   4  -9   4  423.06   15.80
  -4  -9   4  418.56   16.50
  -4   9  -4  412.06   15.20
  -4   9  -4  395.96   14.60
  -4   9  -4  402.56   15.30
   4  -8   4  864.01   27.70
   4   8  -4  870.51   28.50
   4  -8   4  874.01   29.40
   4   8  -4  855.21   29.70
   4   8  -4  847.32   28.90
  -4   8  -4  841.72   28.80
  -4  -8   4  855.41   30.20
  -4  -8   4  840.62   28.50
  -4   8  -4  964.70   28.70
  -4   8  -4  827.32   28.20
   4   7  -4  565.94   19.50
   4  -7   4  566.74   20.00
   4   7  -4  548.05   20.10
   4   7  -4  573.34   19.20
   4  -7   4  563.84   18.50
   4  -7   4  545.55   17.80
  -4   7  -4  567.74   19.90
  -4   7  -4  538.65   18.30
  -4  -7   4  564.84   20.70
   4  -6   4    4.90    0.80
   4  -6   4    4.10    1.10
   4   6  -4    5.90    1.70
   4   6  -4    3.00    1.10
   4   6  -4    8.30    1.60
   4  -6   4    3.70    5.20
   4  -6   4    4.90    1.40
   4  -6   4    4.40    1.40
  -4  -6   4    7.20    1.30
  -4  -6   4    5.20    1.80
  -4   6  -4    6.30    1.40
  -4   6  -4    5.60    1.10
  -4  -6   4    4.20    1.40
   4   5  -4  527.95   19.00
   4   5  -4  546.05   18.40
   4  -5   4  567.74   19.20
   4  -5   4  542.05   17.50
   4  -5   4  538.15   18.00
   4   5  -4  502.25   18.40
   4  -5   4  562.44   18.10
   4  -5   4  542.55   23.40
  -4   5  -4  549.74   17.90
  -4   5  -4  599.74   20.20
  -4  -5   4  558.74   19.90
  -4  -5   4  543.25   19.10
  -4  -5   4  599.34   19.40
  -4   5  -4  500.15   26.30
   4   4  -4  240.78    9.40
   4  -4   4  255.67    8.60
   4  -4   4  251.67    9.00
   4  -4   4  266.67   13.40
   4  -4   4  237.68   16.80
   4  -4   4  272.97   10.40
   4  -4   4  260.47    8.90
   4   4  -4  261.67    9.30
  -4  -4   4  245.88   10.10
  -4   4  -4  248.48   13.80
  -4  -4   4  235.88   12.50
  -4   4  -4  271.77   13.80
  -4  -4   4  257.27   10.10
  -4   4  -4  270.37   16.30
  -4   4  -4  258.27    9.00
   4   3  -4  948.11   32.60
   4  -3   4 1018.60   37.80
   4  -3   4 1042.20   38.70
   4  -3   4 1021.40   31.70
   4  -3   4 1007.10   33.10
  -4  -3   4  979.50   35.70
  -4   3  -4 1030.70   39.80
  -4   3  -4 1018.40   36.60
  -4   3  -4 1003.00   31.80
  -4   3  -4 1054.59   36.80
   4  -2   4  157.18   11.30
   4  -2   4  173.88    7.20
   4   2  -4  171.08    7.60
   4  -2   4  173.28    9.90
   4   2  -4  174.68    6.70
  -4   2  -4  178.38   11.90
  -4   2  -4  170.58    9.70
  -4   2  -4  174.68    6.40
  -4   2  -4  189.28   10.30
   4   1  -4  289.27   12.10
   4  -1   4  281.67   10.50
   4   1  -4  269.77    9.80
   4  -1   4  278.07    9.70
   4  -1   4  289.37   14.30
   4   1  -4  292.17   11.50
  -4   1  -4  288.47   13.00
  -4  -1   4  286.87   12.10
  -4  -1   4  281.37   11.60
  -4   1  -4  290.07    9.90
  -4   1  -4  291.57   14.00
  -4   1  -4  304.17   15.50
   4   0   4  180.78    6.70
   4   0   4  195.58   11.00
   4   0  -4  194.58    8.80
   4   0   4  185.38    7.40
   4   0  -4  177.88    7.10
   4   0  -4  187.38    9.00
  -4   0   4  182.48    8.50
  -4   0  -4  178.18    9.70
  -4   0  -4  183.88    6.80
  -4   0  -4  197.78   11.10
   4   1   4  282.17    9.80
   4   1   4  287.07   14.40
   4   1   4  295.87   10.60
   4  -1  -4  278.27    9.80
   4  -1  -4  281.17   12.20
   4  -1  -4  281.17   12.30
  -4  -1  -4  284.87   12.90
  -4   1   4  282.97   11.50
  -4  -1  -4  295.27   14.30
  -4  -1  -4  279.27    9.90
   4   2   4  171.98    7.10
   4   2   4  175.88    7.50
   4   2   4  175.28    7.10
   4   2   4  165.98   10.40
   4  -2  -4  168.98    9.20
  -4  -2  -4  173.48    9.60
  -4  -2  -4  165.58    7.10
  -4  -2  -4  165.98    6.50
  -4  -2  -4  170.28   11.20
   4   3   4 1039.90   37.50
   4  -3  -4  986.00   32.00
   4   3   4 1023.50   32.90
   4   3   4 1005.50   32.00
   4  -3  -4 1000.00   35.90
   4   3   4 1001.10   32.80
   4  -3  -4 1013.30   32.50
   4   3   4  988.70   32.90
   4   3   4 1047.20   33.60
  -4  -3  -4 1006.70   38.50
  -4  -3  -4 1007.30   36.10
  -4  -3  -4 1015.70   32.10
  -4  -3  -4 1024.10   33.10
  -4  -3  -4 1004.80   32.10
   4   4   4  256.67    9.70
   4   4   4  264.57    9.00
   4   4   4  261.27   10.20
   4  -4  -4  254.97   13.20
   4  -4  -4  252.37    9.50
   4   4   4  268.07   10.90
   4  -4  -4  263.07    9.30
   4   4   4  252.37   15.80
  -4  -4  -4  257.07   13.40
  -4  -4  -4  256.37   16.80
  -4  -4  -4  256.87   10.30
  -4   4   4  258.67    9.40
  -4   4   4  259.17   10.20
  -4   4   4  254.77   10.50
  -4  -4  -4  240.08   10.40
  -4  -4  -4  266.97    9.40
  -4   4   4  257.57    9.10
  -4   4   4  255.67    9.40
   4   5   4  531.55   19.70
   4  -5  -4  513.15   17.70
   4  -5  -4  508.25   18.60
   4   5   4  569.24   18.60
   4  -5  -4  523.05   18.40
   4   5   4  539.95   19.20
   4   5   4  518.85   17.40
   4   5   4  542.25   18.30
   4  -5  -4  541.75   23.20
   4   5   4  541.55   19.00
  -4  -5  -4  540.65   17.70
  -4   5   4  553.34   18.00
  -4  -5  -4  555.24   18.30
  -4   5   4  527.55   17.60
  -4   5   4  523.45   20.00
  -4   5   4  540.15   18.40
  -4   5   4  538.15   18.30
  -4  -5  -4  542.05   23.30
  -4  -5  -4  538.95   18.00
  -4  -5  -4  544.95   19.30
   4   6   4    5.80    1.90
   4  -6  -4    3.60    1.10
   4  -6  -4    4.70    0.90
   4   6   4    3.00    1.70
   4   6   4    4.40    1.80
   4  -6  -4    7.00    1.20
   4   6   4    4.80    1.60
   4   6   4    5.40    1.00
  -4  -6  -4    5.10    1.60
  -4   6   4    5.10    1.40
  -4   6   4    3.90    1.00
  -4  -6  -4    7.00    2.30
  -4   6   4    4.90    1.00
  -4  -6  -4    6.00    1.80
  -4  -6  -4    4.80    1.20
  -4  -6  -4    3.30    5.30
   4   7   4  575.44   20.30
   4  -7  -4  537.35   18.50
   4   7   4  543.85   20.30
   4   7   4  561.04   19.30
   4   7   4  553.24   18.10
   4  -7  -4  585.64   18.40
   4   7   4  569.34   21.30
   4  -7  -4  567.84   18.80
  -4  -7  -4  546.15   18.50
  -4  -7  -4  558.14   19.30
  -4   7   4  558.94   18.80
  -4   7   4  572.14   19.20
  -4  -7  -4  561.94   20.60
  -4  -7  -4  535.35   18.70
  -4   7   4  573.64   18.70
   4   8   4  876.41   30.90
   4  -8  -4  888.01   28.30
   4   8   4  867.51   29.90
   4   8   4  890.51   29.90
   4  -8  -4  879.71   28.00
   4   8   4  864.01   28.60
   4  -8  -4  885.71   27.80
  -4   8   4  815.82   28.40
  -4   8   4  888.91   28.70
  -4   8   4  850.31   28.10
  -4  -8  -4  846.82   27.70
  -4  -8  -4  844.02   30.10
  -4  -8  -4  891.01   28.80
  -4  -8  -4  861.51   30.20
   4   9   4  417.06   16.20
   4  -9  -4  408.76   14.40
   4  -9  -4  424.36   14.70
   4   9   4  440.86   15.10
   4   9   4  418.86   17.10
   4  -9  -4  433.06   14.30
   4   9   4  422.26   16.20
  -4   9   4  409.66   15.00
  -4   9   4  419.06   15.00
  -4   9   4  414.06   14.70
  -4  -9  -4  428.86   16.70
  -4  -9  -4  418.26   15.10
   4  10   4   13.00    2.20
   4  10   4   13.30    2.40
   4 -10  -4   18.70    2.20
   4 -10  -4   17.60    1.80
   4  10   4   14.00    2.30
   4 -10  -4   17.60    2.00
   4 -10  -4   20.20    2.60
   4  10   4   22.20    2.10
  -4  10   4   17.70    2.10
  -4 -10  -4   19.60    2.30
  -4  10   4   21.90    2.20
  -4 -10  -4   11.50    2.30
  -4  10   4   16.60    1.70
   4 -11  -4   88.49    4.10
   4 -11  -4   86.29    4.80
   4  11   4   85.29    5.00
   4 -11  -4   87.99    4.10
   4  11   4   80.79    4.50
   4 -11  -4   88.79    3.80
   4  11   4   95.89    5.90
  -4  11   4   90.69    4.30
  -4 -11  -4   94.29    6.10
  -4 -11  -4   94.39    5.50
  -4 -11  -4   87.79    4.30
   4 -12  -4   71.19    2.90
   4  12   4   63.69    2.70
   4 -12  -4   74.49    3.30
   4  12   4   69.89    4.80
   4  12   4   75.69    4.30
   4 -12  -4   67.89    3.80
  -4 -12  -4   69.39    4.20
  -4  12   4   70.29    3.40
  -4 -12  -4   69.49    4.20
   4 -13  -4   21.30    1.40
   4  13   4   31.40    3.30
  -4  13   4   23.10    1.40
  -4 -13  -4   20.30    2.10
   5  12  -4   20.80    1.70
  -5 -12   4   22.10    1.50
  -5  12  -4   21.30    1.60
   5  11  -4    5.20    2.90
   5  11  -4    3.30    1.00
   5  11  -4    1.50    0.90
   5  11  -4    2.20    0.70
   5 -11   4    3.70    0.70
  -5 -11   4    4.60    1.30
  -5 -11   4    4.50    1.20
  -5  11  -4    4.40    1.20
   5 -10   4   62.99    3.10
   5  10  -4   68.09    3.40
   5  10  -4   58.29    5.40
   5  10  -4   61.89    4.30
   5  10  -4   67.39    3.80
   5  10  -4   67.39    3.70
  -5 -10   4   59.79    4.00
  -5  10  -4   61.19    3.50
  -5 -10   4   58.99    4.20
   5   9  -4  462.85   16.20
   5   9  -4  477.25   18.50
   5  -9   4  452.75   19.10
   5   9  -4  469.95   16.20
   5  -9   4  445.46   15.20
   5   9  -4  453.15   15.70
   5   9  -4  456.45   16.40
  -5  -9   4  454.25   17.60
  -5  -9   4  454.55   16.60
  -5   9  -4  465.25   15.90
  -5  -9   4  458.75   15.70
  -5  -9   4  447.16   16.70
   5   8  -4   76.39    4.70
   5   8  -4   76.09    5.50
   5  -8   4   74.39    4.90
   5   8  -4   72.29    5.20
   5   8  -4   87.59    5.10
   5  -8   4   93.49    4.60
   5   8  -4   79.79    4.60
  -5  -8   4   73.49    6.60
  -5  -8   4   66.39    5.40
  -5  -8   4   95.99    7.20
  -5  -8   4   76.99    5.50
   5  -7   4  214.18    9.40
   5   7  -4  196.08    8.50
   5  -7   4  196.68    7.10
   5   7  -4  210.68    8.20
   5  -7   4  212.48    7.80
   5   7  -4  221.88    8.80
   5   7  -4  193.08    9.40
  -5   7  -4  206.78    8.30
  -5  -7   4  219.38   10.10
  -5  -7   4  210.48    9.20
  -5  -7   4  206.48    8.70
  -5  -7   4  195.48    7.90
  -5  -7   4  212.08    9.20
   5   6  -4  387.36   14.30
   5  -6   4  387.56   12.90
   5   6  -4  382.06   14.30
   5   6  -4  403.26   14.00
   5   6  -4  375.86   14.70
   5  -6   4  407.56   13.60
  -5  -6   4  449.36   19.90
  -5  -6   4  383.46   13.80
  -5  -6   4  398.36   15.00
  -5   6  -4  392.36   14.10
  -5  -6   4  416.06   15.00
  -5  -6   4  400.96   14.70
  -5   6  -4  372.06   13.20
   5   5  -4  764.62   25.00
   5   5  -4  728.33   25.00
   5  -5   4  744.53   24.00
   5   5  -4  737.53   24.60
   5  -5   4  792.62   25.80
   5  -5   4  737.73   23.70
  -5   5  -4  738.83   24.90
  -5  -5   4  752.52   25.70
  -5   5  -4  749.62   24.00
   5  -4   4   60.49    3.60
   5  -4   4   70.09    4.30
   5   4  -4   67.79    3.80
   5   4  -4   67.19    3.60
   5  -4   4   67.29    3.30
   5  -4   4   64.79    2.90
   5   4  -4   70.09    3.90
  -5  -4   4   69.39    4.20
  -5   4  -4   62.89    3.20
  -5  -4   4   63.39    5.40
  -5   4  -4   72.89    8.80
  -5  -4   4   68.39    3.70
  -5   4  -4   62.09    3.80
  -5  -4   4   67.49    4.20
   5  -3   4  969.90   30.60
   5   3  -4  941.61   30.80
   5  -3   4  993.90   31.70
   5  -3   4  967.20   30.00
  -5   3  -4  932.51   30.20
  -5   3  -4  920.51   31.30
  -5   3  -4  935.31   35.10
  -5  -3   4  965.90   31.30
  -5   3  -4  965.80   40.90
  -5  -3   4  960.90   31.00
  -5  -3   4  965.40   31.70
  -5  -3   4  948.51   31.70
   5  -2   4  437.26   14.80
   5   2  -4  419.56   15.20
   5   2  -4  415.86   16.40
   5  -2   4  435.76   15.10
   5  -2   4  456.25   16.10
   5  -2   4  415.66   14.50
  -5  -2   4  442.86   15.60
  -5   2  -4  473.35   15.30
  -5   2  -4  521.75   19.60
  -5  -2   4  442.66   15.50
  -5  -2   4  438.96   16.00
  -5  -2   4  475.55   18.10
  -5   2  -4  437.86   19.20
   5  -1   4  343.67   12.40
   5   1  -4  309.77   13.80
   5  -1   4  317.97   12.10
   5  -1   4  334.67   11.70
   5   1  -4  318.37   11.90
   5  -1   4  289.87   18.40
   5  -1   4  338.37   11.70
  -5  -1   4  359.86   12.60
  -5  -1   4  339.57   11.90
  -5   1  -4  320.57   11.30
  -5   1  -4  330.27   18.70
  -5   1  -4  337.17   15.40
  -5  -1   4  342.17   12.50
  -5   1  -4  321.47   12.50
   5   0   4  201.78    7.60
   5   0   4  197.18    8.10
   5   0   4  172.68   14.10
   5   0  -4  193.68   10.50
   5   0  -4  187.08    7.30
  -5   0   4  184.38    7.90
  -5   0  -4  186.78    8.30
  -5   0  -4  183.98    7.00
  -5   0   4  198.08    7.70
  -5   0  -4  201.18   10.90
  -5   0   4  180.28    8.10
  -5   0  -4  185.58   13.40
   5   1   4  339.77   11.90
   5   1   4  341.87   19.80
   5  -1  -4  340.67   12.00
   5   1   4  345.47   12.50
   5   1   4  364.16   11.90
   5   1   4  345.97   11.90
   5   1   4  304.87   12.50
  -5  -1  -4  332.27   11.60
  -5   1   4  313.97   12.10
  -5   1   4  338.47   11.90
  -5  -1  -4  317.67   12.90
  -5  -1  -4  287.57   17.90
  -5  -1  -4  313.77   15.10
   5   2   4  440.16   15.60
   5   2   4  433.46   14.30
   5   2   4  433.86   14.80
   5  -2  -4  434.26   19.00
   5  -2  -4  427.96   15.20
   5   2   4  438.06   14.90
   5  -2  -4  422.66   14.70
   5   2   4  418.26   14.50
   5  -2  -4  403.26   15.80
  -5  -2  -4  445.16   14.80
  -5   2   4  433.76   15.20
  -5  -2  -4  415.26   18.60
  -5   2   4  455.35   15.00
  -5  -2  -4  402.06   17.70
  -5   2   4  437.36   14.50
  -5   2   4  420.06   15.10
   5   3   4  946.51   30.30
   5  -3  -4  954.40   31.30
   5  -3  -4  922.61   35.80
   5   3   4  980.90   31.70
   5   3   4  949.71   32.20
   5   3   4  962.90   31.10
   5  -3  -4  932.61   30.70
   5  -3  -4 1116.49   33.10
  -5  -3  -4  968.40   35.70
  -5  -3  -4  930.71   30.50
  -5   3   4  910.51   30.90
  -5  -3  -4  922.11   32.20
  -5   3   4  997.90   31.40
  -5  -3  -4  929.41   32.00
  -5   3   4  930.41   30.40
  -5   3   4  947.61   31.70
  -5   3   4  971.50   31.00
   5  -4  -4   80.39    8.90
   5   4   4   63.99    3.50
   5   4   4   59.69    4.00
   5   4   4   65.19    4.70
   5  -4  -4   72.39    3.40
   5  -4  -4   68.79    3.60
   5   4   4   62.59    3.20
   5  -4  -4   68.69    3.40
   5   4   4   63.99    4.20
   5   4   4   62.29    4.20
   5  -4  -4   67.59    3.90
  -5   4   4   76.49    4.00
  -5  -4  -4   61.19    4.70
  -5   4   4   64.79    3.30
  -5   4   4   66.29    3.70
  -5   4   4   66.59    4.20
  -5  -4  -4   72.49    4.40
  -5   4   4   68.09    4.00
  -5  -4  -4   62.59    3.40
  -5  -4  -4   70.59   10.20
   5   5   4  782.42   27.00
   5   5   4  747.23   24.50
   5   5   4  765.62   25.60
   5   5   4  733.03   24.20
   5  -5  -4  739.13   25.00
   5  -5  -4  775.62   24.60
   5   5   4  764.42   26.00
   5  -5  -4  763.22   24.40
   5  -5  -4  763.62   24.80
  -5  -5  -4  743.73   26.60
  -5  -5  -4  747.63   26.20
  -5   5   4  764.62   24.90
  -5  -5  -4  750.12   24.50
   5   6   4  387.86   16.60
   5   6   4  403.56   16.20
   5   6   4  398.36   14.60
   5  -6  -4  399.46   13.80
   5  -6  -4  419.26   13.70
   5   6   4  400.06   13.40
   5   6   4  413.56   14.60
  -5  -6  -4  380.86   13.70
  -5  -6  -4  403.56   16.00
  -5   6   4  403.16   13.80
  -5   6   4  394.66   13.90
  -5  -6  -4  407.16   15.70
  -5   6   4  412.76   14.00
  -5   6   4  386.06   14.30
  -5   6   4  415.36   14.50
   5   7   4  205.18   10.20
   5   7   4  198.78    9.30
   5  -7  -4  211.48    7.70
   5   7   4  217.18    8.60
   5  -7  -4  203.98    7.90
   5  -7  -4  211.88    8.20
   5   7   4  201.98    7.20
  -5   7   4  219.38    8.60
  -5  -7  -4  203.38   10.00
  -5   7   4  207.68    8.00
  -5   7   4  191.78    8.10
  -5   7   4  208.48    7.90
  -5  -7  -4  201.68    9.60
  -5   7   4  202.68    7.90
   5  -8  -4   77.09    4.00
   5   8   4   88.29    5.30
   5   8   4   70.59    5.60
   5  -8  -4   74.99    4.70
   5   8   4   73.79    5.00
   5  -8  -4   76.59    4.20
  -5   8   4   78.79    4.80
  -5   8   4   72.39    4.70
  -5   8   4   83.09    4.70
  -5  -8  -4   78.49    5.30
   5   9   4  459.45   18.00
   5  -9  -4  463.25   15.50
   5   9   4  462.25   19.70
   5   9   4  475.15   16.00
   5  -9  -4  475.25   15.70
   5  -9  -4  454.65   15.20
  -5   9   4  460.25   15.60
  -5   9   4  453.75   15.60
  -5   9   4  451.65   15.60
  -5   9   4  467.55   16.10
  -5  -9  -4  405.16   19.70
  -5  -9  -4  452.95   17.50
   5 -10  -4   65.79    3.40
   5  10   4   64.89    4.20
   5  10   4   61.99    3.40
   5  10   4   67.49    5.10
   5 -10  -4   62.79    3.50
   5 -10  -4   62.29    3.90
   5 -10  -4   66.79    3.10
  -5 -10  -4   66.99    4.70
  -5  10   4   67.89    3.50
  -5  10   4   58.29    3.70
  -5 -10  -4   68.69    4.60
   5 -11  -4    3.40    0.70
   5  11   4    4.50    1.60
   5  11   4    3.10    0.70
   5 -11  -4    4.60    1.60
   5 -11  -4    2.40    0.80
   5  11   4    3.80    1.80
  -5  11   4    3.00    0.90
  -5 -11  -4    4.70    1.40
  -5  11   4    3.90    0.90
  -5 -11  -4    2.30    1.50
   5 -12  -4   20.40    1.90
   5 -12  -4   22.90    1.60
  -5 -12  -4   23.20    2.10
  -5  12   4   20.30    1.30
  -5 -12  -4   18.00    2.20
   6  11  -4   49.60    3.00
   6  11  -4   44.00    1.90
  -6 -11   4   41.20    2.30
  -6 -11   4   49.70    3.90
  -6  11  -4   47.10    2.40
   6  10  -4   44.70    2.60
   6 -10   4   44.50    2.20
   6  10  -4   49.10    2.80
   6  10  -4   47.90    2.40
  -6  10  -4   44.70    2.70
  -6 -10   4   45.00    2.70
   6  -9   4   90.99    4.00
   6  -9   4   93.69    5.00
   6   9  -4   99.79    4.80
   6   9  -4  105.79    4.50
   6   9  -4   97.79    4.70
  -6  -9   4   96.09    4.60
  -6  -9   4   93.29    4.20
  -6  -9   4   97.19    4.90
  -6   9  -4  102.79    4.60
   6  -8   4   14.40    1.60
   6  -8   4   11.50    1.90
   6   8  -4   11.40    1.60
   6   8  -4    8.70    1.40
   6   8  -4   10.50    1.70
  -6  -8   4    9.50    1.50
  -6  -8   4   12.10    1.90
  -6  -8   4   12.00    2.10
  -6   8  -4   12.60    1.90
   6  -7   4  121.39    6.30
   6   7  -4  126.49    6.00
   6  -7   4  117.39    5.00
   6   7  -4  121.79    5.80
   6   7  -4  121.49    5.50
  -6  -7   4  111.29    5.80
  -6  -7   4  121.29    5.90
  -6   7  -4  111.39    5.40
  -6  -7   4  120.09    6.10
   6  -6   4  373.16   12.30
   6  -6   4  382.76   13.10
   6  -6   4  376.46   14.60
   6   6  -4  372.56   13.90
   6   6  -4  402.06   14.10
   6   6  -4  386.16   13.50
  -6  -6   4  383.96   14.30
  -6   6  -4  383.16   13.70
  -6  -6   4  362.56   13.20
  -6  -6   4  363.36   14.10
  -6  -6   4  380.96   14.20
   6  -5   4  174.88    6.80
   6  -5   4  172.08    7.90
   6   5  -4  164.78    7.40
   6  -5   4  165.68    6.00
   6   5  -4  164.98    7.00
   6   5  -4  174.98    7.50
  -6  -5   4  174.28    7.90
  -6  -5   4  170.78    7.70
  -6  -5   4  168.08    7.00
  -6   5  -4  161.48    7.20
  -6  -5   4  164.58    7.60
   6  -4   4  101.69    4.10
   6   4  -4  102.39    5.30
   6   4  -4  104.39    5.20
   6  -4   4  101.89    4.50
   6  -4   4  104.29    5.80
   6  -4   4  109.99    4.80
   6   4  -4  100.59    4.90
  -6   4  -4  102.49    5.30
  -6  -4   4   99.09    5.00
  -6  -4   4  106.09    5.50
  -6  -4   4   97.99    5.50
  -6  -4   4  104.39    5.70
   6   3  -4  500.25   17.80
   6  -3   4  498.45   16.90
   6   3  -4  509.05   17.80
   6  -3   4  526.15   17.30
   6   3  -4  500.95   17.40
   6  -3   4  536.65   18.60
   6  -3   4  505.95   16.60
  -6  -3   4  506.65   18.20
  -6  -3   4  525.25   18.40
  -6  -3   4  516.35   17.90
  -6  -3   4  503.25   17.60
  -6   3  -4  502.15   18.00
   6  -2   4  572.64   18.90
   6   2  -4  605.34   19.70
   6   2  -4  566.14   19.30
   6   2  -4  575.04   19.60
   6  -2   4  589.84   19.30
   6  -2   4  611.44   20.50
  -6  -2   4  494.25   20.50
  -6  -2   4  580.94   20.10
  -6  -2   4  599.74   20.30
  -6   2  -4  542.25   18.50
  -6  -2   4  582.24   21.90
   6   1  -4   43.90    3.00
   6   1  -4   44.30    4.10
   6  -1   4   39.30    2.30
   6   1  -4   44.50    4.00
   6  -1   4   41.40    3.50
   6  -1   4   39.40    2.60
  -6  -1   4   39.50    3.20
  -6   1  -4   36.90    3.20
  -6   1  -4   36.40    2.50
  -6  -1   4   38.90    3.00
  -6  -1   4   44.90    3.50
  -6  -1   4   36.50    3.80
   6   0   4   32.60    3.00
   6   0  -4   32.90    2.60
   6   0   4   30.90    2.10
   6   0   4   31.50    2.30
   6   0   4   29.10    3.30
  -6   0   4   29.70    3.30
  -6   0   4   32.50    2.90
  -6   0  -4   32.10    2.30
  -6   0   4   30.30    2.50
  -6   0  -4   34.00    3.20
  -6   0   4   29.00    3.00
  -6   0   4   30.40    2.90
   6  -1  -4   40.70    3.50
   6  -1  -4   27.30    7.00
   6  -1  -4   35.70    3.90
   6   1   4   41.60    3.40
   6  -1  -4   37.80    2.90
   6  -1  -4   43.20    3.80
   6   1   4   40.80    2.70
   6   1   4   40.30    2.40
  -6  -1  -4   40.70    2.60
  -6   1   4   38.70    3.60
  -6   1   4   42.10    2.90
  -6  -1  -4   43.80    3.80
  -6   1   4   45.00    3.20
  -6   1   4   41.60    3.10
   6  -2  -4  580.44   19.40
   6  -2  -4  583.44   20.40
   6   2   4  568.34   19.20
   6  -2  -4  579.34   19.50
   6  -2  -4  589.54   19.70
   6   2   4  607.24   20.70
   6   2   4  587.54   19.80
  -6   2   4  610.24   19.90
  -6   2   4  580.34   20.00
  -6   2   4  565.34   20.60
  -6  -2  -4  547.65   18.80
   6   3   4  524.95   18.60
   6   3   4  503.95   17.20
   6   3   4  524.65   17.90
   6  -3  -4  503.85   17.60
   6  -3  -4  512.85   17.40
   6  -3  -4  499.65   17.20
   6  -3  -4  530.65   18.30
   6   3   4  513.75   16.90
  -6   3   4  515.25   17.10
  -6   3   4  525.35   18.00
  -6   3   4  534.35   17.80
  -6   3   4  532.45   17.90
  -6   3   4  480.45   18.40
  -6  -3  -4  500.95   19.00
   6  -4  -4  102.09    5.30
   6  -4  -4  104.69    4.70
   6  -4  -4   98.59    4.70
   6   4   4   94.59    4.70
   6   4   4  100.79    5.20
   6  -4  -4  104.69    5.00
   6   4   4  101.39    4.40
  -6   4   4  111.39    4.70
  -6   4   4  104.29    5.00
  -6   4   4  106.89    5.20
  -6  -4  -4   99.89    6.20
  -6   4   4  109.39    5.10
  -6   4   4  100.19    5.40
   6   5   4  167.48    6.30
   6  -5  -4  172.28    6.70
   6  -5  -4  174.78    6.80
   6   5   4  169.38    7.70
   6   5   4  171.08    7.40
   6  -5  -4  170.18    7.10
   6  -5  -4  162.98    7.20
  -6   5   4  169.98    7.00
  -6   5   4  164.28    7.00
  -6   5   4  169.28    6.60
  -6   5   4  162.98    7.20
  -6   5   4  173.98    7.30
  -6  -5  -4  173.68    8.70
   6   6   4  367.06   13.90
   6   6   4  371.86   12.60
   6   6   4  377.86   14.10
   6  -6  -4  386.76   13.60
   6  -6  -4  404.66   13.20
   6   6   4  364.06   15.30
   6  -6  -4  398.16   13.40
  -6   6   4  399.76   13.30
  -6   6   4  409.66   13.90
  -6  -6  -4  400.36   15.60
  -6   6   4  356.46   13.60
  -6   6   4  403.36   13.60
  -6   6   4  362.66   13.30
   6   7   4  111.79    6.80
   6  -7  -4  124.99    5.20
   6  -7  -4  118.19    5.00
   6   7   4  120.29    5.70
   6  -7  -4  118.59    5.40
   6   7   4  118.89    6.20
  -6  -7  -4  123.49    6.70
  -6   7   4  115.69    5.00
  -6   7   4  125.89    5.70
  -6   7   4  113.19    5.40
  -6   7   4  124.89    5.20
  -6  -7  -4  121.59    7.10
   6   8   4   11.50    1.70
   6  -8  -4    9.90    1.40
   6   8   4   15.50    3.60
   6  -8  -4   12.20    1.50
   6   8   4   12.70    2.30
   6  -8  -4   13.30    1.70
  -6   8   4   12.70    1.60
  -6  -8  -4   15.00    2.50
  -6   8   4   12.90    1.90
  -6  -8  -4   12.70    2.80
   6   9   4   94.89    4.40
   6  -9  -4   97.79    4.00
   6  -9  -4   98.29    4.40
   6  -9  -4   95.49    4.20
  -6   9   4   98.59    4.20
  -6   9   4   93.19    4.30
  -6  -9  -4   95.79    5.60
   6 -10  -4   46.20    2.50
   6 -10  -4   46.70    2.30
   6 -10  -4   46.80    3.00
   6  10   4   45.00    2.40
   6 -10  -4   51.39    2.60
  -6  10   4   46.70    2.40
  -6  10   4   48.90    2.50
  -6 -10  -4   46.30    3.30
   6 -11  -4   45.20    1.80
   6 -11  -4   43.50    2.30
  -6  11   4   43.80    1.80
  -6 -11  -4   48.00    2.80
   7  10  -4   58.39    2.60
   7  10  -4   56.69    2.20
  -7 -10   4   55.59    3.10
  -7  10  -4   54.09    2.50
   7   9  -4  109.69    4.60
   7  -9   4  105.39    4.10
   7   9  -4  113.59    4.30
  -7  -9   4  118.59    5.20
  -7   9  -4  107.69    4.50
  -7  -9   4  112.29    5.50
   7  -8   4  147.69    7.40
   7  -8   4  145.29    5.50
   7   8  -4  146.79    6.20
   7   8  -4  151.48    6.20
   7   8  -4  166.48    6.30
  -7   8  -4  147.69    5.90
  -7  -8   4  142.89    5.80
  -7  -8   4  148.69    5.90
   7   7  -4  124.29    5.20
   7   7  -4  117.79    5.50
   7   7  -4  126.09    5.60
   7  -7   4  113.99    4.80
   7  -7   4  117.69    5.90
  -7  -7   4  124.99    5.40
  -7  -7   4  121.79    5.50
  -7   7  -4  115.19    5.20
   7   6  -4   90.29    4.30
   7  -6   4   85.69    5.10
   7   6  -4   83.59    4.50
   7   6  -4   93.79    5.20
   7  -6   4   83.89    4.00
  -7  -6   4   85.19    4.60
  -7  -6   4   90.89    4.70
  -7   6  -4   90.19    4.50
  -7  -6   4   89.99    4.80
   7  -5   4  107.49    5.90
   7   5  -4  105.89    5.50
   7   5  -4  110.79    5.10
   7   5  -4  112.49    5.40
   7  -5   4  107.49    4.70
  -7  -5   4  103.39    5.10
  -7  -5   4  102.29    4.70
  -7   5  -4  110.69    5.30
  -7  -5   4  111.39    5.40
  -7  -5   4  116.79    5.80
   7   4  -4  565.74   19.90
   7   4  -4  567.64   19.70
   7  -4   4  537.85   18.20
   7  -4   4  558.54   20.50
   7  -4   4  613.64   20.10
   7   4  -4  614.84   20.10
  -7  -4   4  581.54   24.60
  -7  -4   4  568.64   20.00
  -7  -4   4  632.24   21.40
  -7  -4   4  549.54   19.20
  -7  -4   4  530.25   19.60
  -7   4  -4  594.84   20.00
   7   3  -4  408.56   14.50
   7   3  -4  372.16   14.10
   7  -3   4  402.36   13.80
   7  -3   4  410.66   15.40
   7  -3   4  387.86   12.90
   7   3  -4  381.16   13.90
  -7  -3   4  406.56   14.20
  -7  -3   4  377.16   13.90
  -7  -3   4  392.56   15.60
  -7   3  -4  391.76   14.40
  -7  -3   4  419.66   15.00
  -7  -3   4  382.96   14.20
   7   2  -4    8.70    1.50
   7   2  -4    6.70    1.40
   7  -2   4    9.40    1.30
   7  -2   4   10.10    2.20
   7  -2   4    7.10    1.30
  -7  -2   4   11.20    1.90
  -7  -2   4    7.50    1.40
  -7  -2   4    9.70    1.70
  -7  -2   4    9.10    2.40
  -7   2  -4    7.70    1.80
  -7  -2   4   10.30    2.00
   7   1  -4   58.19    3.80
   7  -1   4   51.99    2.70
   7   1  -4   52.19    3.30
   7  -1   4   49.20    3.00
   7   1  -4   55.49    3.50
   7  -1   4   51.59    3.90
   7  -1   4   50.99    3.40
   7   1  -4   53.59    4.30
  -7  -1   4   59.29    3.60
  -7  -1   4   54.39    3.50
  -7  -1   4   49.30    4.20
  -7   1  -4   56.99    4.10
  -7  -1   4   55.19    4.00
  -7  -1   4   54.59    3.40
   7   0   4  487.55   16.30
   7   0  -4  492.75   18.40
   7   0  -4  517.15   17.10
   7   0   4  483.65   16.60
   7   0   4  503.45   17.30
   7   0  -4  514.35   17.30
   7   0  -4  480.85   17.40
   7   0   4  508.25   18.40
  -7   0   4  515.85   17.50
  -7   0   4  500.65   17.10
  -7   0   4  506.65   17.90
  -7   0  -4  505.45   18.20
  -7   0   4  514.75   18.60
  -7   0   4  487.55   17.40
   7  -1  -4   52.39    4.00
   7  -1  -4   52.99    3.50
   7   1   4   50.79    3.10
   7  -1  -4   52.29    3.20
   7  -1  -4   53.09    3.30
   7   1   4   52.69    3.50
   7   1   4   54.39    4.00
   7   1   4   49.10    2.70
  -7   1   4   51.59    3.40
  -7   1   4   48.40    3.80
  -7   1   4   50.99    3.60
  -7  -1  -4   52.19    4.20
  -7   1   4   51.49    3.20
  -7   1   4   57.39    3.50
   7   2   4   10.00    1.70
   7  -2  -4    7.50    1.50
   7  -2  -4   11.50    1.60
   7   2   4    9.60    1.20
   7  -2  -4    7.90    1.50
   7  -2  -4    9.60    2.10
   7   2   4    8.30    1.90
  -7   2   4    8.90    1.60
  -7   2   4    8.10    1.60
  -7   2   4   10.70    1.80
  -7   2   4    9.40    2.10
  -7  -2  -4    9.40    2.30
  -7   2   4    8.90    1.40
   7  -3  -4  400.36   14.00
   7   3   4  397.66   14.90
   7  -3  -4  407.86   13.60
   7   3   4  402.86   14.20
   7  -3  -4  386.46   14.50
   7  -3  -4  402.16   13.80
   7   3   4  387.56   13.00
  -7   3   4  394.06   14.00
  -7   3   4  393.16   14.10
  -7   3   4  398.16   13.40
  -7   3   4  355.36   14.20
  -7  -3  -4  392.86   15.30
  -7   3   4  393.56   14.00
   7  -4  -4  581.94   19.20
   7  -4  -4  563.14   18.90
   7   4   4  567.04   20.00
   7  -4  -4  568.04   19.60
   7   4   4  545.15   18.10
   7   4   4  574.34   20.10
   7  -4  -4  570.24   18.90
  -7  -4  -4  546.05   22.30
  -7   4   4  537.65   19.10
  -7   4   4  605.74   19.70
  -7   4   4  565.34   19.30
  -7   4   4  570.64   19.50
  -7   4   4  562.94   19.20
   7  -5  -4  110.89    5.50
   7  -5  -4  117.69    5.20
   7  -5  -4  108.49    4.80
   7   5   4  104.99    5.30
   7  -5  -4  113.59    4.80
   7   5   4  111.09    5.90
  -7   5   4  109.39    5.10
  -7   5   4  103.99    5.00
  -7   5   4  118.79    5.20
  -7   5   4  106.39    6.20
  -7   5   4  112.69    4.70
  -7  -5  -4  110.79    6.40
   7   6   4   87.29    4.50
   7  -6  -4   89.19    4.00
   7   6   4   82.19    4.50
   7  -6  -4   88.39    3.90
   7  -6  -4   96.99    4.90
  -7  -6  -4   86.19    5.60
  -7   6   4   85.39    3.90
  -7   6   4   87.29    4.30
  -7   6   4   83.89    4.00
   7  -7  -4  124.09    4.90
   7  -7  -4  124.79    5.10
   7  -7  -4  123.69    5.20
   7   7   4  121.29    5.40
  -7   7   4  128.19    4.90
  -7   7   4  117.19    5.20
  -7   7   4  123.19    5.60
  -7  -7  -4  123.59    6.50
   7  -8  -4  144.59    5.90
   7  -8  -4  153.28    5.80
   7  -8  -4  162.98    5.90
   7   8   4  146.39    5.90
  -7   8   4  151.38    6.00
  -7   8   4  148.99    5.50
  -7  -8  -4  149.99    7.00
   7   9   4  107.89    4.20
   7  -9  -4  110.59    4.20
   7  -9  -4  107.29    4.00
   7  -9  -4  100.79    4.70
   7  -9  -4  107.69    4.30
  -7   9   4  107.69    4.30
  -7  -9  -4  108.79    5.10
   7 -10  -4   57.79    2.40
   7 -10  -4   61.39    2.20
  -7 -10  -4   55.69    2.90
  -7  10   4   46.40    2.60
   8  -8   4  167.08    5.90
   8   8  -4  177.68    6.00
   8   8  -4  176.78    6.30
  -8   8  -4  188.78    6.30
  -8  -8   4  169.48    6.80
   8  -7   4  103.09    3.90
   8   7  -4  105.79    5.00
   8   7  -4  108.59    4.20
   8   7  -4  107.29    4.40
   8   7  -4  105.29    4.40
   8  -7   4  109.79    4.90
  -8  -7   4   93.89    3.90
  -8   7  -4  106.29    4.30
  -8  -7   4  103.29    5.10
   8   6  -4   68.89    3.50
   8   6  -4   68.29    3.50
   8   6  -4   66.79    4.10
   8   6  -4   67.79    3.20
   8  -6   4   65.99    4.00
   8  -6   4   69.39    3.00
  -8  -6   4   68.59    4.30
  -8  -6   4   66.69    2.80
  -8   6  -4   69.69    3.40
   8  -5   4   25.70    1.80
   8  -5   4   23.30    2.40
   8   5  -4   25.30    2.80
   8   5  -4   26.60    2.30
   8   5  -4   22.90    1.90
   8   5  -4   26.00    2.40
  -8  -5   4   23.60    1.80
  -8  -5   4   24.40    2.30
  -8   5  -4   27.10    2.20
  -8  -5   4   20.00    3.30
   8   4  -4    9.40    1.50
   8   4  -4   10.30    1.50
   8   4  -4   11.80    1.60
   8  -4   4    8.90    1.60
   8   4  -4    9.80    2.00
   8  -4   4   13.10    1.50
  -8  -4   4   12.30    1.50
  -8  -4   4   11.40    1.40
  -8   4  -4   13.90    1.90
  -8  -4   4   13.10    2.30
  -8  -4   4   12.40    1.90
   8   3  -4  305.37   11.50
   8   3  -4  311.37   11.30
   8  -3   4  312.17   12.10
   8   3  -4  306.67   12.30
   8  -3   4  309.97   10.90
   8   3  -4  307.47   11.00
  -8  -3   4  314.27   10.80
  -8  -3   4  308.47   12.30
  -8  -3   4  300.97   10.80
  -8   3  -4  320.57   11.50
  -8  -3   4  313.67   11.70
   8  -2   4  112.19    4.80
   8   2  -4  104.69    4.80
   8   2  -4  100.19    5.90
   8  -2   4  118.99    6.30
   8   2  -4  115.79    5.80
   8   2  -4  104.19    4.90
   8  -2   4   88.19    3.80
  -8  -2   4  111.09    4.80
  -8  -2   4  106.09    5.80
  -8  -2   4  106.39    4.60
  -8   2  -4  106.69    5.30
  -8  -2   4  103.59    5.30
   8   1  -4   75.19    4.00
   8  -1   4   87.39    5.60
   8   1  -4   86.09    5.70
   8  -1   4   67.79    2.90
   8  -1   4   73.19    3.80
   8   1  -4   76.59    3.90
  -8  -1   4   70.69    3.60
  -8  -1   4   71.99    3.80
  -8  -1   4   83.89    4.50
  -8  -1   4   73.29    3.60
  -8  -1   4   71.79    4.50
  -8   1  -4   73.49    4.40
   8   0  -4   69.69    3.60
   8   0   4   67.29    4.60
   8   0   4   63.49    2.70
   8   0   4   69.19    3.70
   8   0  -4   71.69    3.70
   8   0  -4   57.09    4.60
   8   0  -4   70.59    4.10
  -8   0   4   71.19    3.80
  -8   0   4   70.69    3.40
  -8   0   4   67.39    3.50
  -8   0   4   71.49    4.10
  -8   0  -4   68.19    4.40
  -8   0   4   68.09    4.20
   8  -1  -4   75.79    3.70
   8  -1  -4   77.59    5.20
   8   1   4   69.39    2.90
   8   1   4   73.19    4.00
   8  -1  -4   79.29    4.80
   8  -1  -4   79.39    3.90
  -8   1   4   74.69    3.70
  -8  -1  -4   77.89    4.70
  -8   1   4   78.69    4.30
  -8   1   4   73.79    3.40
  -8   1   4   75.29    4.30
  -8   1   4   77.59    4.00
   8   2   4   90.79    3.80
   8   2   4  107.89    5.00
   8  -2  -4  114.49    5.50
   8  -2  -4  107.09    4.60
   8  -2  -4   97.69    4.60
   8   2   4   99.79    5.50
   8  -2  -4  101.09    5.30
  -8   2   4  106.19    5.10
  -8  -2  -4  105.09    5.70
  -8   2   4  108.59    4.70
  -8   2   4  107.49    5.10
  -8   2   4  105.79    4.30
  -8   2   4  115.99    5.00
   8   3   4  313.67   11.20
   8  -3  -4  304.27   10.70
   8  -3  -4  306.07   11.50
   8  -3  -4  306.57   11.10
   8   3   4  305.07   11.80
   8  -3  -4  307.67   10.80
  -8   3   4  304.17   10.80
  -8   3   4  307.67   11.20
  -8  -3  -4  322.07   12.10
  -8   3   4  306.67   11.10
  -8   3   4  308.87   10.40
   8  -4  -4   10.40    1.40
   8  -4  -4   12.20    1.80
   8   4   4    7.80    1.50
   8  -4  -4   12.90    1.50
   8  -4  -4   12.30    1.60
  -8   4   4   12.80    1.60
  -8   4   4   10.70    1.60
  -8  -4  -4   11.80    2.20
  -8   4   4   13.50    1.70
  -8   4   4   12.50    1.30
   8   5   4   20.40    2.60
   8  -5  -4   25.00    1.80
   8  -5  -4   26.30    2.00
   8  -5  -4   24.80    2.00
   8   5   4   22.60    2.00
  -8   5   4   22.70    1.80
  -8   5   4   25.90    1.60
  -8   5   4   22.60    1.80
  -8  -5  -4   23.80    2.60
   8  -6  -4   68.59    3.20
   8  -6  -4   67.89    3.00
   8  -6  -4   68.69    3.10
   8   6   4   69.39    4.60
   8   6   4   68.39    3.30
  -8   6   4   71.29    2.70
  -8   6   4   66.09    3.30
  -8  -6  -4   66.79    4.00
  -8   6   4   63.09    3.00
  -8   6   4   62.79    2.80
   8  -7  -4  106.89    4.10
   8   7   4  106.09    4.20
   8  -7  -4  108.69    4.30
   8  -7  -4  107.29    4.00
  -8  -7  -4  111.49    5.00
  -8   7   4  106.19    4.40
   8  -8  -4  186.68    6.10
   8   8   4  180.08    6.00
   8  -8  -4  173.88    5.80
  -8  -8  -4  169.18    6.60
  -8   8   4  168.78    6.20
   9   6  -4    2.90    0.50
   9   6  -4    2.50    0.60
  -9   6  -4    2.80    0.60
   9   5  -4  253.67    9.10
   9   5  -4  282.07    9.90
   9  -5   4  238.98   10.10
   9   5  -4  282.97    9.10
   9  -5   4  274.47    8.70
   9   5  -4  276.07    8.90
  -9   5  -4  286.67    9.60
  -9  -5   4  265.57    9.00
  -9  -5   4  245.38    9.20
   9  -4   4   58.29    2.50
   9  -4   4   56.39    3.30
   9   4  -4   57.89    2.90
   9   4  -4   56.99    2.70
   9   4  -4   57.79    2.60
   9   4  -4   54.79    3.20
  -9  -4   4   60.39    2.90
  -9  -4   4   53.49    2.90
  -9   4  -4   62.19    2.90
   9   3  -4   12.00    1.50
   9   3  -4   11.30    1.30
   9   3  -4   11.80    1.20
   9   3  -4    8.10    1.30
   9  -3   4   10.30    1.10
   9  -3   4   12.20    1.70
  -9  -3   4   12.20    1.60
  -9   3  -4    9.30    1.40
  -9  -3   4    8.10    1.50
   9   2  -4  180.28    6.60
   9   2  -4  196.88    8.80
   9  -2   4  178.38    6.50
   9   2  -4  180.48    6.70
   9  -2   4  200.28    8.20
  -9  -2   4  180.48    7.00
  -9  -2   4  188.28    7.70
  -9   2  -4  171.28    6.30
  -9  -2   4  166.88    6.30
  -9   2  -4  184.78    6.90
   9   1  -4   48.00    2.50
   9   1  -4   47.20    2.60
   9   1  -4   50.19    3.70
   9  -1   4   49.60    2.50
   9   1  -4   47.60    2.80
   9  -1   4   40.60    3.00
  -9  -1   4   49.60    2.90
  -9  -1   4   46.60    2.40
  -9  -1   4   43.20    2.60
  -9   1  -4   48.10    2.90
   9   0  -4    4.10    1.00
   9   0  -4    3.70    0.80
   9   0   4    3.40    0.80
   9   0  -4    1.40    1.00
   9   0   4    2.50    1.00
   9   0  -4    4.20    0.90
  -9   0   4    3.50    0.90
  -9   0   4    3.60    0.80
  -9   0  -4    3.40    1.10
   9  -1  -4   45.10    2.40
   9  -1  -4   42.70    2.90
   9  -1  -4   47.60    2.70
   9  -1  -4   49.40    2.40
   9   1   4   50.29    2.60
   9   1   4   52.19    3.60
  -9  -1  -4   45.20    2.90
  -9   1   4   46.40    2.50
  -9   1   4   45.50    2.40
  -9   1   4   48.90    2.80
   9  -2  -4  164.78    6.90
   9   2   4  173.88    7.20
   9  -2  -4  180.38    6.30
   9  -2  -4  174.58    6.40
   9   2   4  182.48    6.50
  -9  -2  -4  188.38    7.20
  -9   2   4  171.08    6.40
  -9   2   4  181.68    6.60
  -9   2   4  180.18    6.70
   9  -3  -4   11.20    1.30
   9  -3  -4   10.80    1.10
   9   3   4    9.30    1.20
   9   3   4    8.30    1.20
   9  -3  -4    9.70    1.60
   9  -3  -4    9.70    1.10
  -9  -3  -4    9.50    1.40
  -9   3   4    9.80    1.20
  -9   3   4   10.10    1.30
   9   4   4   60.19    2.70
   9  -4  -4   59.89    2.50
   9   4   4   58.89    3.90
   9  -4  -4   58.89    2.60
   9  -4  -4   58.99    2.80
  -9   4   4   58.69    2.80
  -9   4   4   58.89    2.60
  -9  -4  -4   58.59    3.20
   9  -5  -4  267.47    9.10
   9  -5  -4  280.17    9.00
   9  -5  -4  272.97    8.90
   9   5   4  269.87    9.00
  -9   5   4  273.57    9.50
  -9  -5  -4  283.07   10.10
   9  -6  -4    1.90    0.60
   9  -6  -4    3.10    0.50
  -9  -6  -4    1.50    0.70
  -9   6   4    2.80    0.60
   0  14  -5   65.79    3.50
   0  13  -5   16.60    4.10
   0  13  -5   13.20    2.00
   0  13  -5    9.20    1.10
   0  12  -5   13.90    2.00
   0 -12   5   14.60    2.60
   0  12  -5   10.10    1.70
   0  12  -5   10.80    1.40
   0  11  -5   69.49    4.60
   0  11  -5   76.69    4.60
   0  11  -5   77.79    5.20
   0  11  -5   75.19    4.00
   0 -11   5   71.89    3.90
   0 -11   5   74.09    5.00
   0 -10   5    8.20    1.90
   0  10  -5    8.50    2.00
   0  10  -5    5.80    2.50
   0  10  -5    7.20    2.10
   0  10  -5    8.10    1.50
   0  -9   5    6.80    1.90
   0  -9   5    6.20    1.20
   0   9  -5    7.80    1.80
   0   9  -5    4.40    1.70
   0   9  -5    8.40    1.50
   0   8  -5    4.90    1.80
   0  -8   5    5.90    1.60
   0   8  -5    4.40    1.10
   0  -8   5    4.70    1.10
   0   8  -5    4.60    4.90
   0   7  -5   48.00    3.50
   0   7  -5   53.99    7.20
   0  -7   5   43.10    3.20
   0   7  -5   48.60    2.70
   0   6  -5  286.87    9.80
   0  -6   5  274.77   10.60
   0   6  -5  304.57   15.10
   0   5  -5  613.54   21.70
   0  -5   5  593.14   22.30
   0   5  -5  640.54   24.40
   0   4  -5   81.99    3.70
   0   4  -5   75.29    4.30
   0   4  -5   84.29    6.00
   0  -4   5   79.79    4.90
   0   3  -5 1438.36   44.60
   0  -3   5 1325.97   47.50
   0   3  -5 1412.46   44.20
   0   3  -5 1489.55   47.30
   0   2  -5 4061.99  130.79
   0   2  -5 4201.08  130.39
   0  -2   5 4241.58  130.99
   0   2  -5 4584.04  135.59
   0  -1   5    3.90    0.80
   0   1  -5    4.00    1.40
   0   1  -5    3.10    0.90
   0   0  -5    0.40    0.90
   0   0  -5   -0.10    1.10
   0   0  -5   -0.10    0.40
   0   0   5    0.50    0.40
   0  -1  -5    3.50    0.80
   0  -1  -5    4.70    1.00
   0  -1  -5    4.20    1.50
   0  -2  -5 4485.55  133.59
   0  -2  -5 4193.68  132.09
   0   2   5 4319.47  134.69
   0  -2  -5 4293.17  131.49
   0   2   5 4230.68  131.89
   0  -3  -5 1432.66   46.50
   0   3   5 1418.16   44.90
   0   3   5 1289.37   47.40
   0  -3  -5 1473.85   45.00
   0  -3  -5 1511.15   45.90
   0  -4  -5   85.69    5.40
   0  -4  -5   78.29    4.40
   0  -4  -5   75.89    5.00
   0   4   5   75.29    4.30
   0  -4  -5   79.69    4.80
   0  -5  -5  637.64   22.00
   0  -5  -5  617.94   22.70
   0   5   5  573.24   20.50
   0  -5  -5  616.24   22.20
   0  -5  -5  608.04   22.80
   0   6   5  292.47   11.40
   0   6   5  284.67   10.80
   0  -6  -5  296.77   12.80
   0  -6  -5  288.87   14.40
   0  -6  -5  282.37   10.70
   0  -6  -5  285.17   10.10
   0  -6  -5  315.57   16.70
   0   7   5   48.10    2.90
   0   7   5   46.70    3.30
   0  -7  -5   49.60    5.80
   0  -7  -5   48.60    2.90
   0   7   5   47.60    3.90
   0   7   5   45.10    2.80
   0   7   5   47.30    3.00
   0  -7  -5   47.80    3.30
   0  -7  -5   53.69    6.70
   0  -8  -5    2.20    4.60
   0   8   5    4.60    1.80
   0  -8  -5    3.60    1.00
   0  -8  -5    5.10    1.10
   0  -8  -5    4.80    1.50
   0  -8  -5    2.50    4.90
   0   8   5    3.80    1.00
   0  -8  -5    5.10    1.20
   0   8   5    5.00    1.50
   0   9   5    9.80    2.10
   0  -9  -5    9.40    1.40
   0   9   5    7.10    1.90
   0  -9  -5    8.80    1.50
   0   9   5    7.10    1.30
   0  -9  -5    8.60    2.00
   0   9   5   11.20    2.50
   0  -9  -5    6.70    1.50
   0   9   5    8.10    1.80
   0  10   5    7.50    1.90
   0 -10  -5    8.20    2.10
   0 -10  -5    7.40    1.50
   0  10   5    9.30    2.10
   0  10   5    9.60    2.90
   0  10   5    7.60    2.20
   0 -10  -5    6.20    1.50
   0 -10  -5    9.40    1.50
   0  11   5   74.59    4.50
   0  11   5   72.89    4.80
   0 -11  -5   72.59    3.70
   0 -11  -5   76.39    5.00
   0  11   5   72.49    5.50
   0 -11  -5   75.49    4.10
   0 -11  -5   82.29    4.30
   0  12   5    8.60    2.50
   0  12   5   15.20    2.30
   0 -12  -5   14.20    1.50
   0 -12  -5   13.40    2.20
   0 -12  -5   14.70    1.90
   0  12   5   12.80    2.10
   0 -12  -5   14.40    1.90
   0 -13  -5   11.80    1.60
   0  13   5   10.20    1.60
   0 -13  -5   13.60    2.20
   0  13   5   12.20    1.80
   0 -13  -5   10.90    1.30
   0  14   5   62.59    3.00
   0 -14  -5   55.19    3.20
   0 -14  -5   59.89    2.70
   1  14  -5   39.40    3.10
   1  13  -5  325.17   15.10
   1  13  -5  277.17    9.30
  -1  13  -5  292.67   10.70
  -1  13  -5  275.27   10.40
  -1  13  -5  284.07   11.30
   1 -12   5  292.07   10.20
   1  12  -5  286.07   10.30
   1  12  -5  301.57   11.30
   1  12  -5  270.47   12.60
  -1  12  -5  295.07   11.10
  -1 -12   5  281.77   11.20
  -1  12  -5  286.17   11.80
  -1  12  -5  289.87   11.10
   1  11  -5   66.49    4.30
   1  11  -5   67.49    3.80
   1  11  -5   62.29    4.80
  -1  11  -5   59.49    4.00
  -1  11  -5   54.49    4.50
  -1  11  -5   61.69    3.50
  -1  11  -5   65.59    4.20
  -1 -11   5   59.69    4.80
  -1 -11   5   64.59    3.80
   1  10  -5   51.09    3.40
   1 -10   5   37.30    3.60
   1  10  -5   53.69    3.90
   1 -10   5   46.40    2.70
  -1 -10   5   52.19    4.20
  -1  10  -5   52.29    3.30
  -1  10  -5   48.20    3.60
  -1  10  -5   54.89    3.90
  -1 -10   5   56.49    3.30
   1   9  -5  258.57   11.10
   1  -9   5  256.87    9.30
   1  -9   5  266.17   10.60
  -1   9  -5  267.57   11.10
  -1  -9   5  253.47   10.00
  -1  -9   5  273.27   11.10
   1   8  -5  703.83   23.90
   1   8  -5  742.03   23.40
   1  -8   5  714.83   24.10
   1   8  -5  734.03   24.80
   1  -8   5  678.53   22.90
  -1   8  -5  702.83   24.50
  -1   8  -5  718.23   23.20
  -1  -8   5  714.93   24.60
   1   7  -5  359.66   13.60
   1   7  -5  367.96   12.50
   1  -7   5  347.77   12.30
   1  -7   5  374.06   13.30
   1   7  -5  343.77   18.30
  -1   7  -5  374.46   12.50
  -1   7  -5  394.66   13.80
  -1   7  -5  380.66   19.50
  -1  -7   5  368.36   13.70
   1  -6   5  307.77   14.10
   1   6  -5  303.37   10.70
   1   6  -5  319.27   11.80
   1   6  -5  342.77   17.30
  -1  -6   5  316.67   11.90
  -1   6  -5  360.26   18.80
  -1   6  -5  321.17   13.90
  -1   6  -5  305.47   11.60
   1  -5   5  551.04   21.90
   1  -5   5  585.64   19.50
   1   5  -5  592.24   23.30
  -1   5  -5  580.24   18.50
  -1  -5   5  556.14   21.40
  -1   5  -5  571.14   20.20
  -1   5  -5  579.04   23.20
  -1  -5   5  555.24   20.60
  -1   5  -5  599.54   21.00
   1   4  -5 1113.39   39.10
  -1   4  -5 1143.59   38.90
  -1  -4   5 1089.09   36.00
  -1   4  -5 1093.99   36.30
  -1   4  -5 1059.09   36.10
  -1   4  -5 1161.78   35.80
   1   3  -5  199.38    9.90
   1  -3   5  183.88    8.50
  -1  -3   5  185.98    7.30
  -1   3  -5  187.48    8.00
  -1   3  -5  198.18    9.60
  -1   3  -5  190.88    7.80
   1  -2   5    0.20    2.30
   1   2  -5    1.30    1.40
   1  -2   5    3.50    1.30
   1   2  -5    4.60    0.60
   1   2  -5    4.00    0.70
  -1  -2   5    2.00    0.80
  -1   2  -5    2.70    1.20
  -1   2  -5    1.50    1.50
  -1  -2   5    5.00    0.80
   1  -1   5 1662.13   52.39
   1  -1   5 1582.24   53.49
   1   1  -5 1781.52   53.79
   1   1  -5 1739.43   51.29
  -1   1  -5 1588.54   52.59
  -1   1  -5 1574.24   53.29
  -1   1  -5 1659.63   51.99
   1   0   5    2.50    1.40
   1   0   5    0.20    0.90
   1   0  -5    1.00    0.60
   1   0  -5    1.80    1.00
   1   0  -5    3.40    1.30
  -1   0  -5    0.90    0.90
  -1   0  -5    0.60    1.10
  -1   0  -5    0.70    1.10
  -1   0  -5    1.20    1.40
   1  -1  -5 1674.13   52.69
   1  -1  -5 1678.23   52.89
   1  -1  -5 1692.13   53.19
   1   1   5 1603.34   52.79
   1   1   5 1640.54   52.79
   1   1   5 1661.33   52.49
  -1  -1  -5 1777.62   54.99
  -1  -1  -5 1690.33   53.19
  -1  -1  -5 1704.93   53.09
   1   2   5    2.40    0.90
   1  -2  -5    3.60    0.80
   1   2   5    3.40    1.20
   1  -2  -5    1.90    1.00
   1  -2  -5    2.70    0.90
   1  -2  -5    3.40    1.20
   1  -2  -5    5.00    1.00
  -1  -2  -5    1.90    1.20
  -1  -2  -5    2.80    1.20
   1   3   5  197.08    7.80
   1  -3  -5  184.98    8.20
   1  -3  -5  186.68    8.20
   1  -3  -5  198.88    7.90
   1  -3  -5  197.98    7.60
  -1   3   5  188.18    9.10
  -1  -3  -5  203.38    9.40
  -1   3   5  194.78    7.40
   1  -4  -5 1146.69   37.50
   1  -4  -5 1138.09   37.60
   1  -4  -5 1089.49   36.80
   1   4   5 1095.49   36.20
   1   4   5 1116.39   36.60
   1  -4  -5 1155.58   37.70
  -1  -4  -5 1155.38   38.80
  -1  -4  -5 1181.68   37.20
  -1  -4  -5 1125.59   38.40
  -1   4   5 1143.79   36.20
   1  -5  -5  596.14   21.50
   1  -5  -5  580.54   21.70
   1  -5  -5  552.64   21.10
   1   5   5  573.54   20.10
   1   5   5  569.84   19.60
   1  -5  -5  588.14   20.90
  -1  -5  -5  554.94   21.30
  -1  -5  -5  613.14   23.10
  -1  -5  -5  571.04   19.50
  -1  -5  -5  594.14   22.40
  -1  -5  -5  593.14   18.80
   1   6   5  336.27   12.50
   1  -6  -5  275.27   13.60
   1   6   5  281.77   12.30
   1   6   5  316.77   11.80
   1  -6  -5  319.77   10.80
   1  -6  -5  297.67   14.90
   1  -6  -5  336.57   14.20
  -1   6   5  317.47   11.50
  -1  -6  -5  320.47   15.90
  -1  -6  -5  318.57   11.70
  -1   6   5  323.77   12.00
  -1   6   5  333.17   12.80
  -1  -6  -5  320.67   13.40
   1   7   5  368.86   12.90
   1   7   5  394.46   14.70
   1  -7  -5  383.56   17.30
   1   7   5  372.66   13.90
   1  -7  -5  336.87   12.60
   1  -7  -5  383.76   16.90
   1   7   5  368.46   13.50
   1   7   5  379.96   13.70
   1  -7  -5  365.46   12.80
  -1   7   5  344.77   12.70
  -1  -7  -5  379.96   12.70
  -1   7   5  376.56   13.50
  -1  -7  -5  373.66   13.00
  -1   7   5  351.26   12.70
  -1   7   5  384.26   14.10
  -1  -7  -5  371.76   13.00
  -1   7   5  373.56   13.10
  -1  -7  -5  374.26   17.90
  -1  -7  -5  396.86   13.90
  -1   7   5  369.36   13.00
  -1   7   5  379.56   13.60
  -1  -7  -5  367.16   16.10
   1  -8  -5  683.33   23.30
   1  -8  -5  740.13   24.10
   1   8   5  711.43   24.30
   1   8   5  703.83   23.20
   1   8   5  720.93   24.40
   1   8   5  718.03   24.10
   1  -8  -5  748.13   23.30
   1   8   5  726.33   25.30
  -1  -8  -5  739.73   23.10
  -1  -8  -5  723.53   23.40
  -1  -8  -5  718.23   24.40
  -1   8   5  653.83   23.50
  -1   8   5  661.83   22.90
  -1  -8  -5  708.73   27.80
  -1   8   5  647.94   22.80
  -1   8   5  699.53   24.60
  -1   8   5  706.03   23.50
  -1   8   5  676.83   23.90
   1   9   5  267.47   11.10
   1   9   5  269.97   10.00
   1  -9  -5  265.67    9.60
   1   9   5  267.87   12.00
   1   9   5  263.67   10.70
   1  -9  -5  261.97    9.90
  -1  -9  -5  268.47   10.20
  -1  -9  -5  266.67    9.80
  -1   9   5  261.67   11.50
  -1   9   5  264.27   10.70
  -1   9   5  254.07   10.20
  -1   9   5  267.77   10.80
  -1   9   5  272.57   10.40
   1  10   5   54.89    4.00
   1 -10  -5   55.49    4.30
   1 -10  -5   52.29    3.50
   1  10   5   50.69    3.00
   1  10   5   55.59    3.60
   1  10   5   55.49    4.30
   1 -10  -5   52.29    3.10
   1 -10  -5   56.89    3.50
  -1  10   5   50.49    4.00
  -1  10   5   49.60    3.90
  -1  10   5   52.39    3.80
  -1 -10  -5   53.29    3.50
  -1 -10  -5   53.79    4.40
  -1  10   5   52.69    6.50
  -1 -10  -5   53.39    3.60
  -1 -10  -5   55.09    3.20
   1 -11  -5   64.09    3.80
   1 -11  -5   65.39    4.60
   1 -11  -5   63.49    3.80
   1  11   5   65.79    4.50
   1  11   5   76.09    5.60
   1 -11  -5   61.49    3.40
   1  11   5   62.79    4.30
  -1  11   5   64.89    4.40
  -1 -11  -5   64.09    3.80
  -1 -11  -5   65.99    3.40
  -1 -11  -5   63.09    3.70
  -1  11   5   49.50    5.20
  -1  11   5   66.99    4.10
  -1  11   5   61.79    4.90
  -1 -11  -5   62.49    4.70
   1 -12  -5  283.57   10.40
   1 -12  -5  299.47   10.70
   1 -12  -5  293.57   10.10
   1 -12  -5  294.07   11.80
   1  12   5  310.27   11.70
   1  12   5  305.97   11.50
   1  12   5  280.47   12.40
  -1  12   5  301.67   11.10
  -1 -12  -5  291.57   10.00
  -1  12   5  270.77   12.00
  -1 -12  -5  276.87   11.10
  -1 -12  -5  302.27   12.00
  -1  12   5  282.37   11.00
  -1 -12  -5  311.87   10.80
   1 -13  -5  281.47   12.20
   1 -13  -5  284.47   10.30
   1  13   5  304.87   11.00
   1 -13  -5  291.07    9.60
   1  13   5  305.17   11.10
  -1 -13  -5  305.97   10.50
  -1  13   5  307.37   10.80
   1  14   5   36.50    2.20
   1 -14  -5   31.80    2.70
   1 -14  -5   39.30    2.00
  -1 -14  -5   36.60    1.90
  -1  14   5   35.80    2.00
   2  13  -5   80.49    4.10
   2  13  -5   73.79    3.10
  -2  13  -5   82.79    3.90
  -2  13  -5   85.39    4.00
   2  12  -5  470.35   17.40
   2  12  -5  501.55   16.70
   2  12  -5  465.95   15.70
  -2  12  -5  455.75   16.20
  -2  12  -5  478.75   16.30
  -2  12  -5  451.95   17.00
  -2 -12   5  437.46   16.60
   2  11  -5  212.18    9.70
   2  11  -5  210.88    9.50
   2  11  -5  215.18    9.20
   2 -11   5  195.38    7.30
  -2  11  -5  209.88   10.90
  -2  11  -5  202.28    9.30
  -2 -11   5  210.08    9.30
  -2  11  -5  205.18    8.60
  -2  11  -5  207.28    7.80
   2  10  -5  242.38    9.10
   2  10  -5  225.98    9.90
   2 -10   5  225.68    8.30
   2  10  -5  228.68   10.30
  -2  10  -5  208.58    9.70
  -2  10  -5  211.18    8.40
  -2 -10   5  216.88   10.30
  -2  10  -5  224.68    9.20
  -2 -10   5  225.18   10.00
  -2  10  -5  223.18    9.70
   2   9  -5  735.43   24.50
   2   9  -5  719.03   23.70
   2  -9   5  710.53   23.10
   2   9  -5  741.43   25.40
  -2   9  -5  739.93   25.00
  -2  -9   5  717.93   25.30
  -2   9  -5  713.43   23.40
  -2  -9   5  682.83   23.60
  -2   9  -5  676.93   23.90
   2   8  -5  565.84   19.50
   2   8  -5  585.14   18.90
   2  -8   5  557.14   18.40
   2   8  -5  605.84   20.40
  -2   8  -5  559.64   18.60
  -2   8  -5  575.94   19.90
  -2  -8   5  564.74   19.30
  -2  -8   5  558.04   20.30
  -2   8  -5  526.55   19.00
  -2  -8   5  499.15   20.90
   2   7  -5  515.35   18.80
   2  -7   5  455.55   16.60
   2   7  -5  447.26   15.40
   2   7  -5  439.26   15.90
   2  -7   5  456.05   15.90
   2   7  -5  440.06   23.90
   2  -7   5  450.25   15.10
  -2   7  -5  489.15   28.90
  -2  -7   5  453.45   15.90
  -2  -7   5  469.45   16.90
  -2   7  -5  415.86   15.70
  -2   7  -5  459.85   15.40
  -2  -7   5  505.15   19.20
   2   6  -5  189.38    7.40
   2  -6   5  190.68   10.10
   2  -6   5  179.48    9.90
   2   6  -5  183.98   12.30
   2   6  -5  190.18    7.90
   2   6  -5  189.68    7.00
  -2  -6   5  182.98    7.90
  -2  -6   5  187.88   10.40
  -2   6  -5  187.58    7.20
  -2   6  -5  185.98   12.90
   2  -5   5  834.22   31.70
   2   5  -5  850.11   27.70
   2   5  -5  883.91   33.10
   2   5  -5  840.92   26.80
   2  -5   5  841.02   28.00
   2  -5   5  844.22   29.90
  -2   5  -5  930.11   33.70
  -2  -5   5  837.82   29.00
  -2   5  -5  847.22   30.10
  -2   5  -5  829.32   26.90
  -2  -5   5  830.02   28.10
   2   4  -5 3236.88  101.39
   2  -4   5 3054.39   99.59
   2   4  -5 3090.09   95.99
   2  -4   5 3177.18   98.29
   2  -4   5 3148.08   96.39
  -2   4  -5 3225.98  101.39
  -2   4  -5 3139.59   98.19
  -2   4  -5 3092.29   95.49
  -2  -4   5 3054.19   96.59
  -2  -4   5 3072.29   98.29
  -2  -4   5 3004.50   96.79
   2  -3   5 1032.30   36.80
   2  -3   5 1072.49   34.40
  -2   3  -5 1067.19   38.20
  -2   3  -5 1122.59   36.00
  -2  -3   5 1078.49   34.40
  -2   3  -5 1095.19   33.70
   2   2  -5 1671.53   54.69
   2  -2   5 1704.73   55.59
  -2   2  -5 1745.33   56.89
  -2   2  -5 1699.53   54.79
  -2  -2   5 1683.83   52.89
  -2  -2   5 1764.42   53.49
   2  -1   5 2671.13   92.39
   2   1  -5 2978.70   90.59
   2   1  -5 2927.41   91.39
  -2  -1   5 2927.21   89.79
  -2   1  -5 3100.89   93.89
  -2   1  -5 2966.30   92.29
  -2   1  -5 3125.29   94.09
  -2  -1   5 2888.41   89.69
   2   0  -5    4.20    1.10
   2   0   5    1.60    1.90
   2   0   5   -0.50    1.70
   2   0  -5    3.30    1.10
  -2   0  -5    2.10    2.10
  -2   0  -5   -0.40    1.10
  -2   0  -5    2.60    1.70
   2   1   5 2691.33   90.09
   2   1   5 2928.31   91.69
   2   1   5 2744.93   91.39
   2  -1  -5 3036.10   89.69
   2  -1  -5 3057.69   89.09
  -2  -1  -5 2974.20   92.59
  -2  -1  -5 2900.11   91.79
  -2  -1  -5 2852.51   91.99
  -2   1   5 3053.29   88.79
   2  -2  -5 1735.03   54.59
   2  -2  -5 1792.22   53.49
   2  -2  -5 1655.73   54.79
   2   2   5 1620.94   54.59
   2   2   5 1667.93   55.09
   2  -2  -5 1707.83   53.09
  -2  -2  -5 1700.33   55.59
  -2   2   5 1697.43   52.79
  -2  -2  -5 1804.52   56.39
   2  -3  -5 1109.79   36.60
   2  -3  -5 1075.99   35.00
   2   3   5 1073.79   36.10
   2   3   5 1081.09   37.10
   2  -3  -5 1142.89   35.80
   2  -3  -5 1129.49   35.60
  -2  -3  -5 1054.19   34.40
  -2  -3  -5 1125.59   38.00
  -2  -3  -5 1103.69   37.80
   2   4   5 3029.30   96.39
   2  -4  -5 3247.18   98.19
   2   4   5 3011.50   95.99
   2   4   5 3077.09   96.49
   2  -4  -5 3076.89   96.49
   2  -4  -5 3113.19   95.19
   2  -4  -5 3305.37  101.59
  -2  -4  -5 2973.50   95.19
  -2   4   5 3118.79   95.59
  -2  -4  -5 3214.08   99.79
  -2  -4  -5 3117.89   99.19
  -2   4   5 2944.71   97.39
   2   5   5  824.12   27.80
   2   5   5  838.62   27.30
   2  -5  -5  830.72   30.00
   2   5   5  876.21   28.50
   2  -5  -5  832.62   26.60
   2  -5  -5  824.82   28.80
   2  -5  -5  852.01   30.20
  -2  -5  -5  880.61   32.40
  -2   5   5  818.52   27.30
  -2  -5  -5  826.42   26.90
  -2  -5  -5  866.41   31.20
  -2  -5  -5  827.52   27.60
  -2  -5  -5  847.22   29.70
   2   6   5  192.58    8.70
   2   6   5  187.08    7.30
   2  -6  -5  185.98    6.90
   2   6   5  186.48    8.00
   2   6   5  168.58    8.30
   2  -6  -5  200.48   10.70
  -2  -6  -5  186.58    7.50
  -2   6   5  186.58    7.70
  -2  -6  -5  182.88    7.30
  -2   6   5  185.28    7.60
  -2  -6  -5  177.58   11.00
  -2   6   5  188.18    7.30
  -2  -6  -5  183.98    7.90
  -2   6   5  181.38    6.90
  -2   6   5  177.38    7.00
   2   7   5  452.05   16.40
   2  -7  -5  461.25   15.20
   2   7   5  482.25   17.60
   2   7   5  480.65   16.80
   2  -7  -5  460.55   15.30
   2   7   5  450.45   15.50
   2  -7  -5  450.85   15.00
   2   7   5  468.15   15.80
   2   7   5  466.85   16.50
   2  -7  -5  460.45   20.50
  -2  -7  -5  450.45   15.70
  -2   7   5  470.35   15.70
  -2   7   5  451.35   16.00
  -2   7   5  444.06   16.10
  -2   7   5  431.96   15.30
  -2  -7  -5  441.86   15.30
  -2  -7  -5  439.06   21.00
  -2  -7  -5  457.35   16.60
  -2  -7  -5  438.16   18.70
  -2   7   5  455.95   16.40
  -2  -7  -5  470.65   15.70
  -2   7   5  449.56   15.40
  -2   7   5  403.66   16.80
   2   8   5  596.64   20.80
   2  -8  -5  584.44   19.20
   2  -8  -5  615.54   19.50
   2   8   5  551.34   19.20
   2   8   5  601.94   21.70
   2   8   5  614.44   24.20
   2   8   5  483.95   19.90
   2  -8  -5  578.84   19.10
  -2   8   5  503.95   20.60
  -2   8   5  568.84   19.70
  -2   8   5  560.94   18.90
  -2  -8  -5  598.74   20.80
  -2  -8  -5  570.84   19.50
  -2  -8  -5  606.44   19.60
   2   9   5  729.43   26.40
   2   9   5  699.93   23.70
   2   9   5  735.83   25.50
   2   9   5  714.23   25.00
   2  -9  -5  733.33   23.40
   2   9   5  700.63   23.90
   2  -9  -5  722.83   23.70
   2  -9  -5  745.83   24.90
   2  -9  -5  723.33   23.90
  -2   9   5  735.93   24.20
  -2  -9  -5  748.13   24.30
  -2  -9  -5  721.13   23.60
  -2   9   5  748.43   24.60
  -2   9   5  730.13   24.10
  -2   9   5  637.34   25.00
  -2  -9  -5  734.63   24.10
  -2  -9  -5  729.03   25.50
  -2   9   5  688.33   23.40
   2  10   5  218.88    9.80
   2 -10  -5  228.58    8.40
   2  10   5  229.68   10.20
   2 -10  -5  225.48    8.80
   2  10   5  216.08    8.60
   2 -10  -5  227.38    9.90
   2  10   5  238.18   11.20
   2 -10  -5  228.08    8.90
  -2  10   5  226.38    9.50
  -2 -10  -5  230.48    8.90
  -2  10   5  228.78    9.20
  -2 -10  -5  229.18    8.50
  -2 -10  -5  226.28   10.30
  -2 -10  -5  226.28    9.10
   2  11   5  201.48    7.60
   2  11   5  216.78    9.60
   2  11   5  214.88   10.30
   2 -11  -5  212.58    8.20
   2 -11  -5  210.28    7.80
   2  11   5  217.78    9.20
   2 -11  -5  182.98    9.30
   2 -11  -5  215.78    9.20
  -2  11   5  204.68    8.50
  -2 -11  -5  206.98    7.60
  -2 -11  -5  206.48    8.40
  -2 -11  -5  198.18    7.80
  -2 -11  -5  199.98    9.90
  -2  11   5  214.28    8.80
   2 -12  -5  484.95   17.30
   2 -12  -5  491.35   15.70
   2  12   5  489.55   17.10
   2 -12  -5  467.45   16.00
   2  12   5  461.15   18.10
   2 -12  -5  479.05   16.20
  -2 -12  -5  461.35   15.20
  -2 -12  -5  486.55   16.30
  -2 -12  -5  480.85   17.60
  -2  12   5  495.55   16.60
   2 -13  -5   91.29    3.50
   2 -13  -5   86.59    3.80
   2  13   5   86.29    4.30
   2 -13  -5   85.49    4.50
   2  13   5   88.09    4.40
  -2 -13  -5   84.29    3.80
  -2 -13  -5   77.59    4.50
  -2  13   5   85.69    4.00
  -2 -13  -5   78.49    4.50
   3  13  -5   65.79    3.00
   3  13  -5   61.09    2.50
   3  13  -5   66.09    4.60
  -3 -13   5   63.49    3.70
  -3 -13   5   69.09    3.50
  -3  13  -5   56.99    3.80
   3  12  -5  102.49    5.00
   3  12  -5  112.59    5.40
   3  12  -5  109.79    6.30
   3  12  -5  117.99    4.50
  -3  12  -5  112.79    5.10
  -3  12  -5  113.59    5.00
  -3 -12   5  113.99    5.60
   3  11  -5   11.30    1.60
   3  11  -5   15.00    2.20
   3  11  -5    9.50    3.00
   3 -11   5    8.70    1.20
  -3  11  -5    8.90    1.70
  -3  11  -5   10.40    2.10
  -3 -11   5   15.30    2.50
  -3  11  -5   10.70    1.70
   3  10  -5  316.67   11.50
   3  10  -5  313.37   12.00
   3  10  -5  305.17   12.80
   3 -10   5  304.27   10.60
  -3  10  -5  290.37   10.70
  -3 -10   5  315.67   12.80
  -3  10  -5  309.17   11.60
  -3  10  -5  294.77   11.40
  -3  10  -5  294.17   12.10
   3   9  -5  158.38    8.10
   3   9  -5  155.38    6.90
   3  -9   5  154.68    6.10
   3   9  -5  161.88    7.40
  -3   9  -5  153.98    6.90
  -3   9  -5  155.68    6.30
  -3   9  -5  146.19    6.70
  -3  -9   5  152.78    6.70
  -3   9  -5  166.08    7.80
  -3  -9   5  158.58    6.50
  -3  -9   5  158.68    8.10
   3  -8   5  258.67   11.90
   3   8  -5  261.07   10.20
   3  -8   5  254.67    9.10
   3   8  -5  251.27   10.80
  -3   8  -5  257.27   10.40
  -3  -8   5  266.17   11.20
  -3   8  -5  240.08    9.60
  -3   8  -5  255.47    9.30
  -3  -8   5  238.28    9.60
  -3  -8   5  252.37   10.00
   3  -7   5  426.06   15.50
   3   7  -5  454.05   16.40
   3   7  -5  416.96   15.10
   3  -7   5  428.16   15.90
   3   7  -5  426.66   15.80
   3  -7   5  428.66   20.90
  -3  -7   5  437.66   15.50
  -3  -7   5  424.26   16.20
  -3   7  -5  437.76   14.50
  -3  -7   5  408.36   14.80
  -3   7  -5  399.66   14.80
   3   6  -5  929.21   30.60
   3   6  -5  919.01   29.60
   3  -6   5  923.11   34.40
   3  -6   5  943.51   29.30
   3  -6   5  936.61   30.80
   3   6  -5  896.81   29.90
  -3   6  -5  936.01   29.50
  -3  -6   5  950.80   30.60
  -3  -6   5  988.30   31.40
  -3  -6   5  913.81   30.00
  -3   6  -5  835.72   29.80
   3   5  -5  617.44   20.80
   3  -5   5  591.14   19.80
   3  -5   5  690.93   24.60
   3   5  -5  619.94   20.50
   3  -5   5  634.44   27.30
   3   5  -5  628.34   27.10
  -3  -5   5  607.24   20.90
  -3   5  -5  626.14   27.60
  -3  -5   5  605.44   21.10
  -3  -5   5  623.84   21.50
  -3   5  -5  572.34   23.90
   3  -4   5  220.18    8.50
   3   4  -5  219.08    7.60
   3   4  -5  197.88    7.80
   3   4  -5  211.78    8.20
   3  -4   5  231.88   14.00
   3  -4   5  213.28   12.30
  -3  -4   5  210.38    9.20
  -3  -4   5  206.58    8.70
  -3   4  -5  211.18   10.80
  -3   4  -5  220.58   13.40
  -3   4  -5  211.78    7.70
   3  -3   5 1567.04   49.50
   3   3  -5 1522.25   48.90
   3  -3   5 1569.74   53.49
  -3  -3   5 1530.95   49.90
  -3  -3   5 1543.55   50.79
  -3   3  -5 1554.04   48.70
  -3  -3   5 1553.64   49.60
  -3   3  -5 1659.93   52.49
  -3   3  -5 1632.54   55.39
   3  -2   5  934.51   33.50
   3   2  -5  897.71   30.90
   3  -2   5  953.80   30.10
  -3  -2   5  921.81   29.80
  -3   2  -5  999.60   33.00
  -3  -2   5  876.61   30.50
  -3   2  -5  978.10   35.20
  -3   2  -5  922.01   33.50
  -3   2  -5  926.71   29.40
   3  -1   5  322.57   11.60
   3   1  -5  327.57   11.90
  -3   1  -5  324.27   13.90
  -3   1  -5  352.76   14.70
  -3  -1   5  312.07   11.60
  -3   1  -5  355.86   12.00
  -3   1  -5  314.77   15.30
   3   0  -5  426.36   13.70
   3   0   5  350.26   17.10
   3   0  -5  393.96   15.20
  -3   0  -5  392.36   17.20
  -3   0   5  387.46   13.30
  -3   0  -5  418.76   16.60
  -3   0  -5  386.76   13.10
  -3   0  -5  404.86   16.50
   3  -1  -5  335.07   13.20
   3  -1  -5  337.87   12.20
  -3  -1  -5  370.26   12.60
  -3  -1  -5  319.07   14.60
  -3   1   5  333.87   11.60
  -3  -1  -5  344.27   14.80
   3  -2  -5 1010.50   31.70
   3  -2  -5  957.60   32.60
   3   2   5  915.11   33.50
   3   2   5  949.80   31.30
  -3  -2  -5  943.01   33.80
  -3   2   5  913.41   30.40
  -3  -2  -5  992.90   34.50
   3   3   5 1599.64   53.19
   3  -3  -5 1552.74   51.89
   3   3   5 1626.14   50.49
   3   3   5 1558.74   49.80
   3  -3  -5 1452.05   52.09
   3  -3  -5 1576.14   51.09
  -3  -3  -5 1621.04   53.29
  -3  -3  -5 1618.64   54.19
  -3   3   5 1550.74   49.70
  -3  -3  -5 1577.44   49.00
   3  -4  -5  209.98   10.60
   3   4   5  196.38   11.60
   3   4   5  219.38    9.20
   3   4   5  204.68    8.50
   3  -4  -5  205.18   11.20
   3  -4  -5  208.18    7.50
  -3  -4  -5  213.48    7.90
  -3  -4  -5  215.68   11.30
  -3  -4  -5  211.88   12.40
  -3  -4  -5  217.28    8.50
   3  -5  -5  608.94   24.10
   3   5   5  588.94   20.10
   3   5   5  624.34   21.80
   3   5   5  614.84   20.40
   3   5   5  604.04   21.40
  -3  -5  -5  619.94   21.00
  -3  -5  -5  620.84   24.70
  -3   5   5  617.04   20.10
  -3  -5  -5  593.84   26.50
  -3   5   5  595.84   20.60
  -3  -5  -5  597.84   20.20
  -3   5   5  603.34   19.50
  -3  -5  -5  600.64   20.00
  -3   5   5  598.74   20.90
   3   6   5  952.50   30.00
   3   6   5  983.00   30.30
   3   6   5  964.20   31.10
   3   6   5  910.01   30.80
   3   6   5  893.71   33.90
   3  -6  -5  929.21   29.50
   3  -6  -5  792.72   40.10
  -3  -6  -5  926.41   30.90
  -3  -6  -5  960.60   30.10
  -3   6   5  937.51   29.40
  -3   6   5  898.61   29.60
  -3  -6  -5  918.21   29.60
  -3   6   5  943.41   30.00
  -3   6   5  895.81   29.40
  -3   6   5  919.81   30.30
  -3  -6  -5  904.51   29.90
   3   7   5  430.66   15.80
   3   7   5  431.36   16.70
   3  -7  -5  410.56   14.80
   3   7   5  406.16   15.50
   3   7   5  393.16   16.90
   3  -7  -5  411.36   14.10
  -3   7   5  391.46   13.90
  -3  -7  -5  414.26   15.80
  -3   7   5  413.96   14.60
  -3   7   5  426.26   14.20
  -3  -7  -5  430.56   14.80
  -3  -7  -5  409.56   18.60
  -3   7   5  407.26   14.20
  -3  -7  -5  417.86   14.30
  -3  -7  -5  422.86   14.60
   3  -8  -5  255.67    9.50
   3   8   5  264.17   11.00
   3   8   5  276.07   12.20
   3   8   5  261.97    9.90
   3  -8  -5  264.07    9.30
   3   8   5  255.87   10.10
  -3  -8  -5  259.17    9.60
  -3   8   5  249.78   10.10
  -3   8   5  245.68   10.70
  -3   8   5  258.07    9.70
  -3   8   5  256.27    9.60
  -3  -8  -5  256.47   11.30
  -3   8   5  263.67   10.10
  -3  -8  -5  265.67   10.20
  -3  -8  -5  260.27   10.10
   3  -9  -5  160.58    6.80
   3  -9  -5  157.58    6.60
   3   9   5  158.68    6.80
   3   9   5  150.58    8.20
   3   9   5  164.88    8.20
   3  -9  -5  163.18    6.30
   3   9   5  167.98    9.20
  -3   9   5  163.08    6.90
  -3   9   5  147.79    7.10
  -3  -9  -5  161.68    7.10
  -3  -9  -5  162.68    6.80
  -3  -9  -5  166.38    8.20
  -3   9   5  161.98    7.00
  -3   9   5  148.39    6.40
  -3  -9  -5  162.78    6.50
   3  10   5  313.67   13.80
   3  10   5  316.17   12.70
   3 -10  -5  312.77   11.40
   3 -10  -5  320.17   11.00
   3  10   5  303.97   11.20
   3 -10  -5  318.17   11.30
   3 -10  -5  318.97   12.40
   3  10   5  324.57   13.00
  -3 -10  -5  304.67   12.90
  -3 -10  -5  326.97   11.90
  -3 -10  -5  308.17   10.90
  -3  10   5  309.37   11.90
  -3  10   5  314.67   11.60
  -3 -10  -5  301.47   11.10
  -3  10   5  301.87   10.90
   3  11   5   10.00    1.80
   3 -11  -5   12.00    1.40
   3 -11  -5   13.40    1.70
   3  11   5    6.80    1.70
   3  11   5    8.40    2.10
   3 -11  -5   13.80    2.40
   3 -11  -5   10.80    1.60
   3  11   5    8.70    1.30
  -3  11   5   12.70    1.90
  -3 -11  -5    8.60    1.50
  -3 -11  -5   10.30    1.20
  -3  11   5   11.90    1.90
  -3 -11  -5    8.50    1.80
   3 -12  -5  124.59    5.40
   3 -12  -5  119.69    5.00
   3  12   5  123.89    5.90
   3  12   5  108.29    6.40
   3  12   5  119.19    5.80
   3 -12  -5  117.79    5.80
   3 -12  -5  119.29    4.60
  -3  12   5  122.59    5.20
  -3 -12  -5  119.29    6.00
  -3 -12  -5  117.19    5.10
  -3 -12  -5  113.59    6.00
   3 -13  -5   56.19    3.30
   3  13   5   65.69    3.50
   3 -13  -5   64.19    2.90
   3 -13  -5   55.39    2.50
  -3  13   5   65.19    3.10
  -3 -13  -5   63.89    3.70
  -3 -13  -5   68.89    4.20
   4  13  -5   10.20    1.00
   4  12  -5   96.79    5.00
   4  12  -5  104.79    4.00
   4  12  -5  103.09    4.40
  -4  12  -5  105.39    4.90
  -4 -12   5  103.89    4.50
  -4 -12   5   98.39    4.60
   4  11  -5   61.39    3.10
   4  11  -5   53.29    4.30
   4  11  -5   63.49    3.40
   4 -11   5   54.59    2.60
   4  11  -5   57.89    3.60
  -4 -11   5   65.39    4.20
  -4  11  -5   59.89    3.40
  -4 -11   5   62.19    4.60
  -4  11  -5   56.19    3.40
   4  10  -5   57.69    4.10
   4  10  -5   58.19    3.90
   4 -10   5   60.89    2.90
   4  10  -5   56.19    5.10
  -4  10  -5   51.59    3.40
  -4 -10   5   55.79    4.00
  -4  10  -5   51.89    3.30
  -4  10  -5   50.19    4.60
  -4 -10   5   57.69    4.30
   4   9  -5   84.39    4.80
   4   9  -5   92.89    4.80
   4   9  -5   86.39    5.50
   4  -9   5   89.79    3.90
  -4  -9   5   86.39    5.70
  -4   9  -5   80.29    4.40
  -4   9  -5   77.39    4.90
  -4   9  -5   73.99    3.90
  -4   9  -5   83.29    4.40
  -4  -9   5   81.99    4.40
   4  -8   5  894.81   28.70
   4  -8   5  907.21   30.60
   4   8  -5  889.31   29.80
   4   8  -5  894.71   30.70
   4   8  -5  935.41   29.60
  -4  -8   5  871.81   29.00
  -4  -8   5  898.51   29.70
  -4  -8   5  919.71   31.30
  -4   8  -5  856.71   29.30
  -4   8  -5  892.51   28.70
  -4   8  -5  911.41   30.00
   4   7  -5  754.22   26.10
   4  -7   5  741.33   28.80
   4   7  -5  771.62   25.40
   4  -7   5  785.62   24.40
  -4  -7   5  763.52   27.00
  -4   7  -5  727.83   24.90
  -4  -7   5  740.33   25.60
  -4   7  -5  758.52   24.40
  -4  -7   5  755.22   24.90
  -4   7  -5  747.53   25.50
   4   6  -5  100.09    5.00
   4   6  -5  105.99    5.90
   4  -6   5  104.89    5.70
   4   6  -5   98.79    5.00
   4  -6   5  102.39    4.40
  -4   6  -5  108.49    4.60
  -4  -6   5   98.79    5.00
  -4  -6   5  109.89    5.70
  -4  -6   5  106.99    6.10
  -4   6  -5  104.59    5.00
   4  -5   5  106.09   12.20
   4   5  -5   88.79    4.30
   4  -5   5   89.99    4.90
   4  -5   5   77.99    3.40
   4  -5   5   86.89    3.90
   4   5  -5   90.59    4.80
  -4   5  -5   82.19   10.10
  -4   5  -5   86.89    4.00
  -4  -5   5   87.19    4.40
  -4   5  -5   82.89    4.40
  -4  -5   5   88.99    5.30
  -4   5  -5   97.89   12.10
  -4  -5   5   89.79    5.00
  -4  -5   5   91.19    5.10
   4   4  -5  553.44   19.80
   4   4  -5  486.45   18.70
   4  -4   5  529.85   17.90
   4  -4   5  572.14   23.40
   4  -4   5  576.24   19.20
  -4  -4   5  565.24   19.30
  -4  -4   5  561.34   19.40
  -4  -4   5  577.14   19.80
  -4   4  -5  568.14   24.20
  -4   4  -5  519.15   26.20
  -4   4  -5  564.34   18.00
  -4   4  -5  514.75   19.00
   4  -3   5  545.75   17.90
   4  -3   5  563.94   20.00
   4   3  -5  507.65   17.40
   4  -3   5  516.05   17.40
   4  -3   5  508.85   24.30
  -4  -3   5  532.35   18.00
  -4   3  -5  572.84   24.40
  -4   3  -5  505.45   24.70
  -4   3  -5  525.15   22.30
  -4  -3   5  531.25   18.70
  -4  -3   5  532.55   18.60
   4  -2   5 1992.90   60.79
   4   2  -5 1898.01   60.19
   4  -2   5 1977.50   66.69
  -4  -2   5 1947.01   61.79
  -4   2  -5 1981.10   65.39
  -4   2  -5 1883.01   64.99
  -4   2  -5 1927.21   70.39
   4  -1   5  239.08   13.60
   4   1  -5  197.18    8.50
   4  -1   5  243.98    9.10
   4   1  -5  235.88    9.70
  -4   1  -5  242.88   12.20
  -4   1  -5  231.98   13.80
  -4   1  -5  229.28   12.60
  -4   1  -5  235.58    8.30
   4   0  -5  362.96   14.50
   4   0   5  386.46   13.30
   4   0   5  367.76   17.60
  -4   0  -5  364.96   16.40
  -4   0  -5  372.96   12.60
  -4   0  -5  374.36   17.50
   4  -1  -5  241.78   11.10
   4   1   5  239.28   13.50
   4  -1  -5  227.58    8.90
   4   1   5  247.08    9.30
  -4  -1  -5  245.08   13.50
  -4  -1  -5  243.28    8.70
  -4  -1  -5  242.18   12.30
   4   2   5 2011.60   58.59
   4  -2  -5 1888.01   68.09
  -4  -2  -5 1929.31   62.49
  -4   2   5 1631.14   59.99
  -4  -2  -5 1850.81   58.39
  -4  -2  -5 1902.21   57.89
  -4  -2  -5 1921.01   64.19
  -4   2   5 1740.73   60.89
   4   3   5  528.05   23.10
   4  -3  -5  544.55   17.40
   4  -3  -5  551.64   21.60
   4   3   5  544.85   18.10
   4   3   5  513.65   18.40
   4   3   5  528.55   18.00
   4   3   5  526.45   19.00
   4  -3  -5  499.65   17.80
   4   3   5  516.85   17.70
  -4   3   5  524.15   17.70
  -4  -3  -5  540.15   24.40
  -4   3   5  530.25   17.70
  -4  -3  -5  504.95   18.20
  -4  -3  -5  529.45   22.00
  -4  -3  -5  524.85   17.40
  -4  -3  -5  539.45   17.70
  -4   3   5  523.15   18.60
  -4   3   5  536.15   18.20
   4   4   5  581.84   19.30
   4  -4  -5  553.84   20.10
   4   4   5  559.84   19.70
   4   4   5  563.24   19.20
   4  -4  -5  553.04   19.10
   4   4   5  572.54   20.40
   4  -4  -5  579.94   23.50
   4   4   5  551.44   18.90
  -4  -4  -5  563.44   23.60
  -4   4   5  554.34   18.80
  -4  -4  -5  565.24   18.80
  -4  -4  -5  574.44   18.60
  -4   4   5  559.54   19.20
  -4  -4  -5  572.44   19.10
  -4   4   5  563.64   18.90
  -4  -4  -5  547.85   21.30
  -4  -4  -5  550.14   20.60
   4   5   5   90.79    5.20
   4  -5  -5   86.09    4.00
   4   5   5   88.69    4.70
   4   5   5   84.99    3.70
   4   5   5   90.59    4.50
   4   5   5   91.39    5.80
   4   5   5   92.99    4.70
   4  -5  -5   87.09    4.10
   4  -5  -5   75.09    9.20
   4  -5  -5   91.49    3.90
  -4  -5  -5   83.69    4.30
  -4   5   5   84.99    3.90
  -4  -5  -5   94.19    4.70
  -4  -5  -5   94.79    9.60
  -4   5   5   89.49    4.30
  -4   5   5   92.09    4.60
  -4   5   5   87.09    4.80
  -4   5   5   87.49    4.20
  -4  -5  -5   98.99    5.80
  -4  -5  -5   88.79    4.10
  -4  -5  -5   94.89    5.30
   4   6   5  109.19    6.60
   4  -6  -5  101.29    5.30
   4   6   5  109.19    5.40
   4   6   5  100.59    5.00
   4   6   5  103.09    5.90
   4   6   5  105.79    5.90
   4  -6  -5  104.89    4.70
   4  -6  -5  106.59    4.60
  -4   6   5  103.99    5.10
  -4  -6  -5   99.09    4.90
  -4  -6  -5   89.09    6.10
  -4  -6  -5  102.89    4.70
  -4  -6  -5  105.99    5.30
  -4   6   5  114.09    6.40
  -4   6   5  104.39    4.50
  -4  -6  -5   94.79    5.70
  -4   6   5   93.99    4.70
   4   7   5  758.72   26.80
   4  -7  -5  766.62   25.00
   4   7   5  784.22   25.60
   4   7   5  790.02   28.00
   4  -7  -5  778.42   24.90
  -4   7   5  805.92   25.10
  -4  -7  -5  770.72   25.40
  -4  -7  -5  768.72   27.00
  -4  -7  -5  807.62   25.90
  -4  -7  -5  771.92   25.10
  -4   7   5  773.32   25.60
  -4   7   5  742.93   25.10
  -4   7   5  736.33   25.70
  -4   7   5  754.22   25.00
   4  -8  -5  921.61   29.30
   4   8   5  912.51   31.40
   4  -8  -5  933.31   29.50
   4  -8  -5  913.31   29.70
   4   8   5  915.41   30.00
   4   8   5  909.91   32.50
   4   8   5  909.01   31.30
  -4  -8  -5  903.21   31.60
  -4   8   5  866.71   30.00
  -4   8   5  853.21   29.30
  -4   8   5  960.70   29.70
  -4  -8  -5  965.60   30.40
  -4  -8  -5  916.11   29.70
  -4  -8  -5  909.61   29.40
  -4   8   5  913.81   29.70
  -4   8   5  962.90   30.20
   4  -9  -5   84.89    4.20
   4   9   5   89.39    5.60
   4  -9  -5   87.69    4.50
   4   9   5  105.59    6.50
   4  -9  -5   89.89    4.50
   4   9   5   91.09    4.50
   4   9   5   77.39    6.00
  -4   9   5   92.99    5.40
  -4   9   5   86.59    4.30
  -4   9   5   85.19    4.70
  -4  -9  -5   84.39    4.20
  -4  -9  -5   81.09    5.40
  -4  -9  -5   89.59    5.80
  -4  -9  -5   85.49    3.90
  -4   9   5   85.89    4.70
   4  10   5   76.09    6.00
   4  10   5   53.79    4.90
   4 -10  -5   57.49    3.30
   4 -10  -5   57.49    3.90
   4 -10  -5   59.59    3.10
   4 -10  -5   58.09    4.20
   4  10   5   59.69    3.30
  -4 -10  -5   58.59    4.50
  -4  10   5   57.09    3.60
  -4 -10  -5   64.59    3.80
  -4  10   5   60.89    3.10
  -4 -10  -5   56.59    4.40
  -4  10   5   59.59    3.50
   4 -11  -5   66.19    3.10
   4 -11  -5   62.89    3.30
   4 -11  -5   62.99    4.00
   4  11   5   61.79    2.90
   4  11   5   64.89    4.20
   4 -11  -5   66.79    3.40
   4  11   5   67.09    5.00
  -4  11   5   73.59    4.00
  -4 -11  -5   61.89    4.30
  -4 -11  -5   59.39    4.20
  -4  11   5   64.99    3.40
  -4 -11  -5   59.19    3.40
   4 -12  -5  102.09    3.90
   4  12   5   98.59    4.90
   4 -12  -5   97.99    4.80
   4 -12  -5  106.69    4.30
  -4 -12  -5   91.29    4.90
  -4 -12  -5  120.49    6.00
  -4  12   5  103.79    4.20
   4 -13  -5    9.40    0.90
   5  12  -5   51.49    2.10
   5  12  -5   51.89    2.40
  -5  12  -5   39.50    2.80
  -5 -12   5   45.60    2.60
   5  11  -5   24.20    2.00
   5  11  -5   23.70    1.60
   5  11  -5   19.90    1.90
  -5 -11   5   24.10    1.90
  -5  11  -5   22.10    1.80
  -5 -11   5   20.50    2.10
   5  10  -5   24.70    2.30
   5  10  -5   26.70    2.70
   5  10  -5   27.20    2.10
   5 -10   5   27.00    1.80
   5  10  -5   27.30    2.40
  -5 -10   5   26.60    2.50
  -5  10  -5   27.30    2.30
  -5 -10   5   27.30    2.60
   5   9  -5  198.38   10.00
   5   9  -5  193.28    7.60
   5   9  -5  202.68    8.10
   5  -9   5  200.88    8.70
   5   9  -5  196.58    8.10
   5   9  -5  198.18    9.50
   5  -9   5  194.98    7.20
  -5  -9   5  190.88    7.70
  -5  -9   5  196.38    8.60
  -5  -9   5  201.78    8.40
  -5   9  -5  187.38    7.80
   5   8  -5  200.78    8.30
   5   8  -5  207.28    8.40
   5   8  -5  192.48    7.80
   5  -8   5  197.28    7.40
   5  -8   5  200.18    8.90
   5   8  -5  199.88    8.30
   5   8  -5  171.78    9.00
  -5   8  -5  188.98    7.90
  -5  -8   5  203.38    8.30
  -5  -8   5  192.18    8.80
  -5  -8   5  208.78    8.70
   5  -7   5  301.17   10.50
   5   7  -5  303.97   11.40
   5   7  -5  305.77   11.70
   5  -7   5  304.57   12.20
  -5  -7   5  296.67   11.60
  -5  -7   5  307.77   11.80
  -5  -7   5  297.17   12.10
  -5   7  -5  292.17   11.00
  -5  -7   5  273.67   10.70
  -5   7  -5  279.87   10.20
   5   6  -5  220.38    8.80
   5   6  -5  209.28    8.60
   5  -6   5  216.58    8.00
   5  -6   5  228.88    9.60
  -5  -6   5  212.18    9.00
  -5   6  -5  206.78    8.50
  -5  -6   5  210.68    9.40
  -5  -6   5  207.58    8.40
  -5  -6   5  210.88    9.10
   5  -5   5  647.34   21.60
   5   5  -5  621.24   22.00
   5   5  -5  620.54   20.60
   5  -5   5  594.34   19.10
   5  -5   5  612.14   19.90
  -5   5  -5  612.94   19.90
  -5  -5   5  510.15   22.20
  -5  -5   5  609.44   21.40
  -5  -5   5  621.34   21.00
  -5  -5   5  618.84   21.60
   5  -4   5  400.56   13.60
   5   4  -5  410.66   14.80
   5   4  -5  413.26   14.90
   5  -4   5  426.46   15.70
   5  -4   5  422.26   14.30
  -5   4  -5  425.36   22.30
  -5   4  -5  410.56   14.20
  -5   4  -5  436.06   15.40
  -5  -4   5  428.46   15.70
  -5  -4   5  430.96   16.60
  -5  -4   5  450.05   16.40
   5  -3   5  186.68    7.90
   5   3  -5  173.38    7.60
   5  -3   5  169.68    6.10
   5   3  -5  161.08    6.90
   5  -3   5  171.38    6.70
   5   3  -5  171.58    7.00
  -5   3  -5  174.88    6.60
  -5   3  -5  171.28   12.90
  -5   3  -5  163.18    7.30
  -5   3  -5  168.48   14.80
  -5  -3   5  176.08    7.80
  -5  -3   5  174.58    7.20
  -5  -3   5  172.38    7.80
  -5  -3   5  169.98    7.20
   5  -2   5  362.06   11.80
   5   2  -5  347.07   12.50
   5  -2   5  343.97   12.00
   5   2  -5  345.77   12.60
   5  -2   5  372.36   12.50
   5   2  -5  345.07   12.80
   5  -2   5  382.36   13.60
  -5   2  -5  339.87   17.60
  -5  -2   5  372.96   12.80
  -5  -2   5  378.96   13.60
  -5   2  -5  358.66   12.30
  -5  -2   5  361.36   12.90
  -5   2  -5  350.66   13.30
  -5  -2   5  363.16   13.60
  -5   2  -5  366.16   21.50
   5  -1   5  534.85   17.10
   5  -1   5  535.25   18.40
   5  -1   5  525.75   17.80
   5  -1   5  511.45   16.90
   5  -1   5  517.65   17.40
   5   1  -5  498.65   19.50
  -5  -1   5  537.15   18.40
  -5   1  -5  505.85   17.20
  -5  -1   5  511.65   17.40
  -5   1  -5  527.45   22.60
  -5  -1   5  515.95   18.40
  -5  -1   5  528.85   17.90
  -5  -1   5  515.45   19.10
   5   0   5   87.59    4.80
   5   0   5   86.89    4.00
   5   0   5   87.09    4.50
   5   0   5  100.99    4.50
   5   0  -5   88.79    9.30
  -5   0  -5  102.99    8.60
  -5   0   5   93.99    5.50
  -5   0   5   96.89    5.00
  -5   0   5   94.19    4.60
  -5   0   5   93.29    4.90
  -5   0  -5   90.89    4.20
   5  -1  -5  506.55   21.20
   5   1   5  504.85   17.50
   5   1   5  531.85   17.20
   5   1   5  510.65   17.60
   5   1   5  528.75   18.20
   5   1   5  503.65   17.00
  -5   1   5  519.35   18.00
  -5   1   5  528.25   17.80
  -5  -1  -5  510.05   17.30
  -5   1   5  523.15   17.10
  -5   1   5  531.25   18.20
  -5  -1  -5  526.45   22.30
  -5   1   5  522.45   18.80
   5  -2  -5  361.16   17.10
   5   2   5  346.87   11.90
   5   2   5  358.66   12.80
   5  -2  -5  355.46   12.60
   5  -2  -5  348.57   12.50
   5   2   5  361.76   13.30
   5  -2  -5  368.96   13.30
   5  -2  -5  367.26   12.60
   5   2   5  364.76   12.20
   5   2   5  358.36   12.80
  -5   2   5  358.36   12.20
  -5   2   5  387.36   13.00
  -5  -2  -5  364.36   12.50
  -5   2   5  370.26   13.30
  -5  -2  -5  345.37   13.90
  -5   2   5  344.47   13.00
  -5  -2  -5  358.06   17.80
  -5   2   5  362.76   13.80
   5  -3  -5  169.68    6.80
   5  -3  -5  162.28    6.60
   5  -3  -5  168.28    7.20
   5   3   5  182.88    7.60
   5   3   5  170.68    7.00
   5  -3  -5  177.18    7.10
   5  -3  -5  154.98   11.80
   5   3   5  174.48    6.90
   5   3   5  165.58    6.20
  -5  -3  -5  172.18    6.80
  -5   3   5  170.88    7.00
  -5   3   5  175.78    7.40
  -5   3   5  172.68    7.10
  -5  -3  -5  159.58    8.00
  -5   3   5  170.08    6.40
  -5   3   5  168.88    7.70
  -5   3   5  170.98    7.40
  -5  -3  -5  178.08   16.10
   5   4   5  397.86   13.70
   5   4   5  402.76   14.40
   5   4   5  420.16   15.60
   5  -4  -5  415.26   14.70
   5  -4  -5  434.46   14.30
   5   4   5  423.96   15.20
   5   4   5  424.66   14.80
   5  -4  -5  396.56   14.10
   5   4   5  424.06   16.40
   5  -4  -5  430.86   14.50
  -5  -4  -5  411.86   14.40
  -5  -4  -5  416.36   16.40
  -5   4   5  392.96   14.80
  -5  -4  -5  421.16   15.60
  -5   4   5  432.86   14.80
  -5   4   5  440.36   15.10
  -5   4   5  429.36   14.70
   5   5   5  613.14   20.70
   5   5   5  614.24   21.60
   5   5   5  601.34   20.90
   5  -5  -5  614.04   20.30
   5   5   5  596.74   19.40
   5  -5  -5  555.34   20.70
   5   5   5  622.04   22.60
   5  -5  -5  651.63   21.70
  -5   5   5  612.24   19.80
  -5   5   5  584.64   20.40
  -5  -5  -5  596.24   20.20
  -5   5   5  627.14   20.50
  -5   5   5  639.44   20.90
  -5  -5  -5  597.94   21.60
   5   6   5  206.68   10.20
   5  -6  -5  218.78    8.30
   5  -6  -5  212.48    8.00
   5   6   5  211.08    9.50
   5  -6  -5  205.88    7.80
   5   6   5  210.08    8.50
  -5   6   5  217.78    7.90
  -5   6   5  204.58    8.60
  -5   6   5  202.18    8.10
  -5   6   5  218.48    8.60
  -5  -6  -5  200.58    9.50
  -5  -6  -5  213.18   10.00
  -5   6   5  211.48    8.20
   5   7   5  305.97   12.40
   5  -7  -5  297.27   10.70
   5  -7  -5  307.87   11.00
   5  -7  -5  311.37   10.60
   5   7   5  299.47   11.30
  -5  -7  -5  284.97   12.70
  -5   7   5  289.17   11.20
  -5  -7  -5  289.47   12.40
  -5   7   5  295.87   10.70
  -5   7   5  309.17   11.30
  -5  -7  -5  282.37   10.60
  -5   7   5  300.17   10.70
  -5   7   5  308.97   10.70
   5   8   5  200.68    8.00
   5   8   5  185.98    9.80
   5  -8  -5  201.08    7.80
   5   8   5  196.78    9.00
   5  -8  -5  194.38    7.30
   5  -8  -5  202.28    7.60
  -5  -8  -5  195.18    9.10
  -5   8   5  184.18    7.80
  -5   8   5  201.18    7.80
  -5   8   5  202.38    7.60
  -5   8   5  197.58    8.10
  -5   8   5  187.38    7.20
  -5  -8  -5  184.88    9.30
   5   9   5  197.38    9.80
   5  -9  -5  201.68    7.60
   5   9   5  196.48    7.80
   5  -9  -5  211.88    7.50
   5   9   5  195.18    9.00
   5  -9  -5  218.88    8.70
  -5   9   5  203.58    7.80
  -5  -9  -5  191.88    9.20
  -5   9   5  202.28    7.70
  -5   9   5  203.98    8.10
  -5  -9  -5  196.98    9.10
  -5   9   5  197.98    7.90
   5  10   5   28.00    3.50
   5 -10  -5   28.30    2.30
   5  10   5   28.20    2.00
   5 -10  -5   26.70    2.60
   5 -10  -5   27.30    2.10
   5  10   5   30.10    3.00
   5 -10  -5   27.80    1.90
  -5  10   5   29.10    2.10
  -5 -10  -5   23.80    2.80
  -5 -10  -5   22.50    3.00
  -5  10   5   26.10    1.90
   5 -11  -5   21.60    2.20
   5 -11  -5   23.90    1.80
   5 -11  -5   21.30    1.80
   5  11   5   22.10    2.30
   5  11   5   20.00    4.40
   5 -11  -5   24.00    1.60
  -5 -11  -5   20.00    2.40
  -5  11   5   21.90    1.60
  -5  11   5   27.10    1.80
  -5 -11  -5   21.90    2.30
   5 -12  -5   49.70    2.20
   5 -12  -5   43.50    2.00
  -5 -12  -5   51.99    3.60
   6  11  -5   54.49    2.20
   6  11  -5   57.89    2.60
  -6 -11   5   58.29    3.10
  -6  11  -5   50.09    2.50
   6 -10   5   76.69    3.00
   6  10  -5   88.09    3.90
   6  10  -5   89.79    3.60
   6  10  -5   83.99    3.80
  -6 -10   5   82.49    3.50
  -6  10  -5   85.09    3.80
  -6 -10   5   75.89    3.60
   6   9  -5   18.60    2.10
   6  -9   5   18.00    1.40
   6   9  -5   17.80    1.80
   6   9  -5   19.60    2.00
  -6  -9   5   19.20    1.90
  -6  -9   5   18.50    2.00
  -6  -9   5   17.20    1.70
  -6   9  -5   20.50    2.00
   6   8  -5  362.36   12.90
   6   8  -5  359.26   12.40
   6   8  -5  354.66   12.90
   6  -8   5  352.36   13.50
   6  -8   5  340.97   11.90
  -6  -8   5  348.47   12.60
  -6  -8   5  353.16   13.00
  -6   8  -5  348.87   12.50
  -6  -8   5  357.16   12.70
   6   7  -5   63.19    3.90
   6   7  -5   58.49    3.80
   6  -7   5   62.69    3.20
   6  -7   5   62.09    4.40
   6   7  -5   65.09    3.60
  -6  -7   5   59.19    4.00
  -6  -7   5   60.99    3.90
  -6  -7   5   61.39    3.20
  -6   7  -5   57.39    3.60
  -6  -7   5   63.39    4.00
   6  -6   5   33.10    3.30
   6  -6   5   34.10    3.30
  -6  -6   5   32.70    2.60
  -6  -6   5   39.60    3.80
  -6  -6   5   37.60    4.60
   6  -5   5   79.19    3.90
   6   5  -5   80.09    4.50
   6  -5   5   83.69    5.10
   6   5  -5   83.79    4.30
  -6  -5   5   81.89    4.40
  -6   5  -5   83.09    4.60
  -6  -5   5   79.19    5.00
  -6  -5   5   78.59    4.50
  -6  -5   5   82.29    4.90
   6  -4   5   13.50    1.70
   6  -4   5   13.70    1.20
   6   4  -5   11.60    1.70
   6   4  -5   20.00    2.40
   6   4  -5   10.70    1.60
   6  -4   5   13.30    2.20
  -6  -4   5   13.20    2.10
  -6  -4   5   11.90    1.80
  -6   4  -5   15.40    1.90
  -6  -4   5   14.00    2.40
  -6  -4   5   14.40    2.10
  -6   4  -5   13.00    2.00
   6  -3   5  383.96   14.50
   6   3  -5  361.96   13.20
   6  -3   5  357.16   12.10
   6   3  -5  367.76   13.50
   6  -3   5  386.06   13.00
   6   3  -5  418.46   15.90
  -6  -3   5  376.56   14.30
  -6   3  -5  349.17   13.70
  -6  -3   5  387.46   13.60
  -6  -3   5  367.56   14.10
  -6   3  -5  351.46   12.60
  -6  -3   5  375.26   13.40
   6  -2   5  426.76   14.20
   6  -2   5  408.96   15.20
   6   2  -5  400.66   14.50
   6   2  -5  428.96   15.00
   6  -2   5  404.86   13.20
  -6  -2   5  383.66   14.90
  -6  -2   5  407.16   16.00
  -6  -2   5  406.86   15.20
  -6   2  -5  391.46   13.60
  -6  -2   5  416.16   14.60
  -6   2  -5  385.06   14.90
  -6  -2   5  409.56   14.20
   6   1  -5  332.47   12.00
   6  -1   5  340.27   12.00
   6  -1   5  348.27   11.40
   6  -1   5  343.67   13.10
   6   1  -5  332.07   12.30
   6   1  -5  332.37   12.30
  -6  -1   5  337.07   13.80
  -6  -1   5  339.67   12.90
  -6  -1   5  341.57   13.00
  -6   1  -5  326.57   11.60
  -6  -1   5  352.56   13.00
  -6   1  -5  289.17   13.90
  -6  -1   5  344.17   12.50
   6   0  -5  350.06   12.70
   6   0   5  379.56   13.90
   6   0   5  365.56   12.90
   6   0  -5  350.76   13.00
   6   0   5  359.66   12.00
  -6   0  -5  361.06   12.40
  -6   0   5  384.16   15.10
  -6   0   5  373.66   13.70
  -6   0   5  347.37   14.50
  -6   0   5  358.96   13.20
   6  -1  -5  343.17   13.10
   6  -1  -5  343.07   12.20
   6  -1  -5  330.87   12.20
   6  -1  -5  325.17   11.90
   6   1   5  353.96   11.50
   6   1   5  332.57   12.90
   6   1   5  340.67   12.20
  -6   1   5  339.27   12.60
  -6   1   5  354.96   13.80
  -6  -1  -5  325.97   11.60
  -6   1   5  331.07   12.60
  -6   1   5  349.47   12.80
  -6   1   5  331.37   12.30
  -6  -1  -5  293.07   14.40
   6  -2  -5  354.66   15.20
   6   2   5  407.26   14.90
   6  -2  -5  410.96   14.40
   6  -2  -5  386.46   14.70
   6  -2  -5  413.96   14.20
   6   2   5  411.26   14.20
   6   2   5  398.36   13.20
  -6   2   5  405.86   14.40
  -6   2   5  398.16   13.50
  -6   2   5  418.06   14.40
  -6  -2  -5  390.86   15.40
  -6   2   5  397.26   15.10
  -6   2   5  405.26   14.60
  -6  -2  -5  382.36   13.50
   6   3   5  380.26   13.40
   6   3   5  375.46   14.30
   6  -3  -5  360.56   13.60
   6  -3  -5  356.66   12.80
   6   3   5  353.76   12.20
   6  -3  -5  370.76   13.00
  -6  -3  -5  357.06   12.70
  -6   3   5  391.26   13.70
  -6   3   5  383.76   14.20
  -6   3   5  376.36   13.50
  -6   3   5  380.76   13.40
  -6   3   5  362.06   13.10
  -6  -3  -5  356.86   14.60
  -6   3   5  380.56   12.60
   6  -4  -5   15.10    2.10
   6   4   5   12.40    1.80
   6  -4  -5   14.20    1.70
   6  -4  -5   17.40    1.80
   6   4   5   16.20    2.40
   6   4   5   11.00    1.30
   6  -4  -5   11.70    1.60
  -6   4   5   15.30    2.10
  -6  -4  -5   16.40    3.20
  -6   4   5   15.20    2.40
  -6   4   5   15.60    1.70
  -6   4   5   16.10    2.00
  -6  -4  -5   12.10    1.60
  -6   4   5   14.70    2.00
   6  -5  -5   84.99    4.30
   6   5   5   81.29    4.70
   6  -5  -5   82.79    4.00
   6  -5  -5   82.39    4.00
   6   5   5   79.09    4.40
  -6   5   5   83.89    4.30
  -6   5   5   76.79    4.50
  -6   5   5   80.79    4.30
  -6   5   5   81.89    4.40
  -6  -5  -5   82.39    5.70
  -6   5   5   81.39    3.80
   6  -6  -5   37.40    3.30
   6  -6  -5   32.70    3.30
   6  -6  -5   36.80    2.70
   6   6   5   33.70    3.60
  -6   6   5   25.80    3.10
  -6   6   5   40.20    3.70
  -6   6   5   32.20    3.10
  -6   6   5   28.50    2.90
   6  -7  -5   62.99    3.20
   6  -7  -5   59.29    3.20
   6   7   5   65.79    3.70
   6  -7  -5   56.79    3.40
  -6  -7  -5   55.69    4.70
  -6   7   5   54.79    3.40
  -6   7   5   58.79    3.10
  -6   7   5   66.29    3.70
  -6   7   5   59.69    3.10
   6  -8  -5  358.16   12.10
   6  -8  -5  361.96   12.30
   6  -8  -5  358.66   12.50
   6   8   5  343.97   12.50
  -6   8   5  365.66   12.10
  -6  -8  -5  345.07   13.90
  -6   8   5  355.26   12.70
  -6   8   5  361.76   12.60
   6  -9  -5   23.60    1.70
   6   9   5   19.20    1.70
   6  -9  -5   21.60    1.80
   6  -9  -5   20.90    2.00
  -6  -9  -5   17.30    2.70
  -6   9   5   19.70    1.70
  -6   9   5   19.10    2.00
  -6   9   5   21.10    2.00
   6 -10  -5   86.79    3.40
   6 -10  -5   83.79    4.20
   6 -10  -5   85.49    3.60
   6 -10  -5   84.89    3.70
   6  10   5   77.49    3.10
  -6  10   5   85.29    3.30
  -6  10   5   80.59    3.40
  -6 -10  -5   82.39    4.40
   6 -11  -5   54.89    2.20
   6 -11  -5   60.19    2.50
  -6 -11  -5   56.49    3.00
   7  10  -5   57.99    2.40
   7  10  -5   64.79    2.80
  -7 -10   5   62.19    3.10
   7  -9   5   48.40    2.30
   7   9  -5   60.09    2.60
   7   9  -5   58.49    2.90
  -7   9  -5   60.09    3.00
  -7  -9   5   56.29    3.40
   7  -8   5   31.40    2.80
   7   8  -5   33.80    2.10
   7  -8   5   29.90    1.70
   7   8  -5   31.50    2.20
   7   8  -5   34.10    2.50
  -7  -8   5   33.30    3.10
  -7   8  -5   31.60    2.20
  -7  -8   5   27.20    2.00
  -7  -8   5   31.10    1.70
   7  -7   5  187.28    8.00
   7   7  -5  196.48    7.20
   7  -7   5  182.58    6.80
   7   7  -5  156.48    8.20
   7   7  -5  190.98    7.50
  -7  -7   5  178.98    7.10
  -7  -7   5  184.18    8.60
  -7  -7   5  188.98    7.10
  -7  -7   5  186.48    7.60
  -7  -7   5  183.08    6.70
   7   6  -5  214.28    8.10
   7  -6   5  208.68    9.10
   7  -6   5  215.68    7.70
   7   6  -5  216.58    8.60
   7   6  -5  212.98    8.40
  -7  -6   5  208.58    7.70
  -7  -6   5  213.78    8.70
  -7   6  -5  204.88    8.20
  -7  -6   5  216.88    8.00
  -7  -6   5  206.88    9.70
  -7  -6   5  201.18    9.00
   7  -5   5  590.64   21.30
   7   5  -5  605.94   20.70
   7   5  -5  610.84   20.20
   7   5  -5  582.54   20.40
   7  -5   5  607.14   19.70
  -7  -5   5  625.04   20.80
  -7   5  -5  607.14   20.40
  -7  -5   5  582.24   22.00
  -7  -5   5  608.34   20.00
  -7  -5   5  605.04   20.00
  -7  -5   5  617.54   21.00
   7  -4   5  201.48    9.00
   7   4  -5  191.88    7.90
   7   4  -5  206.98    8.50
   7   4  -5  201.28    8.20
   7  -4   5  205.88    7.70
  -7  -4   5  191.78    9.50
  -7  -4   5  217.08    9.00
  -7  -4   5  205.98    7.90
  -7  -4   5  201.18    8.40
  -7  -4   5  207.08    8.00
  -7   4  -5  198.18    8.20
   7  -3   5  367.86   13.70
   7   3  -5  315.17   14.50
   7   3  -5  379.36   13.20
   7   3  -5  343.87   13.20
   7  -3   5  351.06   13.80
  -7  -3   5  344.77   13.30
  -7  -3   5  375.56   15.00
   7  -2   5   99.79    4.60
   7  -2   5  100.99    5.70
   7  -2   5   88.39    3.70
   7   2  -5   90.09    4.70
   7   2  -5   91.39    4.60
  -7  -2   5  100.19    4.50
  -7  -2   5  102.19    5.60
  -7  -2   5  101.49    5.00
  -7  -2   5   98.09    6.10
  -7  -2   5   97.99    5.10
  -7   2  -5   94.39    5.30
   7  -1   5  246.18    8.50
   7   1  -5  262.17   11.00
   7  -1   5  258.87    9.60
   7  -1   5  257.67   10.70
   7   1  -5  246.68    9.70
   7   1  -5  253.27    9.50
  -7  -1   5  260.87    9.90
  -7  -1   5  254.57    9.30
  -7  -1   5  248.08   10.00
  -7  -1   5  257.77   10.50
  -7  -1   5  260.87   11.20
  -7   1  -5  252.17   10.50
   7   0  -5   87.89    5.40
   7   0   5   87.79    3.50
   7   0  -5   90.19    4.50
   7   0   5   87.79    4.50
   7   0  -5   87.59    4.40
   7   0  -5   88.69    4.80
   7   0   5   88.29    5.30
  -7   0   5   89.49    4.10
  -7   0   5   90.29    5.60
  -7   0  -5   80.59    5.20
  -7   0   5   98.29    5.20
  -7   0   5  100.39    4.90
  -7   0   5   91.79    4.90
   7   1   5  240.88    8.50
   7  -1  -5  251.57    9.50
   7   1   5  245.48   10.50
   7  -1  -5  249.68    9.80
   7  -1  -5  252.17   10.50
   7  -1  -5  259.67    9.50
   7   1   5  253.17    9.70
  -7   1   5  258.27    9.00
  -7   1   5  263.47    9.90
  -7  -1  -5  253.67   10.70
  -7   1   5  250.27   10.60
  -7   1   5  255.97   10.00
  -7   1   5  261.07   10.10
   7   2   5   89.19    3.80
   7  -2  -5   92.69    5.20
   7   2   5   99.09    4.90
   7   2   5  104.19    5.60
   7  -2  -5   99.69    4.60
   7  -2  -5   88.99    4.50
   7  -2  -5  104.89    5.10
  -7   2   5   93.89    5.40
  -7   2   5  100.79    4.20
  -7   2   5   95.59    4.90
  -7   2   5  104.69    5.10
  -7   2   5  102.79    5.10
  -7  -2  -5  100.89    5.90
  -7   2   5  101.49    5.00
   7  -3  -5  382.96   13.00
   7  -3  -5  354.86   13.30
   7   3   5  335.27   14.90
   7   3   5  361.36   13.70
   7  -3  -5  363.56   14.30
   7  -3  -5  375.26   13.20
  -7   3   5  366.96   14.70
  -7   3   5  409.06   14.80
  -7   3   5  300.67   14.90
  -7   3   5  334.17   14.00
   7  -4  -5  201.08    8.60
   7  -4  -5  209.88    7.80
   7  -4  -5  198.68    7.70
   7   4   5  197.28    8.20
   7   4   5  200.68    8.60
   7  -4  -5  218.98    8.20
  -7   4   5  204.58    8.30
  -7   4   5  216.78    8.30
  -7   4   5  207.48    7.40
  -7   4   5  194.18    8.10
  -7  -4  -5  205.28    9.40
  -7   4   5  202.88    8.20
   7  -5  -5  617.04   20.10
   7   5   5  605.94   20.20
   7  -5  -5  601.74   19.70
[truncated: 458,055 more chars]
