# Supplementary material for: (2R,4S,5S)-5-Meth­oxy-4-methyl-3-oxohept-6-en-2-yl benzoate
Source: IUCrdata. 2021 Sep 17;6(Pt 9):x210951. doi: 10.1107/S2414314621009512 (PMC9462372; doi:10.1107/S2414314621009512)
Supplement: Supplementary file 2 [file x-06-x210951-Isup2.hkl]

data_I                                                                          
_shelx_title ' liacs1038b_a.res in P2(1)2(1)2(1)'                               
_shelx_refln_list_code          4                                               
_shelx_F_calc_maximum       77.35                                               
_exptl_crystal_F_000       592.00                                               
_reflns_d_resolution_high  0.7999                                               
                                                                                
loop_                                                                           
 _space_group_symop_operation_xyz                                               
 'x, y, z'                                                                      
 '-x+1/2, -y, z+1/2'                                                            
 '-x, y+1/2, -z+1/2'                                                            
 'x+1/2, -y+1/2, -z'                                                            
                                                                                
_cell_length_a     8.1297                                                       
_cell_length_b    11.8232                                                       
_cell_length_c    15.7213                                                       
_cell_angle_alpha  90.000                                                       
_cell_angle_beta   90.000                                                       
_cell_angle_gamma  90.000                                                       
                                                                                
_shelx_F_squared_multiplier     1.000                                           
                                                                                
loop_                                                                           
 _refln_index_h                                                                 
 _refln_index_k                                                                 
 _refln_index_l                                                                 
 _refln_F_squared_calc                                                          
 _refln_F_squared_meas                                                          
 _refln_F_squared_sigma                                                         
 _refln_observed_status                                                         
   2   0   0         39.52         53.51         1.30 o                         
   4   0   0         52.19         34.19         1.04 o                         
   6   0   0        786.51        803.98         9.72 o                         
   8   0   0         85.31         87.91         1.58 o                         
  10   0   0        198.46        192.91         3.18 o                         
   1   1   0        109.56        104.41         1.14 o                         
   2   1   0        206.72        194.81         1.88 o                         
   3   1   0        360.17        335.42         3.42 o                         
   4   1   0        657.66        726.87         8.54 o                         
   5   1   0         74.70        101.05         1.32 o                         
   6   1   0        264.71        274.54         2.56 o                         
   7   1   0        430.32        402.81         3.65 o                         
   8   1   0         21.36         20.27         0.47 o                         
   9   1   0         21.45         21.47         0.57 o                         
  10   1   0         40.07         35.75         0.57 o                         
   0   2   0        377.48        345.11         4.96 o                         
   1   2   0        875.59        816.03         7.72 o                         
   2   2   0        557.06        532.99         5.04 o                         
   3   2   0        167.29        177.39         2.01 o                         
   4   2   0       1544.67       1586.19        13.34 o                         
   5   2   0         30.41         34.15         0.61 o                         
   6   2   0        295.57        270.29         3.39 o                         
   7   2   0          0.06          0.36         0.17 o                         
   8   2   0        476.13        457.62         4.27 o                         
   9   2   0          5.68          7.11         0.30 o                         
  10   2   0          0.35          1.50         0.19 o                         
   1   3   0       1352.37       1305.57        12.28 o                         
   2   3   0       3242.13       3180.54        31.00 o                         
   3   3   0        760.12        694.26         6.98 o                         
   4   3   0        747.00        751.39         7.16 o                         
   5   3   0          1.90          2.59         0.19 o                         
   6   3   0         53.26         59.08         0.93 o                         
   7   3   0        282.12        286.01         2.80 o                         
   8   3   0         38.76         34.65         0.73 o                         
   9   3   0          0.16          1.09         0.14 o                         
   0   4   0       1980.24       1841.34        21.57 o                         
   1   4   0        632.16        643.87         5.42 o                         
   2   4   0       1522.34       1580.84        14.33 o                         
   3   4   0        139.17        145.16         1.82 o                         
   4   4   0        193.77        216.67         2.36 o                         
   5   4   0        229.79        238.71         2.16 o                         
   6   4   0        741.61        710.53         6.61 o                         
   7   4   0        559.57        541.42         4.94 o                         
   8   4   0        275.42        261.80         2.76 o                         
   9   4   0          1.24          2.16         0.17 o                         
   1   5   0        381.06        399.60         4.40 o                         
   2   5   0       1358.62       1460.32        12.75 o                         
   3   5   0        484.02        484.18         4.65 o                         
   4   5   0        214.09        220.89         3.30 o                         
   5   5   0         17.69         15.99         0.60 o                         
   6   5   0         78.26         75.29         0.94 o                         
   7   5   0        240.88        247.76         3.07 o                         
   8   5   0         40.86         45.64         0.78 o                         
   9   5   0         87.45         88.30         1.70 o                         
   0   6   0       1608.08       1737.77        20.54 o                         
   1   6   0          1.53          0.77         0.15 o                         
   2   6   0        111.48        127.04         1.28 o                         
   3   6   0        127.80        125.39         1.30 o                         
   4   6   0         49.47         56.05         0.74 o                         
   5   6   0         12.34         15.20         0.40 o                         
   6   6   0          7.37          6.04         0.28 o                         
   7   6   0          0.00          0.02         0.17 o                         
   8   6   0         36.58         42.94         0.69 o                         
   9   6   0          0.00         -0.01         0.17 o                         
   1   7   0        265.85        241.89         2.28 o                         
   2   7   0        268.45        280.98         2.27 o                         
   3   7   0        225.03        224.56         1.97 o                         
   4   7   0       1892.54       1888.25        15.30 o                         
   5   7   0        327.87        310.17         3.25 o                         
   6   7   0         53.38         49.43         0.80 o                         
   7   7   0         32.24         38.71         0.68 o                         
   8   7   0          6.96          6.91         0.27 o                         
   0   8   0       1277.20       1250.10        12.13 o                         
   1   8   0          5.97          4.25         0.21 o                         
   2   8   0        155.15        137.56         1.38 o                         
   3   8   0          7.70          9.08         0.33 o                         
   4   8   0        612.49        578.74         5.35 o                         
   5   8   0          5.26          4.99         0.28 o                         
   6   8   0         57.43         67.28         0.97 o                         
   7   8   0          0.08          0.22         0.16 o                         
   8   8   0          6.82          7.21         0.47 o                         
   1   9   0         66.34         66.39         0.81 o                         
   2   9   0          0.13          1.16         0.18 o                         
   3   9   0        699.32        671.12         6.35 o                         
   4   9   0         92.08         96.88         1.24 o                         
   5   9   0        334.95        324.54         3.41 o                         
   6   9   0         27.11         32.05         0.61 o                         
   7   9   0          0.39          0.10         0.15 o                         
   8   9   0         33.74         41.95         0.75 o                         
   0  10   0        350.12        321.27         4.63 o                         
   1  10   0         28.69         30.45         0.56 o                         
   2  10   0          0.25          0.86         0.18 o                         
   3  10   0         22.47         22.28         0.49 o                         
   4  10   0          0.11          0.20         0.17 o                         
   5  10   0        105.98        103.49         1.26 o                         
   6  10   0          1.02          0.74         0.19 o                         
   7  10   0         49.36         47.57         0.90 o                         
   1  11   0        486.93        491.20         4.80 o                         
   2  11   0        137.64        143.81         1.69 o                         
   3  11   0         25.35         23.52         0.54 o                         
   4  11   0         46.26         51.28         0.83 o                         
   5  11   0         63.31         74.11         2.53 o                         
   6  11   0         35.37         36.77         0.92 o                         
   0  12   0         32.35         33.84         1.16 o                         
   1  12   0        356.01        349.85         4.13 o                         
   2  12   0        268.96        259.40         3.00 o                         
   3  12   0         46.00         53.80         1.03 o                         
   4  12   0        156.49        154.68         2.24 o                         
   5  12   0         31.43         36.94         0.79 o                         
   1  13   0          0.19          0.24         0.19 o                         
   2  13   0         25.28         27.74         0.62 o                         
   3  13   0          2.06          1.05         0.20 o                         
   4  13   0         17.26         17.14         0.54 o                         
   0  14   0         44.23         41.47         1.04 o                         
   1  14   0          1.97          2.47         0.21 o                         
   2  14   0          0.67          1.24         0.21 o                         
   3  14   0          3.09          3.80         0.45 o                         
   1   0   1         69.00         72.09         0.79 o                         
   2   0   1        164.43        154.29         1.60 o                         
   3   0   1       2130.55       2087.18        18.78 o                         
   4   0   1       2619.31       2630.92        30.93 o                         
   5   0   1         18.75         20.45         0.48 o                         
   6   0   1        109.21        103.81         1.10 o                         
   7   0   1         44.62         44.31         0.69 o                         
   8   0   1         29.28         31.11         0.61 o                         
   9   0   1         13.13         14.37         0.38 o                         
  10   0   1          0.60          0.63         0.13 o                         
 -10   1   1         54.66         54.72         0.96 o                         
  -9   1   1        168.42        171.92         2.08 o                         
  -8   1   1        175.44        174.83         1.97 o                         
  -7   1   1        112.46        117.41         1.35 o                         
  -6   1   1        132.77        137.81         1.68 o                         
  -5   1   1        173.24        173.73         1.90 o                         
  -4   1   1        148.78        136.47         1.89 o                         
  -3   1   1         23.79         22.55         0.60 o                         
  -2   1   1       2362.43       2158.69        20.15 o                         
   0   1   1        984.72        935.56        14.19 o                         
   2   1   1       2356.13       2178.47        19.33 o                         
   3   1   1         23.36         21.64         0.58 o                         
   4   1   1        149.45        137.94         2.33 o                         
   5   1   1        174.24        173.53         1.97 o                         
   6   1   1        135.66        144.74         1.63 o                         
   7   1   1        111.36        113.18         1.29 o                         
   8   1   1        174.86        174.10         1.89 o                         
   9   1   1        168.24        172.32         3.78 o                         
  10   1   1         55.61         57.29         1.05 o                         
 -10   2   1         35.20         36.63         0.74 o                         
  -9   2   1         47.22         48.71         0.80 o                         
  -8   2   1        397.68        385.39         3.87 o                         
  -7   2   1          1.43          2.21         0.21 o                         
  -6   2   1        231.08        219.33         2.23 o                         
  -5   2   1         36.79         30.64         0.61 o                         
  -4   2   1        288.75        304.82         3.36 o                         
  -3   2   1         75.28         74.77         1.38 o                         
  -2   2   1       2003.61       1947.00        22.53 o                         
  -1   2   1       1992.96       1875.69        19.26 o                         
   0   2   1       1332.00       1332.17        12.96 o                         
   1   2   1       1991.10       1877.78        18.23 o                         
   2   2   1       2011.58       1927.06        17.35 o                         
   3   2   1         77.16         76.47         1.21 o                         
   4   2   1        290.90        308.94         3.25 o                         
   5   2   1         37.06         31.72         0.63 o                         
   6   2   1        232.18        226.97         3.31 o                         
   7   2   1          1.43          2.12         0.21 o                         
   8   2   1        394.80        376.29         3.70 o                         
   9   2   1         47.64         50.03         0.76 o                         
  10   2   1         35.07         36.86         0.74 o                         
  -9   3   1          4.98          4.89         0.24 o                         
  -8   3   1         44.59         44.47         0.72 o                         
  -7   3   1       1320.06       1305.20        12.94 o                         
  -6   3   1        148.98        150.13         3.19 o                         
  -5   3   1        382.74        391.85         3.46 o                         
  -4   3   1        194.37        195.32         2.53 o                         
  -3   3   1        276.48        270.52         3.19 o                         
  -2   3   1        293.46        280.18         2.76 o                         
  -1   3   1        523.90        505.64         4.96 o                         
   0   3   1       3343.38       3036.10        68.80 o                         
   1   3   1        522.71        499.47         4.53 o                         
   2   3   1        290.38        274.08         2.88 o                         
   3   3   1        270.57        268.73         3.36 o                         
   4   3   1        194.93        192.11         2.00 o                         
   5   3   1        384.80        389.44         3.85 o                         
   6   3   1        148.51        152.02         3.56 o                         
   7   3   1       1314.59       1305.46        11.36 o                         
   8   3   1         46.14         46.16         0.77 o                         
   9   3   1          4.92          4.81         0.22 o                         
  -9   4   1          6.59          7.23         0.24 o                         
  -8   4   1         12.05         13.55         0.38 o                         
  -7   4   1         61.47         58.48         0.88 o                         
  -6   4   1        473.75        470.48         4.70 o                         
  -5   4   1         28.27         28.92         0.60 o                         
  -4   4   1        112.91        109.48         1.75 o                         
  -3   4   1       2667.56       2682.91        25.10 o                         
  -2   4   1       1960.42       1984.52        23.50 o                         
  -1   4   1        458.68        454.25         4.22 o                         
   0   4   1       5983.17       5774.59       293.00 o                         
   1   4   1        461.39        449.00         4.38 o                         
   2   4   1       1957.90       1988.38        24.46 o                         
   3   4   1       2670.33       2670.14        27.50 o                         
   4   4   1        112.21        103.38         1.50 o                         
   5   4   1         29.54         30.29         0.50 o                         
   6   4   1        475.62        468.24         4.70 o                         
   7   4   1         61.82         58.31         0.91 o                         
   8   4   1         11.63         13.14         0.38 o                         
   9   4   1          6.58          7.54         0.27 o                         
  -9   5   1        106.16        106.97         1.49 o                         
  -8   5   1         16.49         15.22         0.37 o                         
  -7   5   1        276.13        279.77         3.59 o                         
  -6   5   1        345.05        334.32         3.16 o                         
  -5   5   1        397.75        368.76         3.73 o                         
  -4   5   1        117.16        106.67         1.45 o                         
  -3   5   1       2570.83       2596.25        20.28 o                         
  -2   5   1         55.60         59.08         0.92 o                         
  -1   5   1        392.27        370.34         4.18 o                         
   0   5   1        560.21        570.77         5.98 o                         
   1   5   1        392.42        376.76         4.32 o                         
   2   5   1         57.74         62.21         0.88 o                         
   3   5   1       2556.34       2628.71        21.68 o                         
   4   5   1        117.06        108.94         1.69 o                         
   5   5   1        402.05        375.90         4.02 o                         
   6   5   1        344.47        330.88         3.07 o                         
   7   5   1        278.25        280.12         3.16 o                         
   8   5   1         16.08         14.81         0.39 o                         
   9   5   1        105.95        105.21         1.56 o                         
  -9   6   1          9.16          8.77         0.43 o                         
  -8   6   1         38.86         35.25         0.61 o                         
  -7   6   1        107.17        102.15         1.49 o                         
  -6   6   1         41.34         44.68         0.70 o                         
  -5   6   1        205.39        204.28         2.02 o                         
  -4   6   1        519.68        508.10         4.48 o                         
  -3   6   1        111.98        115.65         1.22 o                         
  -2   6   1        903.04        947.78         7.46 o                         
  -1   6   1        337.41        373.24         3.14 o                         
   0   6   1        331.07        367.26         3.30 o                         
   1   6   1        336.97        376.80         3.35 o                         
   2   6   1        905.50        944.98         7.64 o                         
   3   6   1        109.13        112.89         1.22 o                         
   4   6   1        522.52        506.22         4.17 o                         
   5   6   1        207.04        206.35         1.99 o                         
   6   6   1         41.62         45.09         0.71 o                         
   7   6   1        107.08        102.64         1.37 o                         
   8   6   1         38.19         34.98         0.60 o                         
   9   6   1          9.21          8.77         0.53 o                         
  -8   7   1         61.18         64.19         0.95 o                         
  -7   7   1          8.30          6.35         0.51 o                         
  -6   7   1          5.66          7.91         0.36 o                         
  -5   7   1        482.91        471.53         4.37 o                         
  -4   7   1        279.80        270.85         2.64 o                         
  -3   7   1          7.88          7.57         0.32 o                         
  -2   7   1         73.50         63.09         0.73 o                         
  -1   7   1        867.56        890.90         7.50 o                         
   0   7   1          1.73          5.39         0.25 o                         
   1   7   1        863.95        877.16        10.24 o                         
   2   7   1         71.44         61.71         0.87 o                         
   3   7   1          7.70          7.09         0.31 o                         
   4   7   1        278.38        267.54         2.47 o                         
   5   7   1        482.68        472.74         4.24 o                         
   6   7   1          5.23          8.51         0.40 o                         
   7   7   1          8.57          6.81         0.31 o                         
   8   7   1         62.84         64.27         1.19 o                         
  -8   8   1         10.18          9.45         0.32 o                         
  -7   8   1         41.98         41.28         0.71 o                         
  -6   8   1        404.30        381.27         3.90 o                         
  -5   8   1        393.88        414.50         3.93 o                         
  -4   8   1        619.78        597.34         5.70 o                         
  -3   8   1        109.75        106.69         1.11 o                         
  -2   8   1        640.10        628.31         4.63 o                         
  -1   8   1        205.14        209.86         1.78 o                         
   0   8   1        255.37        249.14         2.02 o                         
   1   8   1        205.16        209.23         1.80 o                         
   2   8   1        640.13        630.21         5.22 o                         
   3   8   1        108.42        106.60         1.24 o                         
   4   8   1        614.81        595.92         6.20 o                         
   5   8   1        391.68        411.70         3.93 o                         
   6   8   1        404.58        387.02         4.36 o                         
   7   8   1         42.20         42.46         0.75 o                         
   8   8   1          9.84          9.34         0.44 o                         
  -8   9   1         32.05         32.37         0.74 o                         
  -7   9   1         32.86         30.43         0.61 o                         
  -6   9   1         30.34         28.37         0.56 o                         
  -5   9   1         10.62          8.71         0.33 o                         
  -4   9   1        325.80        324.40         3.20 o                         
  -3   9   1        208.14        205.43         2.09 o                         
  -2   9   1        814.60        804.13         6.69 o                         
  -1   9   1        232.11        234.32         2.16 o                         
   0   9   1          3.70          3.71         0.25 o                         
   1   9   1        229.56        231.38         2.14 o                         
   2   9   1        818.88        814.02         7.53 o                         
   3   9   1        208.40        207.40         2.06 o                         
   4   9   1        326.78        335.09         3.73 o                         
   5   9   1         10.20          9.02         0.36 o                         
   6   9   1         30.65         28.54         0.58 o                         
   7   9   1         32.51         28.93         0.81 o                         
   8   9   1         31.28         33.13         0.74 o                         
  -7  10   1         18.66         16.87         0.48 o                         
  -6  10   1         21.48         21.78         0.92 o                         
  -5  10   1         79.72         72.88         0.96 o                         
  -4  10   1         56.68         57.39         0.85 o                         
  -3  10   1        248.73        248.69         2.88 o                         
  -2  10   1        657.78        663.65         6.03 o                         
  -1  10   1         55.69         54.84         0.83 o                         
   0  10   1         12.66         11.08         0.34 o                         
   1  10   1         55.72         55.39         0.83 o                         
   2  10   1        656.04        666.15         6.04 o                         
   3  10   1        247.46        244.40         2.49 o                         
   4  10   1         55.76         58.22         0.91 o                         
   5  10   1         80.04         72.71         1.02 o                         
   6  10   1         21.13         21.58         0.52 o                         
   7  10   1         18.92         17.26         0.68 o                         
  -6  11   1          1.17          1.58         0.23 o                         
  -5  11   1         15.84         18.35         0.97 o                         
  -4  11   1         40.01         41.22         0.82 o                         
  -3  11   1        144.59        144.95         1.85 o                         
  -2  11   1        440.79        425.85         4.20 o                         
  -1  11   1         35.15         33.91         0.74 o                         
   0  11   1        154.96        151.47         1.87 o                         
   1  11   1         35.48         35.58         0.69 o                         
   2  11   1        442.74        427.39         4.21 o                         
   3  11   1        144.56        140.25         1.65 o                         
   4  11   1         39.06         40.61         0.73 o                         
   5  11   1         15.85         18.39         0.55 o                         
   6  11   1          1.19          1.97         0.25 o                         
  -5  12   1          9.03         10.94         0.44 o                         
  -4  12   1         45.82         48.73         0.98 o                         
  -3  12   1        172.94        166.14         2.25 o                         
  -2  12   1        266.05        256.14         2.80 o                         
  -1  12   1        433.02        426.74         4.89 o                         
   0  12   1         98.57         99.27         1.88 o                         
   1  12   1        436.83        437.89         5.24 o                         
   2  12   1        265.59        257.99         2.80 o                         
   3  12   1        174.74        167.80         2.24 o                         
   4  12   1         45.91         48.02         0.89 o                         
   5  12   1          9.07         11.50         0.50 o                         
  -4  13   1         37.06         34.20         1.07 o                         
  -3  13   1        149.96        139.91         1.92 o                         
  -2  13   1         98.96         91.94         1.39 o                         
  -1  13   1         46.62         46.80         1.32 o                         
   0  13   1          0.26          0.69         0.21 o                         
   1  13   1         46.83         46.12         0.83 o                         
   2  13   1         96.86         92.19         1.41 o                         
   3  13   1        150.81        140.82         1.78 o                         
   4  13   1         37.45         37.23         1.24 o                         
  -3  14   1          1.50          1.26         0.43 o                         
  -2  14   1          2.46          3.58         0.33 o                         
  -1  14   1         19.80         20.05         0.55 o                         
   0  14   1          0.00          0.03         0.20 o                         
   1  14   1         20.17         21.99         0.65 o                         
   2  14   1          2.44          3.27         0.27 o                         
   3  14   1          1.33          0.69         0.24 o                         
   0   0   2        485.99        423.16         6.58 o                         
   1   0   2       2073.02       1942.05        39.52 o                         
   2   0   2       4882.89       4264.70        92.45 o                         
   3   0   2         48.29         62.79         1.15 o                         
   4   0   2        687.62        714.86         8.41 o                         
   5   0   2        366.57        342.36         3.22 o                         
   6   0   2          0.65          0.81         0.23 o                         
   7   0   2        710.41        705.90         5.90 o                         
   8   0   2         14.85         13.73         0.41 o                         
   9   0   2        151.51        149.63         1.84 o                         
  10   0   2         34.05         27.96         0.50 o                         
 -10   1   2         24.54         25.08         0.47 o                         
  -9   1   2         30.79         29.29         0.56 o                         
  -8   1   2         61.11         60.37         0.91 o                         
  -7   1   2       1213.77       1189.37         9.68 o                         
  -6   1   2        209.41        207.98         2.70 o                         
  -5   1   2       1401.25       1367.45        11.60 o                         
  -4   1   2         91.71         96.99         1.44 o                         
  -3   1   2       1414.35       1414.38        14.08 o                         
  -2   1   2         68.66         66.68         0.96 o                         
  -1   1   2       1255.94       1161.07        10.43 o                         
   1   1   2       1253.78       1180.71        10.94 o                         
   2   1   2         69.47         68.76         0.99 o                         
   3   1   2       1411.69       1402.20        14.10 o                         
   4   1   2         92.10         94.25         1.81 o                         
   5   1   2       1408.18       1371.36        12.56 o                         
   6   1   2        211.04        208.96         2.71 o                         
   7   1   2       1213.54       1193.56         9.71 o                         
   8   1   2         61.65         60.56         0.88 o                         
   9   1   2         31.73         29.65         0.60 o                         
  10   1   2         24.79         25.25         0.58 o                         
 -10   2   2         58.32         58.50         1.24 o                         
  -9   2   2         25.05         25.88         0.47 o                         
  -8   2   2        103.47        106.23         1.33 o                         
  -7   2   2         73.57         71.60         0.95 o                         
  -6   2   2        480.74        466.18         4.15 o                         
  -5   2   2         36.79         39.37         1.20 o                         
  -4   2   2        107.55        113.71         1.61 o                         
  -3   2   2        147.01        135.14         2.40 o                         
  -2   2   2        114.71        124.99         1.52 o                         
  -1   2   2        937.34        945.66         9.38 o                         
   0   2   2        642.13        680.50         7.55 o                         
   1   2   2        938.93        945.46         8.54 o                         
   2   2   2        112.20        121.97         1.45 o                         
   3   2   2        147.38        133.92         1.95 o                         
   4   2   2        106.54        113.43         1.62 o                         
   5   2   2         36.23         38.25         0.84 o                         
   6   2   2        482.04        470.33         4.33 o                         
   7   2   2         73.99         72.86         0.98 o                         
   8   2   2        104.57        105.26         1.22 o                         
   9   2   2         24.99         26.59         0.47 o                         
  10   2   2         58.83         59.91         1.88 o                         
  -9   3   2         56.18         53.36         0.80 o                         
  -8   3   2         13.86         14.73         0.44 o                         
  -7   3   2         33.68         35.63         0.69 o                         
  -6   3   2         76.77         74.61         1.02 o                         
  -5   3   2        298.80        308.76         2.66 o                         
  -4   3   2        534.93        556.92         5.67 o                         
  -3   3   2       2128.18       2151.24        23.84 o                         
  -2   3   2       1675.09       1719.79        16.83 o                         
  -1   3   2        467.53        447.91         4.66 o                         
   0   3   2          1.76          1.75         0.15 o                         
   1   3   2        471.41        442.63         4.77 o                         
   2   3   2       1670.67       1687.06        16.09 o                         
   3   3   2       2124.11       2169.90        23.94 o                         
   4   3   2        530.87        542.34         5.45 o                         
   5   3   2        300.40        313.60         2.88 o                         
   6   3   2         78.87         76.88         1.08 o                         
   7   3   2         33.15         34.79         0.63 o                         
   8   3   2         14.12         15.13         0.39 o                         
   9   3   2         56.45         52.76         0.85 o                         
  -9   4   2         47.50         50.48         0.73 o                         
  -8   4   2        161.45        149.94         1.62 o                         
  -7   4   2         15.99         17.44         0.45 o                         
  -6   4   2        903.94        877.14         8.05 o                         
  -5   4   2        219.65        223.02         1.99 o                         
  -4   4   2        405.13        376.56         4.03 o                         
  -3   4   2         61.94         64.42         1.13 o                         
  -2   4   2       3606.12       3614.19        41.82 o                         
  -1   4   2        874.74        853.95         7.64 o                         
   0   4   2          7.69          9.01         0.35 o                         
   1   4   2        874.09        847.34         7.84 o                         
   2   4   2       3609.09       3556.34        39.10 o                         
   3   4   2         63.42         65.09         1.15 o                         
   4   4   2        406.68        375.91         3.62 o                         
   5   4   2        218.32        222.59         1.97 o                         
   6   4   2        903.82        873.19         8.08 o                         
   7   4   2         16.06         17.74         0.47 o                         
   8   4   2        161.81        151.73         1.57 o                         
   9   4   2         46.70         49.16         0.80 o                         
  -9   5   2         31.68         34.00         0.69 o                         
  -8   5   2          4.62          3.88         0.26 o                         
  -7   5   2         63.82         64.18         0.88 o                         
  -6   5   2        119.64        123.69         1.42 o                         
  -5   5   2         76.55         72.81         0.90 o                         
  -4   5   2        127.07        130.69         1.40 o                         
  -3   5   2        239.76        234.43         2.35 o                         
  -2   5   2         62.04         55.59         0.79 o                         
  -1   5   2       3058.96       3068.97        27.47 o                         
   0   5   2        173.02        186.52         2.32 o                         
   1   5   2       3056.95       3094.08        28.61 o                         
   2   5   2         61.36         53.36         1.00 o                         
   3   5   2        239.34        229.96         2.57 o                         
   4   5   2        130.92        135.51         1.35 o                         
   5   5   2         76.10         72.87         0.94 o                         
   6   5   2        115.83        119.17         1.44 o                         
   7   5   2         63.34         65.23         0.95 o                         
   8   5   2          4.45          3.49         0.22 o                         
   9   5   2         31.74         34.40         0.70 o                         
  -9   6   2         19.42         18.72         0.46 o                         
  -8   6   2         41.19         37.37         0.80 o                         
  -7   6   2         29.46         29.58         0.57 o                         
  -6   6   2         56.53         56.60         0.80 o                         
  -5   6   2        340.47        330.88         3.05 o                         
  -4   6   2         15.24         18.48         0.35 o                         
  -3   6   2        100.71         96.25         1.13 o                         
  -2   6   2        510.82        487.13         4.20 o                         
  -1   6   2        279.06        299.83         2.69 o                         
   0   6   2        338.66        338.65         3.07 o                         
   1   6   2        279.84        301.30         2.87 o                         
   2   6   2        509.93        486.29         4.50 o                         
   3   6   2        100.18         94.18         1.13 o                         
   4   6   2         15.46         19.15         0.38 o                         
   5   6   2        340.00        332.96         3.10 o                         
   6   6   2         56.28         56.25         0.86 o                         
   7   6   2         29.78         30.18         0.59 o                         
   8   6   2         40.69         36.66         1.23 o                         
   9   6   2         19.34         18.90         0.63 o                         
  -8   7   2          8.28          6.29         0.27 o                         
  -7   7   2          6.61          3.79         0.28 o                         
  -6   7   2         99.02         90.98         2.93 o                         
  -5   7   2       1514.74       1483.06        13.41 o                         
  -4   7   2          1.32          1.86         0.19 o                         
  -3   7   2         85.32         75.87         0.83 o                         
  -2   7   2         66.06         73.47         0.92 o                         
  -1   7   2        205.41        196.26         1.66 o                         
   0   7   2          0.20          1.13         0.24 o                         
   1   7   2        203.80        194.13         1.86 o                         
   2   7   2         65.44         70.55         0.89 o                         
   3   7   2         85.27         75.38         0.89 o                         
   4   7   2          1.36          1.59         0.19 o                         
   5   7   2       1520.28       1495.68        13.00 o                         
   6   7   2         98.07         92.44         1.87 o                         
   7   7   2          6.60          3.11         0.22 o                         
   8   7   2          8.53          6.59         0.31 o                         
  -8   8   2        104.31        114.22         1.56 o                         
  -7   8   2         23.10         26.52         0.70 o                         
  -6   8   2         20.69         18.06         0.50 o                         
  -5   8   2        195.92        183.57         1.94 o                         
  -4   8   2        124.34        131.04         1.61 o                         
  -3   8   2       1000.43        954.92         9.54 o                         
  -2   8   2        509.77        486.65         3.69 o                         
  -1   8   2        162.87        175.37         1.55 o                         
   0   8   2          0.42          1.64         0.16 o                         
   1   8   2        161.89        172.77         1.73 o                         
   2   8   2        509.45        486.55         4.10 o                         
   3   8   2        999.05        956.42         8.43 o                         
   4   8   2        125.87        130.39         1.48 o                         
   5   8   2        199.47        185.19         2.12 o                         
   6   8   2         21.42         19.18         0.47 o                         
   7   8   2         22.59         26.84         0.63 o                         
   8   8   2        104.29        111.03         4.13 o                         
  -7   9   2         87.45         90.46         1.61 o                         
  -6   9   2        104.01        100.61         1.50 o                         
  -5   9   2         68.16         76.01         1.08 o                         
  -4   9   2        291.54        279.91         2.93 o                         
  -3   9   2        574.52        534.28         4.74 o                         
  -2   9   2         35.57         32.08         0.61 o                         
  -1   9   2          4.47          6.06         0.28 o                         
   0   9   2        506.08        531.63         4.48 o                         
   1   9   2          4.52          5.93         0.34 o                         
   2   9   2         36.10         32.88         0.64 o                         
   3   9   2        570.32        538.84         5.92 o                         
   4   9   2        292.72        282.93         3.34 o                         
   5   9   2         68.39         75.37         1.08 o                         
   6   9   2        104.43        100.27         1.47 o                         
   7   9   2         88.68         92.63         1.44 o                         
  -7  10   2         42.41         42.43         1.15 o                         
  -6  10   2        115.32        109.61         1.69 o                         
  -5  10   2         23.27         20.83         0.51 o                         
  -4  10   2         10.69          9.42         0.39 o                         
  -3  10   2        249.80        248.49         2.73 o                         
  -2  10   2        180.62        158.91         1.69 o                         
  -1  10   2        244.47        236.83         2.43 o                         
   0  10   2        505.50        499.32         4.67 o                         
   1  10   2        245.82        238.68         2.44 o                         
   2  10   2        182.69        163.90         1.77 o                         
   3  10   2        250.37        248.38         2.51 o                         
   4  10   2         10.95          9.45         0.42 o                         
   5  10   2         23.00         21.38         0.53 o                         
   6  10   2        114.79        106.91         1.46 o                         
   7  10   2         42.72         44.83         0.96 o                         
  -6  11   2         45.33         44.70         1.02 o                         
  -5  11   2         32.54         34.85         0.97 o                         
  -4  11   2        241.21        236.41         2.84 o                         
  -3  11   2         70.93         68.50         1.08 o                         
  -2  11   2        400.11        382.84         4.01 o                         
  -1  11   2         22.33         25.12         0.67 o                         
   0  11   2        542.45        516.38         4.80 o                         
   1  11   2         21.60         24.93         0.68 o                         
   2  11   2        398.16        384.78         3.83 o                         
   3  11   2         72.31         68.88         1.00 o                         
   4  11   2        241.37        239.16         2.86 o                         
   5  11   2         33.42         36.32         0.80 o                         
   6  11   2         44.20         44.76         1.01 o                         
  -5  12   2        234.69        241.49         3.67 o                         
  -4  12   2         79.34         83.11         1.28 o                         
  -3  12   2         98.60         89.26         1.33 o                         
  -2  12   2        173.79        175.11         2.04 o                         
  -1  12   2         55.43         52.73         0.90 o                         
   0  12   2        196.51        200.67         2.53 o                         
   1  12   2         55.48         53.30         0.88 o                         
   2  12   2        171.74        172.39         2.14 o                         
   3  12   2         98.70         90.43         1.42 o                         
   4  12   2         79.80         83.40         1.18 o                         
   5  12   2        232.75        235.90         3.36 o                         
  -4  13   2         28.56         31.38         1.13 o                         
  -3  13   2         19.95         19.10         0.61 o                         
  -2  13   2         29.01         29.08         0.66 o                         
  -1  13   2        213.59        203.97         2.96 o                         
   0  13   2        132.53        124.34         1.63 o                         
   1  13   2        214.89        209.82         2.44 o                         
   2  13   2         29.02         29.87         0.68 o                         
   3  13   2         20.01         19.13         0.50 o                         
   4  13   2         29.25         28.99         1.28 o                         
  -3  14   2          0.16          0.31         0.22 o                         
  -2  14   2          3.92          3.09         0.33 o                         
  -1  14   2         14.40         15.08         0.52 o                         
   0  14   2         16.12         20.84         0.59 o                         
   1  14   2         14.75         15.96         0.53 o                         
   2  14   2          3.84          2.97         0.43 o                         
   3  14   2          0.23          0.05         0.20 o                         
   2   0   3       1655.03       1571.69        14.73 o                         
   3   0   3        119.34        121.18         2.29 o                         
   4   0   3       2941.19       3011.82        33.19 o                         
   5   0   3        399.59        413.44         3.80 o                         
   6   0   3        233.88        229.23         2.28 o                         
   7   0   3         40.96         40.61         0.65 o                         
   8   0   3         10.59          9.54         0.37 o                         
   9   0   3          1.48          3.14         0.19 o                         
  10   0   3          1.89          2.23         0.15 o                         
 -10   1   3         14.31         16.81         0.44 o                         
  -9   1   3        133.07        137.71         1.67 o                         
  -8   1   3        160.67        160.02         1.66 o                         
  -7   1   3        240.04        246.21         2.36 o                         
  -6   1   3         47.42         47.65         0.70 o                         
  -5   1   3         34.48         35.14         0.69 o                         
  -4   1   3         16.82         20.43         0.55 o                         
  -3   1   3        384.36        408.60         5.02 o                         
  -2   1   3        775.74        741.51         6.86 o                         
   0   1   3       1024.34       1059.28        11.58 o                         
   2   1   3        771.05        739.89         6.62 o                         
   3   1   3        384.70        414.79         5.40 o                         
   4   1   3         16.11         19.27         0.56 o                         
   5   1   3         34.80         34.14         0.66 o                         
   6   1   3         46.64         48.98         0.70 o                         
   7   1   3        238.80        244.00         2.37 o                         
   8   1   3        158.79        158.01         1.66 o                         
   9   1   3        132.41        136.59         1.58 o                         
  10   1   3         14.62         17.67         0.39 o                         
  -9   2   3         10.92         12.05         0.35 o                         
  -8   2   3        138.56        134.31         1.53 o                         
  -7   2   3        222.87        225.64         2.46 o                         
  -6   2   3         93.75         88.38         1.63 o                         
  -5   2   3        136.62        143.24         1.79 o                         
  -4   2   3        203.96        219.97         2.43 o                         
  -3   2   3       1346.96       1370.14        17.79 o                         
  -2   2   3       2557.69       2435.47        26.71 o                         
  -1   2   3        869.10        824.16         9.21 o                         
   0   2   3        578.39        574.41         6.47 o                         
   1   2   3        868.05        817.12         7.46 o                         
   2   2   3       2558.93       2445.71        22.84 o                         
   3   2   3       1337.79       1354.13        14.43 o                         
   4   2   3        204.68        218.83         2.80 o                         
   5   2   3        138.47        143.47         1.74 o                         
   6   2   3         94.53         87.17         1.20 o                         
   7   2   3        222.82        227.22         2.21 o                         
   8   2   3        138.90        139.83         2.00 o                         
   9   2   3         11.09         12.50         0.31 o                         
  -9   3   3         14.73         13.96         0.40 o                         
  -8   3   3          7.56          8.74         0.31 o                         
  -7   3   3        831.01        808.61         7.18 o                         
  -6   3   3         11.67         12.49         0.42 o                         
  -5   3   3        292.13        283.52         2.53 o                         
  -4   3   3         99.62        103.54         1.63 o                         
  -3   3   3        562.50        575.85         6.63 o                         
  -2   3   3        652.15        590.85         6.97 o                         
  -1   3   3        919.43        890.71         9.52 o                         
   0   3   3        556.33        592.96         6.39 o                         
   1   3   3        918.55        877.24         8.46 o                         
   2   3   3        648.17        599.63         5.96 o                         
   3   3   3        565.86        590.04         6.21 o                         
   4   3   3         99.59        102.21         1.30 o                         
   5   3   3        290.73        286.55         2.68 o                         
   6   3   3         11.41         12.14         0.41 o                         
   7   3   3        830.66        813.82         6.96 o                         
   8   3   3          7.73          8.62         0.31 o                         
   9   3   3         14.66         14.08         0.36 o                         
  -9   4   3          7.81          7.27         0.29 o                         
  -8   4   3         45.83         42.10         0.65 o                         
  -7   4   3        386.56        377.95         3.73 o                         
  -6   4   3        148.19        149.89         1.81 o                         
  -5   4   3         95.91         94.43         1.04 o                         
  -4   4   3        301.42        294.89         2.51 o                         
  -3   4   3        770.91        796.25         8.24 o                         
  -2   4   3       1570.80       1649.02        18.23 o                         
  -1   4   3        434.83        456.75         4.85 o                         
   0   4   3       3715.05       3616.77        35.09 o                         
   1   4   3        436.14        446.82         5.07 o                         
   2   4   3       1551.68       1628.00        17.25 o                         
   3   4   3        764.67        798.95         8.19 o                         
   4   4   3        302.25        295.74         2.91 o                         
   5   4   3         97.46         96.03         1.10 o                         
   6   4   3        147.90        150.18         1.70 o                         
   7   4   3        387.50        377.04         3.71 o                         
   8   4   3         45.84         41.95         0.65 o                         
   9   4   3          7.59          6.81         0.27 o                         
  -9   5   3          4.22          3.61         0.20 o                         
  -8   5   3        121.56        118.95         1.48 o                         
  -7   5   3         37.24         36.24         0.64 o                         
  -6   5   3        181.56        183.64         1.89 o                         
  -5   5   3        500.81        497.70         4.49 o                         
  -4   5   3        144.88        140.62         1.28 o                         
  -3   5   3        386.67        408.05         4.26 o                         
  -2   5   3        206.86        243.28         3.03 o                         
  -1   5   3        516.08        535.40         5.15 o                         
   0   5   3         52.58         44.31         0.76 o                         
   1   5   3        517.72        535.25         4.97 o                         
   2   5   3        203.52        237.45         2.72 o                         
   3   5   3        385.84        406.24         4.51 o                         
   4   5   3        144.54        140.40         1.52 o                         
   5   5   3        499.92        506.45         4.51 o                         
   6   5   3        182.17        184.19         1.91 o                         
   7   5   3         37.14         35.63         0.64 o                         
   8   5   3        123.96        122.60         1.50 o                         
   9   5   3          4.01          3.20         0.20 o                         
  -9   6   3         56.79         61.26         1.01 o                         
  -8   6   3          2.98          4.19         0.26 o                         
  -7   6   3         74.70         73.61         1.08 o                         
  -6   6   3        236.65        239.98         2.37 o                         
  -5   6   3        556.10        516.73         4.27 o                         
  -4   6   3          3.77          3.78         0.19 o                         
  -3   6   3       1747.56       1812.02        19.15 o                         
  -2   6   3        227.17        232.64         2.41 o                         
  -1   6   3        173.53        180.48         1.84 o                         
   0   6   3       1531.73       1470.16        12.41 o                         
   1   6   3        172.03        182.26         1.93 o                         
   2   6   3        227.94        235.53         2.59 o                         
   3   6   3       1752.23       1769.79        14.47 o                         
   4   6   3          3.72          3.57         0.19 o                         
   5   6   3        556.70        520.80         4.62 o                         
   6   6   3        235.05        236.05         2.37 o                         
   7   6   3         75.51         73.32         1.04 o                         
   8   6   3          3.12          3.83         0.26 o                         
   9   6   3         56.34         59.29         2.13 o                         
  -8   7   3         45.05         46.03         0.71 o                         
  -7   7   3         30.47         34.56         0.72 o                         
  -6   7   3         37.75         34.52         0.64 o                         
  -5   7   3        222.68        230.02         2.16 o                         
  -4   7   3         77.89         80.04         0.98 o                         
  -3   7   3        123.39        123.10         1.26 o                         
  -2   7   3         17.95         21.11         0.41 o                         
  -1   7   3        213.61        223.08         1.88 o                         
   0   7   3        618.48        625.79         5.21 o                         
   1   7   3        216.77        227.98         2.32 o                         
   2   7   3         18.04         20.96         0.51 o                         
   3   7   3        124.65        122.69         1.24 o                         
   4   7   3         76.07         79.83         1.09 o                         
   5   7   3        221.65        231.84         2.46 o                         
   6   7   3         36.76         34.19         0.63 o                         
   7   7   3         30.57         33.77         0.70 o                         
   8   7   3         44.60         45.46         0.72 o                         
  -8   8   3         54.59         64.70         1.06 o                         
  -7   8   3         44.15         46.68         1.55 o                         
  -6   8   3         36.70         37.95         0.80 o                         
  -5   8   3        153.63        148.16         1.71 o                         
  -4   8   3        209.73        204.44         2.11 o                         
  -3   8   3        371.31        363.86         3.42 o                         
  -2   8   3         50.38         49.48         0.75 o                         
  -1   8   3         35.04         35.21         0.52 o                         
   0   8   3          4.85          8.66         0.33 o                         
   1   8   3         36.28         35.94         0.56 o                         
   2   8   3         49.71         50.26         0.90 o                         
   3   8   3        374.48        358.71         4.16 o                         
   4   8   3        209.58        205.98         2.22 o                         
   5   8   3        155.15        148.77         1.71 o                         
   6   8   3         37.45         39.72         0.77 o                         
   7   8   3         44.20         48.17         1.32 o                         
   8   8   3         53.83         62.25         1.50 o                         
  -7   9   3         33.07         38.15         0.66 o                         
  -6   9   3         35.59         31.79         0.65 o                         
  -5   9   3         13.92         17.53         0.49 o                         
  -4   9   3        102.59         98.84         1.26 o                         
  -3   9   3        156.95        158.29         1.65 o                         
  -2   9   3         48.56         50.46         0.72 o                         
  -1   9   3        616.11        621.11         5.72 o                         
   0   9   3         21.29         20.52         0.54 o                         
   1   9   3        618.61        624.60         5.69 o                         
   2   9   3         48.82         50.59         0.82 o                         
   3   9   3        157.42        160.60         1.90 o                         
   4   9   3        102.55         99.38         1.34 o                         
   5   9   3         13.50         16.10         0.48 o                         
   6   9   3         34.86         29.90         0.67 o                         
   7   9   3         33.63         38.55         0.69 o                         
  -7  10   3          4.91          5.09         0.27 o                         
  -6  10   3         90.88         90.21         1.33 o                         
  -5  10   3          4.02          4.20         0.28 o                         
  -4  10   3         90.18         91.17         1.31 o                         
  -3  10   3         36.18         40.75         0.86 o                         
  -2  10   3        375.90        367.14         3.40 o                         
  -1  10   3        299.56        285.49         2.74 o                         
   0  10   3        456.14        455.40         4.28 o                         
   1  10   3        297.44        284.48         2.84 o                         
   2  10   3        370.74        366.02         3.52 o                         
   3  10   3         36.97         41.03         0.78 o                         
   4  10   3         89.86         92.23         1.33 o                         
   5  10   3          4.17          4.61         0.30 o                         
   6  10   3         90.89         89.09         1.33 o                         
   7  10   3          5.08          5.78         0.29 o                         
  -6  11   3          7.23          8.90         0.34 o                         
  -5  11   3         73.83         84.92         1.26 o                         
  -4  11   3          1.74          2.27         0.24 o                         
  -3  11   3        222.91        203.74         2.55 o                         
  -2  11   3         47.69         54.09         0.87 o                         
  -1  11   3         99.92        100.03         1.33 o                         
   0  11   3        123.75        128.73         1.68 o                         
   1  11   3        100.80        100.18         1.35 o                         
   2  11   3         47.67         54.29         0.93 o                         
   3  11   3        224.94        206.15         3.65 o                         
   4  11   3          1.50          1.91         0.22 o                         
   5  11   3         74.40         85.53         1.59 o                         
   6  11   3          7.17          8.53         0.32 o                         
  -5  12   3         99.82        104.58         2.40 o                         
  -4  12   3         47.38         52.97         0.95 o                         
  -3  12   3         10.52         12.04         0.46 o                         
  -2  12   3        212.09        208.30         2.43 o                         
  -1  12   3         35.44         33.49         0.64 o                         
   0  12   3         31.79         32.66         0.66 o                         
   1  12   3         35.23         34.68         0.69 o                         
   2  12   3        215.82        209.56         2.32 o                         
   3  12   3         10.48         12.16         0.44 o                         
   4  12   3         47.15         53.25         0.90 o                         
   5  12   3         99.91        108.16         3.06 o                         
  -4  13   3         12.66         13.02         0.69 o                         
  -3  13   3        194.76        197.69         3.16 o                         
  -2  13   3         12.84         10.29         0.55 o                         
  -1  13   3         97.70        101.33         1.84 o                         
   0  13   3          4.51          3.45         0.36 o                         
   1  13   3         96.95         99.50         2.34 o                         
   2  13   3         12.26          9.47         0.39 o                         
   3  13   3        194.87        197.35         2.66 o                         
   4  13   3         12.69         11.58         0.74 o                         
  -2  14   3         28.06         27.21         0.84 o                         
  -1  14   3         55.48         57.23         1.27 o                         
   0  14   3         79.65         81.47         2.02 o                         
   1  14   3         55.32         57.98         1.08 o                         
   2  14   3         27.23         26.28         0.68 o                         
   1   0   4        813.83        795.97         9.57 o                         
   2   0   4       1195.90       1138.38        11.35 o                         
   3   0   4         51.39         50.72         1.30 o                         
   4   0   4        126.94        112.60         1.58 o                         
   5   0   4        142.78        115.79         1.51 o                         
   6   0   4         21.63         19.08         0.47 o                         
   7   0   4        323.02        304.94         2.84 o                         
   8   0   4         46.18         41.55         0.63 o                         
   9   0   4          1.58          2.09         0.18 o                         
  -9   1   4         29.13         28.61         0.52 o                         
  -8   1   4         48.92         46.01         0.70 o                         
  -7   1   4         30.09         31.94         0.56 o                         
  -6   1   4         21.37         25.37         0.54 o                         
  -5   1   4        194.62        197.15         2.58 o                         
  -4   1   4        151.78        172.07         2.18 o                         
  -3   1   4        122.57        134.32         2.28 o                         
  -2   1   4       1032.01       1024.58        10.86 o                         
  -1   1   4       3029.09       2888.75        41.70 o                         
   1   1   4       3022.71       2918.87        28.12 o                         
   2   1   4       1034.73       1023.80        10.23 o                         
   3   1   4        123.69        131.74         2.24 o                         
   4   1   4        153.51        174.35         2.06 o                         
   5   1   4        198.76        206.22         2.09 o                         
   6   1   4         20.14         23.96         0.52 o                         
   7   1   4         30.04         32.38         0.57 o                         
   8   1   4         47.86         45.27         0.69 o                         
   9   1   4         29.48         28.84         0.52 o                         
  -9   2   4        110.39        111.30         1.49 o                         
  -8   2   4         63.96         64.76         0.96 o                         
  -7   2   4          6.57          5.33         0.29 o                         
  -6   2   4        347.99        354.36         3.78 o                         
  -5   2   4        282.83        262.49         2.61 o                         
  -4   2   4         81.85        103.44         1.63 o                         
  -3   2   4        320.02        340.61         4.66 o                         
  -2   2   4        195.80        178.35         2.88 o                         
  -1   2   4        730.51        726.91        10.68 o                         
   1   2   4        740.50        739.01         6.72 o                         
   2   2   4        198.62        183.03         1.98 o                         
   3   2   4        322.67        343.36         4.21 o                         
   4   2   4         83.33        106.13         1.69 o                         
   5   2   4        283.37        268.55         2.71 o                         
   6   2   4        347.77        350.12         3.55 o                         
   7   2   4          6.82          5.67         0.28 o                         
   8   2   4         63.43         63.23         0.90 o                         
   9   2   4        110.60        107.48         1.32 o                         
  -9   3   4          8.68          6.45         0.26 o                         
  -8   3   4        195.37        188.08         2.07 o                         
  -7   3   4        245.62        237.90         2.47 o                         
  -6   3   4        331.84        312.20         2.99 o                         
  -5   3   4        590.07        579.64         5.29 o                         
  -4   3   4        612.04        613.81         6.59 o                         
  -3   3   4       2115.01       2155.90        22.40 o                         
  -2   3   4         21.26         28.78         0.84 o                         
  -1   3   4        604.35        585.24         7.41 o                         
   0   3   4       1110.43       1097.08        12.18 o                         
   1   3   4        606.78        587.80         6.02 o                         
   2   3   4         21.49         29.38         0.83 o                         
   3   3   4       2108.67       2145.10        21.33 o                         
   4   3   4        608.57        616.10         5.57 o                         
   5   3   4        590.96        584.83         4.90 o                         
   6   3   4        333.25        311.94         3.00 o                         
   7   3   4        247.85        241.33         2.40 o                         
   8   3   4        197.51        188.09         2.07 o                         
   9   3   4          8.23          6.05         0.26 o                         
  -9   4   4         36.92         35.12         0.57 o                         
  -8   4   4          5.55          7.04         0.29 o                         
  -7   4   4        347.50        347.52         3.81 o                         
  -6   4   4         67.56         63.66         0.85 o                         
  -5   4   4         41.31         40.76         0.58 o                         
  -4   4   4        157.81        156.25         1.47 o                         
  -3   4   4         92.80        103.96         1.41 o                         
  -2   4   4        888.35        956.84        10.33 o                         
  -1   4   4        848.20        843.65        11.32 o                         
   1   4   4        843.33        838.70         9.02 o                         
   2   4   4        885.74        946.54         9.77 o                         
   3   4   4         92.04        103.62         1.40 o                         
   4   4   4        155.66        156.84         1.71 o                         
   5   4   4         41.19         40.24         0.57 o                         
   6   4   4         66.18         61.65         0.88 o                         
   7   4   4        347.55        347.16         3.34 o                         
   8   4   4          5.53          7.22         0.31 o                         
   9   4   4         37.58         36.05         0.61 o                         
  -9   5   4        155.72        165.26         2.67 o                         
  -8   5   4         17.08         14.91         0.39 o                         
  -7   5   4         66.71         66.85         0.97 o                         
  -6   5   4        110.67        102.88         1.25 o                         
  -5   5   4        460.37        456.95         4.81 o                         
  -4   5   4        329.00        329.19         2.69 o                         
  -3   5   4        177.72        184.75         1.93 o                         
  -2   5   4        743.66        800.85         7.06 o                         
  -1   5   4        198.56        204.86         2.25 o                         
   0   5   4       1129.99       1197.63        12.03 o                         
   1   5   4        197.48        203.76         2.28 o                         
   2   5   4        741.65        798.41         7.26 o                         
   3   5   4        177.32        182.15         2.47 o                         
   4   5   4        328.61        330.90         3.31 o                         
   5   5   4        462.23        459.92         4.39 o                         
   6   5   4        112.92        102.83         1.26 o                         
   7   5   4         65.83         66.94         0.96 o                         
   8   5   4         16.91         14.83         0.43 o                         
   9   5   4        155.30        164.32         2.19 o                         
  -9   6   4          3.08          1.57         0.18 o                         
  -8   6   4         42.18         40.85         0.60 o                         
  -7   6   4         50.32         52.59         0.90 o                         
  -6   6   4        237.31        234.54         2.71 o                         
  -5   6   4        250.55        241.12         2.31 o                         
  -4   6   4          2.06          3.03         0.20 o                         
  -3   6   4          1.76          3.38         0.19 o                         
  -2   6   4        639.72        604.47         4.76 o                         
  -1   6   4        202.95        211.32         2.20 o                         
   0   6   4         98.91        112.16         1.34 o                         
   1   6   4        200.99        210.83         2.35 o                         
   2   6   4        636.68        596.24         6.42 o                         
   3   6   4          1.76          2.75         0.23 o                         
   4   6   4          1.68          3.29         0.22 o                         
   5   6   4        251.78        244.03         2.39 o                         
   6   6   4        236.21        230.86         2.42 o                         
   7   6   4         51.18         54.09         0.90 o                         
   8   6   4         42.78         41.57         0.72 o                         
   9   6   4          2.90          1.68         0.20 o                         
  -8   7   4         59.18         65.07         0.96 o                         
  -7   7   4         66.71         73.86         1.10 o                         
  -6   7   4         79.06         73.59         1.04 o                         
  -5   7   4        132.40        125.28         1.37 o                         
  -4   7   4        358.09        340.17         3.22 o                         
  -3   7   4         14.05         14.22         0.35 o                         
  -2   7   4         83.60         88.03         0.90 o                         
  -1   7   4        466.02        469.12         4.13 o                         
   0   7   4        164.61        176.74         2.04 o                         
   1   7   4        464.64        470.83         5.45 o                         
   2   7   4         83.48         87.48         1.08 o                         
   3   7   4         14.56         14.24         0.35 o                         
   4   7   4        359.11        340.91         3.55 o                         
   5   7   4        134.23        126.24         1.44 o                         
   6   7   4         76.79         71.82         1.09 o                         
   7   7   4         67.20         74.45         1.20 o                         
   8   7   4         58.23         63.69         0.97 o                         
  -8   8   4         93.19        104.65         1.68 o                         
  -7   8   4         86.45         91.91         1.33 o                         
  -6   8   4          8.82          7.37         0.36 o                         
  -5   8   4         43.05         48.71         0.98 o                         
  -4   8   4        530.94        522.85         5.06 o                         
  -3   8   4        129.59        125.17         1.38 o                         
  -2   8   4        231.94        225.73         2.12 o                         
  -1   8   4        298.86        308.21         2.61 o                         
   0   8   4       1008.55       1036.23         8.59 o                         
   1   8   4        301.13        310.90         2.85 o                         
   2   8   4        232.21        226.51         2.29 o                         
   3   8   4        130.13        121.31         1.55 o                         
   4   8   4        533.20        532.16         5.08 o                         
   5   8   4         41.87         47.02         1.18 o                         
   6   8   4          8.51          7.17         0.34 o                         
   7   8   4         86.00         91.10         1.35 o                         
   8   8   4         93.57        109.64         1.96 o                         
  -7   9   4         63.33         66.32         1.21 o                         
  -6   9   4         62.23         59.02         0.98 o                         
  -5   9   4        286.02        277.31         2.79 o                         
  -4   9   4        262.60        256.87         2.94 o                         
  -3   9   4        123.61        120.06         1.43 o                         
  -2   9   4        184.99        192.61         1.97 o                         
  -1   9   4        848.10        847.33         7.51 o                         
   0   9   4         13.55         10.97         0.38 o                         
   1   9   4        850.56        837.12         6.96 o                         
   2   9   4        186.11        191.91         2.16 o                         
   3   9   4        123.81        119.66         1.46 o                         
   4   9   4        260.48        254.27         2.81 o                         
   5   9   4        287.95        280.62         3.02 o                         
   6   9   4         61.70         58.98         0.94 o                         
   7   9   4         62.92         66.22         0.97 o                         
  -7  10   4         28.85         33.36         1.29 o                         
  -6  10   4         23.79         28.49         0.59 o                         
  -5  10   4         40.78         39.67         0.74 o                         
  -4  10   4         11.03         11.01         0.43 o                         
  -3  10   4         63.37         66.90         1.11 o                         
  -2  10   4        148.91        139.49         1.66 o                         
  -1  10   4        355.82        352.28         3.30 o                         
   0  10   4          1.43          0.97         0.20 o                         
   1  10   4        357.18        355.97         3.29 o                         
   2  10   4        149.06        140.24         1.84 o                         
   3  10   4         62.34         67.19         1.30 o                         
   4  10   4         11.14         10.87         0.41 o                         
   5  10   4         38.84         38.55         0.72 o                         
   6  10   4         23.03         28.36         0.59 o                         
   7  10   4         28.74         35.17         0.84 o                         
  -6  11   4         28.86         27.62         0.86 o                         
  -5  11   4          1.02          1.95         0.21 o                         
  -4  11   4         54.27         54.36         1.01 o                         
  -3  11   4         47.93         47.49         1.00 o                         
  -2  11   4         83.89         85.62         1.31 o                         
  -1  11   4         36.33         35.41         0.65 o                         
   0  11   4        573.63        564.57         5.00 o                         
   1  11   4         35.38         35.46         0.69 o                         
   2  11   4         85.53         88.32         1.18 o                         
   3  11   4         47.68         47.49         0.82 o                         
   4  11   4         53.46         52.96         0.86 o                         
   5  11   4          1.07          2.24         0.21 o                         
   6  11   4         29.18         27.28         0.76 o                         
  -5  12   4         13.19         12.57         0.52 o                         
  -4  12   4         41.80         41.51         0.79 o                         
  -3  12   4         31.11         27.71         0.76 o                         
  -2  12   4         98.09         94.27         1.55 o                         
  -1  12   4        157.30        153.64         1.76 o                         
   0  12   4        244.90        247.11         2.70 o                         
   1  12   4        156.34        156.73         2.34 o                         
   2  12   4         99.58         96.18         1.22 o                         
   3  12   4         30.67         28.11         0.59 o                         
   4  12   4         42.49         42.94         0.71 o                         
   5  12   4         13.67         13.27         0.50 o                         
  -4  13   4         10.56         13.46         0.56 o                         
  -3  13   4          7.86          9.64         0.48 o                         
  -2  13   4         15.38         15.27         1.30 o                         
  -1  13   4         59.73         56.83         1.01 o                         
   0  13   4          1.43          1.70         0.27 o                         
   1  13   4         59.60         55.79         1.38 o                         
   2  13   4         15.75         16.15         0.48 o                         
   3  13   4          7.60          9.82         0.43 o                         
   4  13   4         10.29         13.65         1.06 o                         
  -2  14   4         14.07         13.52         0.67 o                         
  -1  14   4         25.50         26.00         4.22 o                         
   0  14   4          4.85          3.58         0.39 o                         
   1  14   4         25.46         27.60         1.76 o                         
   2  14   4         13.84         12.12         0.62 o                         
   1   0   5          3.63          0.76         0.20 o                         
   2   0   5          1.52          1.25         0.34 o                         
   3   0   5        240.89        241.51         3.83 o                         
   4   0   5        249.27        226.69         3.71 o                         
   5   0   5         54.47         56.34         0.91 o                         
   6   0   5        237.18        220.66         2.55 o                         
   7   0   5         56.35         54.73         0.79 o                         
   8   0   5         18.30         17.51         0.39 o                         
   9   0   5          0.03          0.06         0.13 o                         
  -9   1   5          5.76          7.21         0.28 o                         
  -8   1   5        227.61        223.84         2.29 o                         
  -7   1   5        158.53        155.38         1.73 o                         
  -6   1   5        191.50        204.38         2.11 o                         
  -5   1   5        311.24        317.60         3.05 o                         
  -4   1   5        143.75        142.27         2.94 o                         
  -3   1   5        197.21        204.91         3.86 o                         
  -2   1   5       1846.29       1773.02        21.12 o                         
  -1   1   5        979.99       1038.61        13.00 o                         
   0   1   5          1.56          2.36         0.24 o                         
   1   1   5        978.68        999.11        10.69 o                         
   2   1   5       1851.36       1795.15        22.43 o                         
   3   1   5        197.19        203.29         3.42 o                         
   4   1   5        145.80        144.23         2.29 o                         
   5   1   5        309.15        314.81         3.08 o                         
   6   1   5        192.28        204.94         2.04 o                         
   7   1   5        156.23        153.67         1.67 o                         
   8   1   5        226.10        220.91         2.28 o                         
   9   1   5          5.64          7.22         0.26 o                         
  -9   2   5         73.76         75.51         0.96 o                         
  -8   2   5         49.31         51.50         0.74 o                         
  -7   2   5         64.94         59.09         0.88 o                         
  -6   2   5        247.14        246.87         2.52 o                         
  -5   2   5        222.42        218.75         2.04 o                         
  -4   2   5       1230.98       1140.36        18.51 o                         
  -3   2   5        542.85        570.77         7.96 o                         
  -2   2   5       1036.22       1043.71        14.95 o                         
  -1   2   5          2.46          2.19         0.34 o                         
   0   2   5       2497.74       2610.97        26.84 o                         
   1   2   5          2.32          2.08         0.19 o                         
   2   2   5       1041.20       1039.62        10.45 o                         
   3   2   5        541.56        575.30         6.76 o                         
   4   2   5       1235.23       1182.97        16.02 o                         
   5   2   5        223.94        219.27         1.92 o                         
   6   2   5        246.69        243.13         2.36 o                         
   7   2   5         64.97         59.33         0.83 o                         
   8   2   5         49.30         50.78         0.74 o                         
   9   2   5         74.19         75.75         0.97 o                         
  -9   3   5         39.48         42.17         0.69 o                         
  -8   3   5         76.89         82.26         1.09 o                         
  -7   3   5        228.96        216.01         5.58 o                         
  -6   3   5        244.56        228.33         2.26 o                         
  -5   3   5        114.43        104.14         1.14 o                         
  -4   3   5        313.59        321.34         3.06 o                         
  -3   3   5        964.53        957.41        11.73 o                         
  -2   3   5        651.72        655.16         9.84 o                         
  -1   3   5        121.62        117.84         2.37 o                         
   0   3   5        831.86        867.37        11.32 o                         
   1   3   5        120.35        116.80         1.62 o                         
   2   3   5        654.26        668.19         6.88 o                         
   3   3   5        962.15        955.31         8.99 o                         
   4   3   5        313.14        322.35         3.05 o                         
   5   3   5        113.97        104.03         1.11 o                         
   6   3   5        239.62        223.17         2.35 o                         
   7   3   5        228.79        220.69         2.96 o                         
   8   3   5         78.91         85.32         1.08 o                         
   9   3   5         39.93         42.22         0.64 o                         
  -9   4   5         30.97         34.32         0.57 o                         
  -8   4   5         49.10         52.14         0.76 o                         
  -7   4   5        120.50        123.90         1.51 o                         
  -6   4   5          6.87          8.66         0.33 o                         
  -5   4   5        260.48        254.39         2.61 o                         
  -4   4   5        338.53        337.65         3.20 o                         
  -3   4   5        125.10        130.34         1.77 o                         
  -2   4   5       1870.90       1890.78        18.82 o                         
  -1   4   5        682.46        696.59        10.31 o                         
   0   4   5         45.37         48.28         0.94 o                         
   1   4   5        679.95        679.70         6.76 o                         
   2   4   5       1869.89       1892.66        16.43 o                         
   3   4   5        122.97        127.46         1.73 o                         
   4   4   5        338.39        340.66         3.16 o                         
   5   4   5        261.93        256.27         2.32 o                         
   6   4   5          6.66          8.36         0.31 o                         
   7   4   5        120.72        124.35         1.46 o                         
   8   4   5         49.77         53.62         0.78 o                         
   9   4   5         30.73         34.38         0.62 o                         
  -9   5   5         41.75         43.62         0.79 o                         
  -8   5   5         71.06         73.74         1.03 o                         
  -7   5   5        362.48        365.39         3.91 o                         
  -6   5   5         49.09         49.48         0.85 o                         
  -5   5   5        382.10        373.38         3.77 o                         
  -4   5   5         51.88         53.85         0.70 o                         
  -3   5   5        367.57        373.27         3.42 o                         
  -2   5   5        473.25        514.04         5.11 o                         
  -1   5   5        360.46        354.07         4.52 o                         
   0   5   5        341.50        372.23         4.79 o                         
   1   5   5        361.11        350.04         3.64 o                         
   2   5   5        470.65        513.73         5.05 o                         
   3   5   5        362.25        369.64         4.23 o                         
   4   5   5         51.44         53.72         0.69 o                         
   5   5   5        383.47        368.08         3.90 o                         
   6   5   5         49.54         49.71         0.86 o                         
   7   5   5        361.23        368.34         3.74 o                         
   8   5   5         72.04         73.01         1.27 o                         
   9   5   5         41.40         44.47         0.82 o                         
  -8   6   5         32.15         31.35         0.61 o                         
  -7   6   5        133.53        131.86         1.60 o                         
  -6   6   5         20.49         19.67         0.95 o                         
  -5   6   5        137.87        129.69         1.59 o                         
  -4   6   5         51.52         61.80         0.84 o                         
  -3   6   5        581.07        561.96         4.74 o                         
  -2   6   5         93.74        112.65         1.25 o                         
  -1   6   5        188.07        194.32         2.45 o                         
   0   6   5        179.14        175.62         2.25 o                         
   1   6   5        190.20        191.42         3.56 o                         
   2   6   5         93.60        113.26         1.61 o                         
   3   6   5        587.50        564.66         7.67 o                         
   4   6   5         54.04         64.04         0.89 o                         
   5   6   5        135.76        127.98         1.60 o                         
   6   6   5         20.79         21.63         0.75 o                         
   7   6   5        133.16        129.68         1.60 o                         
   8   6   5         31.72         32.24         0.60 o                         
  -8   7   5          9.69         10.40         0.33 o                         
  -7   7   5        101.92        115.59         1.63 o                         
  -6   7   5         45.42         37.04         0.69 o                         
  -5   7   5        197.22        181.53         1.98 o                         
  -4   7   5        477.41        467.92         4.33 o                         
  -3   7   5        242.69        255.83         2.42 o                         
  -2   7   5        271.08        274.42         2.24 o                         
  -1   7   5        253.55        224.56         1.95 o                         
   0   7   5         28.29         28.91         0.58 o                         
   1   7   5        254.64        227.29         2.38 o                         
   2   7   5        277.78        281.19         2.54 o                         
   3   7   5        243.93        254.16         2.81 o                         
   4   7   5        477.79        462.84         4.70 o                         
   5   7   5        199.74        180.71         2.05 o                         
   6   7   5         45.54         37.02         0.72 o                         
   7   7   5        100.02        113.30         1.57 o                         
   8   7   5          9.93         10.99         0.36 o                         
  -8   8   5         12.06         13.83         0.44 o                         
  -7   8   5         17.91         19.31         0.43 o                         
  -6   8   5        220.21        216.30         2.58 o                         
  -5   8   5        116.83        118.68         1.32 o                         
  -4   8   5        537.67        555.60         4.87 o                         
  -3   8   5        150.52        156.44         1.72 o                         
  -2   8   5        351.38        348.94         4.38 o                         
  -1   8   5        425.51        426.51         4.00 o                         
   0   8   5          3.55          2.78         0.23 o                         
   1   8   5        426.91        436.40         4.40 o                         
   2   8   5        351.33        344.44         5.11 o                         
   3   8   5        150.69        156.15         1.77 o                         
   4   8   5        537.60        550.52         5.07 o                         
   5   8   5        116.64        120.41         1.58 o                         
   6   8   5        220.48        215.33         2.69 o                         
   7   8   5         17.68         19.17         0.44 o                         
   8   8   5         11.46         13.28         0.42 o                         
  -7   9   5         34.20         34.54         1.31 o                         
  -6   9   5          9.33         11.53         0.40 o                         
  -5   9   5        123.42        120.89         1.40 o                         
  -4   9   5         49.92         52.98         0.82 o                         
  -3   9   5        108.02         96.48         1.22 o                         
  -2   9   5        425.96        439.49         4.09 o                         
  -1   9   5        163.09        160.43         2.00 o                         
   0   9   5          4.91          4.81         0.26 o                         
   1   9   5        163.66        161.48         2.14 o                         
   2   9   5        425.18        436.02         3.96 o                         
   3   9   5        108.57         96.10         1.15 o                         
   4   9   5         48.36         51.63         1.02 o                         
   5   9   5        122.77        121.75         1.58 o                         
   6   9   5         10.20         12.35         0.39 o                         
   7   9   5         33.04         35.45         0.71 o                         
  -7  10   5         34.02         38.16         2.03 o                         
  -6  10   5         47.50         50.85         0.85 o                         
  -5  10   5         19.43         16.13         0.46 o                         
  -4  10   5         36.17         36.22         0.72 o                         
  -3  10   5        205.82        188.38         2.12 o                         
  -2  10   5        141.03        139.42         1.78 o                         
  -1  10   5         34.05         30.91         0.64 o                         
   0  10   5          6.27          4.87         0.31 o                         
   1  10   5         34.32         32.60         0.61 o                         
   2  10   5        137.25        135.55         1.53 o                         
   3  10   5        205.52        188.51         2.00 o                         
   4  10   5         34.17         34.74         0.74 o                         
   5  10   5         19.72         16.87         0.46 o                         
   6  10   5         46.97         50.29         0.77 o                         
   7  10   5         34.30         37.26         0.96 o                         
  -6  11   5         32.96         34.12         0.89 o                         
  -5  11   5         11.10         14.08         0.51 o                         
  -4  11   5         35.31         37.07         0.83 o                         
  -3  11   5          6.38          6.46         0.38 o                         
  -2  11   5        118.74        125.23         1.64 o                         
  -1  11   5         38.80         39.03         0.77 o                         
   0  11   5         45.53         45.52         0.75 o                         
   1  11   5         37.70         38.48         0.69 o                         
   2  11   5        118.95        126.72         1.49 o                         
   3  11   5          5.93          6.62         0.36 o                         
   4  11   5         36.43         38.43         0.66 o                         
   5  11   5         11.05         13.77         0.40 o                         
   6  11   5         32.61         33.97         1.19 o                         
  -5  12   5         25.65         31.46         0.88 o                         
  -4  12   5         62.08         62.80         1.72 o                         
  -3  12   5         71.92         69.89         1.15 o                         
  -2  12   5        298.79        292.05         3.78 o                         
  -1  12   5        175.77        176.95         2.16 o                         
   0  12   5          8.49          7.99         0.35 o                         
   1  12   5        174.91        178.26         2.05 o                         
   2  12   5        297.68        286.27         3.20 o                         
   3  12   5         72.19         71.56         1.04 o                         
   4  12   5         62.22         62.13         1.04 o                         
   5  12   5         25.17         27.53         1.08 o                         
  -4  13   5          5.81          6.20         0.61 o                         
  -3  13   5         40.60         39.24         0.82 o                         
  -2  13   5         49.23         48.57         0.97 o                         
  -1  13   5        181.48        182.42         5.41 o                         
   0  13   5          6.32          6.89         0.42 o                         
   1  13   5        181.70        176.52         2.31 o                         
   2  13   5         50.69         52.82         0.92 o                         
   3  13   5         40.50         37.35         1.15 o                         
   4  13   5          5.79          5.72         0.55 o                         
  -1  14   5         22.72         22.38         0.77 o                         
   0  14   5         33.37         37.02         1.17 o                         
   1  14   5         23.10         22.40         1.12 o                         
   0   0   6        351.94        398.03         8.52 o                         
   1   0   6        841.14        823.55        11.66 o                         
   2   0   6        132.24        135.71         2.42 o                         
   3   0   6          6.91          4.41         0.40 o                         
   4   0   6         47.04         42.53         0.81 o                         
   5   0   6        407.66        415.49         3.95 o                         
   6   0   6        519.63        501.72         4.85 o                         
   7   0   6         23.79         25.67         0.59 o                         
   8   0   6          0.31          0.22         0.15 o                         
   9   0   6         54.17         55.61         0.75 o                         
  -9   1   6          0.08          0.00         0.12 o                         
  -8   1   6         33.13         35.28         0.60 o                         
  -7   1   6        297.61        308.16         5.07 o                         
  -6   1   6        209.23        205.72         2.23 o                         
  -5   1   6        436.13        456.54         4.44 o                         
  -4   1   6        168.41        173.12         2.10 o                         
  -3   1   6        159.33        167.25         2.30 o                         
  -2   1   6        439.61        450.89         6.97 o                         
  -1   1   6        317.55        323.41         4.91 o                         
   0   1   6         79.89         66.90         1.29 o                         
   1   1   6        317.26        317.34         3.95 o                         
   2   1   6        438.04        442.71         6.42 o                         
   3   1   6        160.47        175.78         2.69 o                         
   4   1   6        166.12        169.53         1.87 o                         
   5   1   6        437.18        458.45         4.32 o                         
   6   1   6        213.43        210.77         2.24 o                         
   7   1   6        297.03        291.99         3.77 o                         
   8   1   6         32.51         34.58         0.61 o                         
   9   1   6          0.05          0.10         0.12 o                         
  -9   2   6          4.06          2.15         0.16 o                         
  -8   2   6         60.70         64.20         0.91 o                         
  -7   2   6        114.89        110.31         1.38 o                         
  -6   2   6        315.82        306.68         3.24 o                         
  -5   2   6         60.42         58.19         0.87 o                         
  -4   2   6         15.76         15.25         0.55 o                         
  -3   2   6        278.93        297.36         4.10 o                         
  -2   2   6        627.64        638.21         9.68 o                         
  -1   2   6       3547.71       3449.47        43.77 o                         
   0   2   6       1719.22       1715.06        20.17 o                         
   1   2   6       3549.21       3530.66        32.97 o                         
   2   2   6        633.17        649.46         6.69 o                         
   3   2   6        278.40        303.65         3.52 o                         
   4   2   6         15.52         15.49         1.01 o                         
   5   2   6         60.37         59.09         0.85 o                         
   6   2   6        314.31        309.54         3.26 o                         
   7   2   6        115.87        110.53         1.43 o                         
   8   2   6         60.66         63.95         0.87 o                         
   9   2   6          3.85          1.88         0.15 o                         
  -9   3   6         21.44         23.24         0.51 o                         
  -8   3   6         18.64         18.27         0.41 o                         
  -7   3   6        255.91        247.12         2.66 o                         
  -6   3   6         84.84         82.11         1.03 o                         
  -5   3   6         49.81         46.19         0.74 o                         
  -4   3   6        119.39        129.12         1.41 o                         
  -3   3   6        346.71        367.32         5.51 o                         
  -2   3   6          4.36          2.94         0.52 o                         
  -1   3   6        539.07        569.40         7.22 o                         
   0   3   6        237.64        253.22         3.22 o                         
   1   3   6        535.31        566.29         5.64 o                         
   2   3   6          4.46          3.79         0.30 o                         
   3   3   6        345.48        372.20         6.85 o                         
   4   3   6        117.25        127.46         1.34 o                         
   5   3   6         51.21         47.09         0.72 o                         
   6   3   6         84.56         82.59         1.05 o                         
   7   3   6        257.18        251.06         2.56 o                         
   8   3   6         18.18         17.88         0.41 o                         
   9   3   6         21.72         23.64         0.44 o                         
  -9   4   6         18.36         17.92         0.51 o                         
  -8   4   6         50.75         44.48         0.67 o                         
  -7   4   6         13.39         16.60         0.43 o                         
  -6   4   6         43.96         38.19         0.66 o                         
  -5   4   6        601.51        606.13         6.24 o                         
  -4   4   6        510.88        513.58         4.40 o                         
  -3   4   6        234.52        232.34         2.30 o                         
  -2   4   6        646.41        650.78        10.87 o                         
  -1   4   6       1044.41       1065.07        12.10 o                         
   0   4   6         24.90         18.66         0.57 o                         
   1   4   6       1043.19       1056.70         9.96 o                         
   2   4   6        644.64        664.81         7.26 o                         
   3   4   6        234.93        233.39         2.43 o                         
   4   4   6        509.87        509.08         4.50 o                         
   5   4   6        598.73        595.70         6.57 o                         
   6   4   6         44.61         38.49         0.64 o                         
   7   4   6         13.24         15.71         0.43 o                         
   8   4   6         50.67         44.73         0.76 o                         
   9   4   6         18.89         19.30         0.66 o                         
  -9   5   6        101.99         99.68         1.97 o                         
  -8   5   6         87.03         85.30         1.09 o                         
  -7   5   6         42.90         37.66         0.61 o                         
  -6   5   6        425.74        397.81         3.85 o                         
  -5   5   6        112.78        110.85         1.38 o                         
  -4   5   6        121.54        118.80         2.17 o                         
  -3   5   6        147.76        157.73         1.61 o                         
  -2   5   6         29.01         33.93         1.08 o                         
  -1   5   6         26.98         34.81         0.74 o                         
   0   5   6        105.41         98.91         1.54 o                         
   1   5   6         26.58         36.20         1.11 o                         
   2   5   6         28.94         33.17         0.66 o                         
   3   5   6        146.37        154.74         1.91 o                         
   4   5   6        121.88        113.92         1.42 o                         
   5   5   6        112.07        110.09         1.48 o                         
   6   5   6        422.51        393.51         4.18 o                         
   7   5   6         42.78         37.54         0.63 o                         
   8   5   6         87.02         86.09         1.12 o                         
   9   5   6        102.51         97.43         4.16 o                         
  -8   6   6         27.49         26.96         0.47 o                         
  -7   6   6         65.73         67.87         0.91 o                         
  -6   6   6         80.93         72.53         1.01 o                         
  -5   6   6        198.09        193.45         2.08 o                         
  -4   6   6         23.63         19.98         0.52 o                         
  -3   6   6        337.61        328.69         2.78 o                         
  -2   6   6        692.59        657.22         5.38 o                         
  -1   6   6        416.87        406.61         3.92 o                         
   0   6   6         69.15         64.91         1.00 o                         
   1   6   6        419.55        411.76         5.06 o                         
   2   6   6        694.17        658.59         6.18 o                         
   3   6   6        337.46        328.31         3.02 o                         
   4   6   6         22.61         19.81         0.53 o                         
   5   6   6        196.36        192.14         2.09 o                         
   6   6   6         80.18         70.01         1.09 o                         
   7   6   6         65.89         68.48         0.92 o                         
   8   6   6         27.29         26.62         0.58 o                         
  -8   7   6          5.83          6.49         0.30 o                         
  -7   7   6         65.50         71.28         1.17 o                         
  -6   7   6        144.31        145.28         1.72 o                         
  -5   7   6          2.37          5.42         0.27 o                         
  -4   7   6         62.67         63.33         0.81 o                         
  -3   7   6         40.51         35.98         0.63 o                         
  -2   7   6         50.11         55.63         0.68 o                         
  -1   7   6        183.83        180.45         2.13 o                         
   0   7   6        130.76        133.84         1.35 o                         
   1   7   6        183.83        180.67         1.90 o                         
   2   7   6         51.35         57.55         1.08 o                         
   3   7   6         41.41         37.10         0.65 o                         
   4   7   6         62.57         63.10         0.89 o                         
   5   7   6          2.48          5.51         0.28 o                         
   6   7   6        144.34        145.95         1.85 o                         
   7   7   6         65.12         71.45         1.10 o                         
   8   7   6          5.48          6.39         0.31 o                         
  -7   8   6         28.98         34.69         0.63 o                         
  -6   8   6         21.10         23.30         0.49 o                         
  -5   8   6         45.65         42.29         0.69 o                         
  -4   8   6        104.71         87.49         1.04 o                         
  -3   8   6        228.82        225.29         2.19 o                         
  -2   8   6        260.98        269.28         2.80 o                         
  -1   8   6         51.94         57.28         0.86 o                         
   0   8   6        271.85        283.63         3.00 o                         
   1   8   6         51.92         57.09         0.86 o                         
   2   8   6        260.59        266.37         2.57 o                         
   3   8   6        228.22        224.21         2.21 o                         
   4   8   6        105.64         88.37         1.13 o                         
   5   8   6         46.08         40.40         0.67 o                         
   6   8   6         20.33         23.13         0.56 o                         
   7   8   6         29.10         34.96         0.66 o                         
  -7   9   6          6.63          6.50         0.34 o                         
  -6   9   6         55.48         59.20         0.91 o                         
  -5   9   6        462.21        468.34         4.86 o                         
  -4   9   6        191.80        182.03         1.84 o                         
  -3   9   6         22.40         23.41         0.53 o                         
  -2   9   6        205.65        192.25         1.98 o                         
  -1   9   6        333.43        327.49         3.20 o                         
   0   9   6         74.89         71.85         1.01 o                         
   1   9   6        332.62        329.10         3.24 o                         
   2   9   6        204.85        189.85         1.87 o                         
   3   9   6         21.65         22.31         0.51 o                         
   4   9   6        192.47        181.45         1.84 o                         
   5   9   6        463.84        466.57         5.03 o                         
   6   9   6         55.91         59.52         0.88 o                         
   7   9   6          6.72          6.09         0.30 o                         
  -6  10   6         38.54         45.47         1.04 o                         
  -5  10   6         72.32         80.00         1.15 o                         
  -4  10   6         36.98         33.87         0.69 o                         
  -3  10   6        265.49        259.27         2.92 o                         
  -2  10   6         28.01         33.34         0.76 o                         
  -1  10   6          6.18          9.26         0.42 o                         
   0  10   6        471.93        451.94         4.46 o                         
   1  10   6          6.46          8.94         0.38 o                         
   2  10   6         28.20         33.10         0.62 o                         
   3  10   6        267.93        262.38         2.62 o                         
   4  10   6         36.76         34.87         0.67 o                         
   5  10   6         70.99         79.17         1.08 o                         
   6  10   6         39.63         46.02         0.79 o                         
  -6  11   6         53.60         58.51         2.13 o                         
  -5  11   6          7.27          8.80         0.47 o                         
  -4  11   6          7.02          7.50         0.60 o                         
  -3  11   6         11.36         12.63         0.46 o                         
  -2  11   6         52.59         50.89         0.92 o                         
  -1  11   6         56.19         56.18         1.24 o                         
   0  11   6          5.71          6.68         0.37 o                         
   1  11   6         54.36         56.97         0.93 o                         
   2  11   6         52.22         51.10         0.83 o                         
   3  11   6         11.59         13.03         0.43 o                         
   4  11   6          7.30          8.85         0.39 o                         
   5  11   6          7.90          9.91         0.37 o                         
   6  11   6         53.87         63.25         2.75 o                         
  -5  12   6          2.69          1.70         0.36 o                         
  -4  12   6         58.30         61.18         1.62 o                         
  -3  12   6         59.25         59.14         0.99 o                         
  -2  12   6        124.40        116.49         1.75 o                         
  -1  12   6         67.52         69.83         1.03 o                         
   0  12   6         29.77         27.13         0.56 o                         
   1  12   6         68.28         70.62         1.13 o                         
   2  12   6        124.66        120.45         1.57 o                         
   3  12   6         59.79         60.74         1.19 o                         
   4  12   6         57.93         61.38         0.95 o                         
   5  12   6          2.33          1.40         0.36 o                         
  -3  13   6         56.91         60.12         2.37 o                         
  -2  13   6         34.61         37.34         1.20 o                         
  -1  13   6         46.92         46.56         0.98 o                         
   0  13   6        298.84        315.91         4.05 o                         
   1  13   6         47.37         47.13         0.92 o                         
   2  13   6         34.32         35.97         0.78 o                         
   3  13   6         57.05         60.80         1.13 o                         
   0  14   6          7.00          5.77         0.45 o                         
   1   0   7       1271.96       1287.11        18.51 o                         
   2   0   7         55.49         60.76         1.41 o                         
   3   0   7         22.95         25.79         0.70 o                         
   4   0   7         90.54        103.09         1.28 o                         
   5   0   7          3.24          3.63         0.25 o                         
   6   0   7         33.71         35.37         0.68 o                         
   7   0   7         51.20         50.60         0.76 o                         
   8   0   7         31.30         28.75         0.50 o                         
   9   0   7         29.04         26.81         1.07 o                         
  -9   1   7         23.32         28.23         0.62 o                         
  -8   1   7        103.40        101.43         1.61 o                         
  -7   1   7        404.17        413.88         4.02 o                         
  -6   1   7          8.22          8.43         0.37 o                         
  -5   1   7        133.89        142.62         1.58 o                         
  -4   1   7        120.64        124.78         1.66 o                         
  -3   1   7        253.86        239.82         3.49 o                         
  -2   1   7        414.12        424.24         5.30 o                         
  -1   1   7       2336.41       2389.40        30.24 o                         
   0   1   7        133.46        149.46         1.96 o                         
   1   1   7       2331.04       2378.28        28.02 o                         
   2   1   7        414.52        423.99         7.27 o                         
   3   1   7        255.30        240.95         4.00 o                         
   4   1   7        121.14        126.73         1.82 o                         
   5   1   7        133.25        140.70         1.56 o                         
   6   1   7          8.15          8.27         0.35 o                         
   7   1   7        401.60        409.51         4.02 o                         
   8   1   7        102.79        100.02         1.35 o                         
   9   1   7         24.46         30.25         0.62 o                         
  -9   2   7         14.99         16.27         0.48 o                         
  -8   2   7         14.82         15.81         0.39 o                         
  -7   2   7          7.50          8.83         0.40 o                         
  -6   2   7        183.60        179.47         1.98 o                         
  -5   2   7        111.65        113.19         1.44 o                         
  -4   2   7         79.46         74.81         1.00 o                         
  -3   2   7        343.77        346.80         5.74 o                         
  -2   2   7        570.38        546.33         8.52 o                         
  -1   2   7        925.05        977.16        12.94 o                         
   0   2   7        244.66        244.29         3.31 o                         
   1   2   7        935.31        989.84        10.47 o                         
   2   2   7        569.38        535.60         5.87 o                         
   3   2   7        343.89        353.24         6.03 o                         
   4   2   7         79.59         76.94         1.11 o                         
   5   2   7        113.67        113.34         1.42 o                         
   6   2   7        184.76        177.28         1.98 o                         
   7   2   7          7.76          9.34         0.37 o                         
   8   2   7         14.77         15.83         0.39 o                         
   9   2   7         15.29         16.33         0.42 o                         
  -9   3   7        153.89        146.83         4.13 o                         
  -8   3   7         96.74        104.23         1.19 o                         
  -7   3   7        166.44        164.05         1.89 o                         
  -6   3   7          8.52          9.01         0.32 o                         
  -5   3   7        161.58        169.41         2.15 o                         
  -4   3   7        360.60        355.01         3.47 o                         
  -3   3   7        337.72        345.89         3.71 o                         
  -2   3   7        338.85        345.59         5.26 o                         
  -1   3   7       1374.50       1471.19        19.12 o                         
   0   3   7        141.79        149.90         2.32 o                         
   1   3   7       1378.89       1469.94        15.41 o                         
   2   3   7        336.74        340.10         3.30 o                         
   3   3   7        331.96        339.25         3.71 o                         
   4   3   7        357.39        339.47         3.44 o                         
   5   3   7        160.69        167.89         2.08 o                         
   6   3   7          8.52         10.16         0.34 o                         
   7   3   7        168.15        165.88         1.90 o                         
   8   3   7         95.69        103.38         1.33 o                         
   9   3   7        153.36        155.82         2.88 o                         
  -9   4   7          3.49          3.04         0.22 o                         
  -8   4   7         17.61         16.21         0.36 o                         
  -7   4   7        337.95        330.02         3.42 o                         
  -6   4   7         68.23         67.42         0.92 o                         
  -5   4   7        319.48        318.65         3.48 o                         
  -4   4   7         14.39         15.07         0.54 o                         
  -3   4   7        757.93        785.52         6.55 o                         
  -2   4   7        501.63        491.36        12.97 o                         
  -1   4   7        290.82        294.74         4.34 o                         
   0   4   7        423.42        437.71         4.33 o                         
   1   4   7        292.36        305.71         4.83 o                         
   2   4   7        497.90        489.38         9.04 o                         
   3   4   7        757.38        778.22         7.13 o                         
   4   4   7         14.08         13.98         0.49 o                         
   5   4   7        320.61        321.48         3.50 o                         
   6   4   7         68.90         67.80         0.96 o                         
   7   4   7        338.37        328.12         3.38 o                         
   8   4   7         17.00         16.15         0.37 o                         
   9   4   7          3.35          3.12         0.31 o                         
  -8   5   7        139.29        140.55         1.72 o                         
  -7   5   7         13.60         11.73         0.39 o                         
  -6   5   7         38.44         44.63         0.69 o                         
  -5   5   7        144.20        138.46         1.57 o                         
  -4   5   7         60.90         55.85         1.28 o                         
  -3   5   7        168.50        183.45         1.76 o                         
  -2   5   7          4.76          5.25         0.30 o                         
  -1   5   7        220.92        235.92         3.22 o                         
   0   5   7         23.98         32.82         0.82 o                         
   1   5   7        223.36        234.55         2.74 o                         
   2   5   7          4.40          5.38         0.43 o                         
   3   5   7        170.22        184.96         2.11 o                         
   4   5   7         61.21         52.79         0.84 o                         
   5   5   7        143.41        135.50         1.61 o                         
   6   5   7         38.51         45.29         0.71 o                         
   7   5   7         13.43         12.09         0.41 o                         
   8   5   7        141.84        143.90         1.68 o                         
  -8   6   7         18.24         16.23         0.38 o                         
  -7   6   7         76.45         82.21         1.10 o                         
  -6   6   7        151.87        157.71         1.73 o                         
  -5   6   7         93.23         95.67         1.16 o                         
  -4   6   7         20.13         16.44         0.41 o                         
  -3   6   7        186.22        191.66         1.96 o                         
  -2   6   7        430.78        425.42         3.86 o                         
  -1   6   7        204.46        209.32         2.08 o                         
   0   6   7        494.69        495.63         4.34 o                         
   1   6   7        205.35        212.45         2.35 o                         
   2   6   7        429.40        417.29         3.91 o                         
   3   6   7        187.12        192.01         2.00 o                         
   4   6   7         19.70         15.97         0.48 o                         
   5   6   7         94.16         96.88         1.29 o                         
   6   6   7        154.25        160.43         1.80 o                         
   7   6   7         77.31         84.31         1.08 o                         
   8   6   7         18.43         16.55         0.44 o                         
  -8   7   7         71.91         82.88         2.39 o                         
  -7   7   7         87.34         93.95         1.33 o                         
  -6   7   7         85.50         86.44         1.18 o                         
  -5   7   7        112.54         88.13         1.07 o                         
  -4   7   7          6.13          6.53         0.26 o                         
  -3   7   7          6.00          6.47         0.29 o                         
  -2   7   7         32.56         28.30         0.54 o                         
  -1   7   7         26.24         23.93         0.48 o                         
   0   7   7        600.36        595.41         4.82 o                         
   1   7   7         26.88         24.14         0.54 o                         
   2   7   7         32.28         27.85         0.59 o                         
   3   7   7          6.58          8.06         0.37 o                         
   4   7   7          5.41          5.87         0.28 o                         
   5   7   7        111.19         86.40         1.10 o                         
   6   7   7         85.83         87.88         1.23 o                         
   7   7   7         86.87         94.14         1.40 o                         
   8   7   7         71.29         79.58         1.78 o                         
  -7   8   7          7.38          7.70         0.34 o                         
  -6   8   7         14.29         14.17         0.40 o                         
  -5   8   7         18.90         21.11         0.45 o                         
  -4   8   7        123.12        120.03         2.16 o                         
  -3   8   7        413.23        413.66         3.73 o                         
  -2   8   7         70.53         67.51         0.98 o                         
  -1   8   7         91.19         86.24         1.06 o                         
   0   8   7       1154.41       1153.38        10.52 o                         
   1   8   7         91.19         85.99         1.09 o                         
   2   8   7         70.10         67.21         0.95 o                         
   3   8   7        413.54        416.88         3.78 o                         
   4   8   7        124.49        119.03         1.88 o                         
   5   8   7         18.83         20.66         0.48 o                         
   6   8   7         14.17         12.90         0.42 o                         
   7   8   7          6.85          7.07         0.32 o                         
  -7   9   7         39.29         37.17         0.96 o                         
  -6   9   7          4.16          4.07         0.31 o                         
  -5   9   7         98.38        106.82         1.67 o                         
  -4   9   7         76.20         87.48         1.08 o                         
  -3   9   7         61.62         61.02         1.57 o                         
  -2   9   7         66.96         67.63         0.98 o                         
  -1   9   7        256.10        246.75         2.51 o                         
   0   9   7        419.66        418.13         4.13 o                         
   1   9   7        258.83        255.01         2.55 o                         
   2   9   7         66.91         69.02         1.15 o                         
   3   9   7         61.48         60.67         0.92 o                         
   4   9   7         75.54         88.17         1.14 o                         
   5   9   7         98.92        105.61         1.74 o                         
   6   9   7          4.43          4.85         0.28 o                         
   7   9   7         39.88         39.06         0.94 o                         
  -6  10   7         21.51         20.82         0.56 o                         
  -5  10   7         20.91         19.15         0.58 o                         
  -4  10   7          2.11          3.56         0.32 o                         
  -3  10   7         32.29         28.24         0.63 o                         
  -2  10   7         34.55         33.96         0.66 o                         
  -1  10   7         29.60         25.30         0.59 o                         
   0  10   7        209.53        213.89         2.70 o                         
   1  10   7         29.71         26.55         0.58 o                         
   2  10   7         35.43         35.91         0.67 o                         
   3  10   7         32.38         26.74         0.68 o                         
   4  10   7          2.01          3.56         0.28 o                         
   5  10   7         20.89         19.68         0.54 o                         
   6  10   7         21.77         20.12         0.62 o                         
  -5  11   7         14.65         16.11         0.57 o                         
  -4  11   7          6.15          8.50         0.33 o                         
  -3  11   7        300.43        306.64         4.91 o                         
  -2  11   7         80.90         85.94         1.29 o                         
  -1  11   7         20.09         21.26         0.55 o                         
   0  11   7         33.66         34.39         0.69 o                         
   1  11   7         19.84         20.88         0.55 o                         
   2  11   7         81.20         85.02         1.19 o                         
   3  11   7        304.85        306.69         3.64 o                         
   4  11   7          5.82          6.92         0.29 o                         
   5  11   7         15.10         15.06         0.42 o                         
  -4  12   7         16.78         15.95         1.64 o                         
  -3  12   7         87.40         92.07         1.48 o                         
  -2  12   7         46.04         48.79         1.18 o                         
  -1  12   7         35.74         34.44         0.88 o                         
   0  12   7         18.49         21.53         0.51 o                         
   1  12   7         35.69         36.15         0.72 o                         
   2  12   7         45.01         49.11         1.01 o                         
   3  12   7         87.15         95.36         1.32 o                         
   4  12   7         16.56         16.39         0.57 o                         
  -3  13   7         18.07         19.28         1.03 o                         
  -2  13   7        112.65        109.48         2.79 o                         
  -1  13   7         19.26         21.24         0.91 o                         
   0  13   7         15.91         17.37         0.53 o                         
   1  13   7         19.29         19.97         0.59 o                         
   2  13   7        112.52        112.00         2.06 o                         
   3  13   7         18.13         18.73         0.77 o                         
   0   0   8        871.79        953.67        22.29 o                         
   1   0   8         85.02        112.96         1.99 o                         
   2   0   8         97.26         94.22         2.06 o                         
   3   0   8         11.45         10.27         0.40 o                         
   4   0   8          0.84          3.57         0.24 o                         
   5   0   8        474.00        476.66         4.79 o                         
   6   0   8         36.47         34.79         0.67 o                         
   7   0   8         33.59         29.41         0.58 o                         
   8   0   8          4.97          4.54         0.22 o                         
   9   0   8          0.49         -0.04         0.14 o                         
  -9   1   8         28.34         28.84         1.11 o                         
  -8   1   8        114.85        112.64         1.38 o                         
  -7   1   8          2.52          2.33         0.20 o                         
  -6   1   8        130.44        144.42         1.67 o                         
  -5   1   8        323.00        309.06         3.33 o                         
  -4   1   8        124.19        120.81         1.52 o                         
  -3   1   8        359.82        352.25         3.34 o                         
  -2   1   8          0.03          0.08         0.38 o                         
  -1   1   8        592.55        596.00         8.38 o                         
   0   1   8        213.95        238.50         5.41 o                         
   1   1   8        591.20        598.10         7.65 o                         
   2   1   8          0.02         -0.21         0.28 o                         
   3   1   8        358.00        345.43         3.51 o                         
   4   1   8        123.63        119.39         1.47 o                         
   5   1   8        329.83        317.44         3.48 o                         
   6   1   8        131.93        143.43         1.59 o                         
   7   1   8          2.54          2.57         0.23 o                         
   8   1   8        115.53        116.34         2.47 o                         
   9   1   8         27.67         28.08         0.55 o                         
  -9   2   8         91.59         89.73         1.65 o                         
  -8   2   8         37.98         34.41         0.59 o                         
  -7   2   8         55.15         52.72         0.85 o                         
  -6   2   8        397.63        396.09         3.84 o                         
  -5   2   8        132.30        140.64         1.71 o                         
  -4   2   8        279.25        293.33         2.97 o                         
  -3   2   8        324.57        338.30         4.74 o                         
  -2   2   8        786.87        786.88        10.76 o                         
  -1   2   8       1216.08       1208.71        14.72 o                         
   0   2   8       2580.74       2629.85        36.51 o                         
   1   2   8       1216.92       1240.16        19.74 o                         
   2   2   8        781.78        779.81         8.71 o                         
   3   2   8        325.77        334.54         4.44 o                         
   4   2   8        278.63        287.49         2.98 o                         
   5   2   8        130.12        137.60         1.70 o                         
   6   2   8        394.98        385.80         3.83 o                         
   7   2   8         54.76         50.96         0.83 o                         
   8   2   8         37.54         35.60         0.65 o                         
   9   2   8         92.68         87.28         1.56 o                         
  -9   3   8         89.63         89.10         3.16 o                         
  -8   3   8         28.73         28.64         0.54 o                         
  -7   3   8          6.30          6.03         0.30 o                         
  -6   3   8        134.21        125.09         1.54 o                         
  -5   3   8         31.63         28.40         0.72 o                         
  -4   3   8         69.83         75.49         2.02 o                         
  -3   3   8        102.28        108.10         1.31 o                         
  -2   3   8        552.52        559.85         6.78 o                         
  -1   3   8        545.57        555.84         8.84 o                         
   0   3   8       3137.92       3119.16        39.45 o                         
   1   3   8        546.48        564.28         8.67 o                         
   2   3   8        548.31        557.71         5.87 o                         
   3   3   8        101.61        107.00         1.58 o                         
   4   3   8         69.38         70.04         1.27 o                         
   5   3   8         31.56         27.97         0.67 o                         
   6   3   8        133.50        122.80         1.53 o                         
   7   3   8          6.50          5.94         0.28 o                         
   8   3   8         29.39         28.63         0.59 o                         
   9   3   8         90.19         88.47         5.65 o                         
  -8   4   8          1.28          1.46         0.16 o                         
  -7   4   8         33.33         31.19         0.59 o                         
  -6   4   8         52.36         46.79         0.98 o                         
  -5   4   8         77.07         76.28         1.14 o                         
  -4   4   8        215.84        220.58         4.09 o                         
  -3   4   8        242.64        268.11         2.71 o                         
  -2   4   8        697.82        724.62         7.91 o                         
  -1   4   8         25.80         25.49         0.61 o                         
   0   4   8         61.97         53.06         1.04 o                         
   1   4   8         25.74         27.12         0.73 o                         
   2   4   8        691.91        716.19         7.54 o                         
   3   4   8        241.13        262.18         3.17 o                         
   4   4   8        216.39        219.24         3.79 o                         
   5   4   8         76.48         75.14         1.06 o                         
   6   4   8         53.25         47.25         1.04 o                         
   7   4   8         32.72         30.94         0.60 o                         
   8   4   8          1.31          1.41         0.17 o                         
  -8   5   8         11.83         11.96         0.36 o                         
  -7   5   8        226.23        232.66         4.13 o                         
  -6   5   8        328.57        338.90         3.35 o                         
  -5   5   8         57.06         63.74         1.01 o                         
  -4   5   8        415.11        435.68         4.39 o                         
  -3   5   8          2.70          3.59         0.23 o                         
  -2   5   8        153.49        145.44         1.61 o                         
  -1   5   8        545.36        546.33         5.96 o                         
   0   5   8        266.29        274.17         3.22 o                         
   1   5   8        542.36        542.18         5.61 o                         
   2   5   8        154.62        146.73         1.76 o                         
   3   5   8          2.85          3.80         0.30 o                         
   4   5   8        415.43        437.06         4.45 o                         
   5   5   8         58.22         63.45         0.90 o                         
   6   5   8        331.79        337.45         3.71 o                         
   7   5   8        225.33        228.36         2.89 o                         
   8   5   8         11.73         11.50         0.34 o                         
  -8   6   8         81.81         81.10         3.10 o                         
  -7   6   8        115.57        112.93         1.48 o                         
  -6   6   8         85.04         86.17         1.14 o                         
  -5   6   8        134.31        141.57         1.95 o                         
  -4   6   8         44.48         47.78         0.76 o                         
  -3   6   8         22.99         25.37         0.50 o                         
  -2   6   8        266.36        259.86         2.77 o                         
  -1   6   8         34.87         32.01         0.57 o                         
   0   6   8         59.08         57.49         0.80 o                         
   1   6   8         34.10         31.54         0.63 o                         
   2   6   8        268.02        257.70         3.41 o                         
   3   6   8         23.38         26.70         0.64 o                         
   4   6   8         44.88         47.13         0.76 o                         
   5   6   8        136.55        137.73         2.42 o                         
   6   6   8         83.78         83.61         1.22 o                         
   7   6   8        115.80        113.42         1.62 o                         
   8   6   8         82.05         81.38         6.01 o                         
  -7   7   8          5.43          5.50         0.29 o                         
  -6   7   8         12.74         13.08         0.42 o                         
  -5   7   8        183.71        180.15         2.13 o                         
  -4   7   8        273.74        260.93         2.98 o                         
  -3   7   8         95.58         94.55         1.13 o                         
  -2   7   8         88.40         91.69         1.15 o                         
  -1   7   8        314.74        330.54         3.10 o                         
   0   7   8          3.07          4.05         0.27 o                         
   1   7   8        318.54        344.43         6.46 o                         
   2   7   8         87.61         90.43         1.19 o                         
   3   7   8         95.06         93.37         1.27 o                         
   4   7   8        273.64        266.33         2.75 o                         
   5   7   8        183.88        176.27         2.10 o                         
   6   7   8         12.27         12.20         0.45 o                         
   7   7   8          5.57          5.28         0.28 o                         
  -7   8   8         45.80         48.40         0.97 o                         
  -6   8   8         32.11         34.53         0.68 o                         
  -5   8   8         31.37         27.38         0.61 o                         
  -4   8   8        204.06        195.44         1.92 o                         
  -3   8   8        217.50        226.79         2.39 o                         
  -2   8   8        261.54        259.27         2.59 o                         
  -1   8   8        411.91        390.08         3.58 o                         
   0   8   8         74.13         76.93         1.06 o                         
   1   8   8        414.29        396.53         3.60 o                         
   2   8   8        261.29        263.69         2.75 o                         
   3   8   8        217.35        229.41         2.55 o                         
   4   8   8        205.90        196.65         2.11 o                         
   5   8   8         30.88         26.57         0.58 o                         
   6   8   8         32.69         35.11         0.76 o                         
   7   8   8         45.43         47.06         0.85 o                         
  -6   9   8          1.56          2.76         0.23 o                         
  -5   9   8         80.03         77.34         1.50 o                         
  -4   9   8         87.79         82.80         1.05 o                         
  -3   9   8         64.89         63.69         0.91 o                         
  -2   9   8         50.55         46.55         1.15 o                         
  -1   9   8        277.44        278.01         2.67 o                         
   0   9   8        478.54        511.82         4.79 o                         
   1   9   8        279.21        282.77         2.80 o                         
   2   9   8         51.45         49.48         0.99 o                         
   3   9   8         63.94         64.46         0.97 o                         
   4   9   8         87.32         83.70         1.10 o                         
   5   9   8         81.38         80.36         1.96 o                         
   6   9   8          1.58          2.96         0.20 o                         
  -6  10   8         12.80         11.42         1.89 o                         
  -5  10   8         22.32         22.77         0.57 o                         
  -4  10   8         31.61         29.20         0.98 o                         
  -3  10   8         32.87         34.54         0.62 o                         
  -2  10   8         24.87         22.77         0.58 o                         
  -1  10   8         49.38         44.63         0.73 o                         
   0  10   8          8.67          9.80         0.37 o                         
   1  10   8         48.66         45.53         0.77 o                         
   2  10   8         24.90         22.71         0.59 o                         
   3  10   8         31.81         32.58         0.64 o                         
   4  10   8         30.87         28.24         0.55 o                         
   5  10   8         22.37         23.04         0.55 o                         
   6  10   8         12.46         11.88         0.52 o                         
  -5  11   8         75.67         73.16         2.00 o                         
  -4  11   8        120.99        126.76         2.62 o                         
  -3  11   8         21.77         21.06         0.57 o                         
  -2  11   8          3.67          3.98         0.27 o                         
  -1  11   8         57.15         62.53         0.98 o                         
   0  11   8          0.23          0.72         0.19 o                         
   1  11   8         56.83         61.96         0.95 o                         
   2  11   8          3.40          3.60         0.23 o                         
   3  11   8         21.43         20.37         0.60 o                         
   4  11   8        119.92        125.33         1.77 o                         
   5  11   8         75.90         73.59         2.41 o                         
  -4  12   8          4.07          5.73         0.36 o                         
  -3  12   8         55.21         53.65         1.30 o                         
  -2  12   8          2.89          3.22         0.24 o                         
  -1  12   8          3.75          3.85         0.25 o                         
   0  12   8        131.95        128.92         1.67 o                         
   1  12   8          3.91          3.54         0.25 o                         
   2  12   8          2.99          3.17         0.27 o                         
   3  12   8         56.33         57.56         1.14 o                         
   4  12   8          4.04          6.18         0.36 o                         
  -2  13   8         26.57         26.09         1.00 o                         
  -1  13   8         56.93         57.87         1.86 o                         
   0  13   8         49.39         46.03         2.28 o                         
   1  13   8         56.38         57.64         1.87 o                         
   2  13   8         26.96         28.76         0.76 o                         
   1   0   9         83.30         82.49         2.53 o                         
   2   0   9        262.58        274.97         3.55 o                         
   3   0   9        229.60        218.90         2.18 o                         
   4   0   9        513.37        476.62         5.02 o                         
   5   0   9          7.84          6.55         0.36 o                         
   6   0   9          1.40          1.66         0.31 o                         
   7   0   9         10.64         10.34         0.36 o                         
   8   0   9         68.09         70.18         1.01 o                         
   9   0   9         24.21         22.77         0.65 o                         
  -9   1   9         59.35         55.07         5.99 o                         
  -8   1   9         23.03         21.91         0.45 o                         
  -7   1   9         70.24         71.96         0.96 o                         
  -6   1   9        316.52        319.53         3.74 o                         
  -5   1   9        297.31        298.42         3.37 o                         
  -4   1   9        203.89        198.18         2.43 o                         
  -3   1   9        387.19        405.64         3.91 o                         
  -2   1   9        267.57        269.64         2.83 o                         
  -1   1   9         26.43         30.40         1.22 o                         
   0   1   9         26.92         34.56         1.64 o                         
   1   1   9         27.24         31.40         1.37 o                         
   2   1   9        270.08        274.20         2.98 o                         
   3   1   9        386.12        407.00         3.82 o                         
   4   1   9        200.01        192.01         2.29 o                         
   5   1   9        296.31        298.26         3.53 o                         
   6   1   9        314.62        323.58         3.60 o                         
   7   1   9         69.76         71.17         1.00 o                         
   8   1   9         23.25         22.02         0.49 o                         
   9   1   9         60.42         54.71         2.31 o                         
  -8   2   9         46.56         42.06         0.66 o                         
  -7   2   9        157.85        149.50         1.84 o                         
  -6   2   9         57.38         59.39         1.04 o                         
  -5   2   9        201.65        213.43         2.52 o                         
  -4   2   9          6.25          5.89         0.32 o                         
  -3   2   9         55.65         55.32         0.85 o                         
  -2   2   9         53.49         49.51         0.92 o                         
  -1   2   9         48.85         52.31         1.16 o                         
   0   2   9          9.27          7.51         1.26 o                         
   1   2   9         49.24         54.83         1.27 o                         
   2   2   9         53.57         47.48         0.88 o                         
   3   2   9         53.55         52.83         1.01 o                         
   4   2   9          5.46          5.24         0.36 o                         
   5   2   9        203.01        214.07         2.68 o                         
   6   2   9         58.11         61.52         1.21 o                         
   7   2   9        159.39        147.87         1.88 o                         
   8   2   9         46.93         42.90         0.75 o                         
  -8   3   9          8.83          9.53         0.29 o                         
  -7   3   9         29.76         28.17         0.68 o                         
  -6   3   9         12.19         14.58         0.51 o                         
  -5   3   9        100.51         99.65         1.56 o                         
  -4   3   9        203.83        215.08         2.53 o                         
  -3   3   9          9.35          6.69         0.31 o                         
  -2   3   9        605.81        625.86         7.40 o                         
  -1   3   9        260.18        258.37         3.65 o                         
   0   3   9       1703.21       1723.03        19.19 o                         
   1   3   9        260.00        260.21         3.22 o                         
   2   3   9        601.44        612.66         6.66 o                         
   3   3   9          9.39          6.55         0.40 o                         
   4   3   9        201.94        208.30         2.78 o                         
   5   3   9         99.91        100.64         1.58 o                         
   6   3   9         12.25         14.99         0.50 o                         
   7   3   9         30.43         27.59         0.72 o                         
   8   3   9          8.41          8.99         0.32 o                         
  -8   4   9        112.75        121.04         1.41 o                         
  -7   4   9         13.56         12.15         0.49 o                         
  -6   4   9        198.46        188.23         2.24 o                         
  -5   4   9        414.60        418.47         5.00 o                         
  -4   4   9         54.85         51.93         0.90 o                         
  -3   4   9         28.29         24.85         0.59 o                         
  -2   4   9       1034.56       1036.90        10.56 o                         
  -1   4   9        155.12        151.52         2.02 o                         
   0   4   9        167.10        162.43         2.02 o                         
   1   4   9        156.03        152.22         1.87 o                         
   2   4   9       1028.90       1025.55        10.16 o                         
   3   4   9         28.99         25.16         0.66 o                         
   4   4   9         54.89         52.16         1.19 o                         
   5   4   9        414.51        412.80         4.72 o                         
   6   4   9        198.21        186.09         2.31 o                         
   7   4   9         13.50         11.43         0.42 o                         
   8   4   9        113.06        123.62         1.79 o                         
  -8   5   9         39.14         36.70         0.80 o                         
  -7   5   9         66.84         66.20         1.06 o                         
  -6   5   9         65.21         64.20         1.00 o                         
  -5   5   9        169.48        178.42         2.41 o                         
  -4   5   9         30.71         31.86         0.71 o                         
  -3   5   9        341.01        354.98         3.50 o                         
  -2   5   9        379.37        374.74         4.00 o                         
  -1   5   9         44.25         41.37         0.83 o                         
   0   5   9         23.25         22.80         0.56 o                         
   1   5   9         44.33         42.24         0.74 o                         
   2   5   9        381.88        385.43         4.65 o                         
   3   5   9        340.73        357.84         4.37 o                         
   4   5   9         30.49         31.46         0.78 o                         
   5   5   9        171.54        178.74         2.68 o                         
   6   5   9         65.83         63.58         1.02 o                         
   7   5   9         65.38         64.90         1.26 o                         
   8   5   9         38.45         36.00         1.51 o                         
  -8   6   9         32.21         33.02         1.66 o                         
  -7   6   9        140.56        135.39         1.69 o                         
  -6   6   9        137.94        139.26         1.64 o                         
  -5   6   9         13.11          9.35         0.42 o                         
  -4   6   9        235.22        243.99         2.93 o                         
  -3   6   9        107.31        101.03         1.26 o                         
  -2   6   9        108.76        110.68         2.05 o                         
  -1   6   9         56.65         54.57         0.80 o                         
   0   6   9         40.04         45.60         0.75 o                         
   1   6   9         57.46         54.58         0.85 o                         
   2   6   9        109.27        110.52         1.48 o                         
   3   6   9        106.27        100.81         1.40 o                         
   4   6   9        235.02        246.76         2.98 o                         
   5   6   9         12.94         10.10         0.44 o                         
   6   6   9        136.94        137.88         2.29 o                         
   7   6   9        141.21        138.02         1.89 o                         
   8   6   9         32.68         34.59         0.87 o                         
  -7   7   9         93.11         92.02         1.42 o                         
  -6   7   9         26.91         27.65         0.56 o                         
  -5   7   9         76.87         73.71         1.14 o                         
  -4   7   9        207.43        224.27         3.92 o                         
  -3   7   9         85.26         80.08         1.06 o                         
  -2   7   9        366.81        364.95         3.60 o                         
  -1   7   9        350.80        338.12         3.25 o                         
   0   7   9          0.06          0.54         0.17 o                         
   1   7   9        348.75        344.00         3.43 o                         
   2   7   9        368.40        368.72         3.65 o                         
   3   7   9         85.13         79.97         1.13 o                         
   4   7   9        207.56        210.95         4.63 o                         
   5   7   9         76.92         73.00         1.14 o                         
   6   7   9         26.30         26.34         0.65 o                         
   7   7   9         93.22         95.38         1.48 o                         
  -7   8   9         62.81         64.28         2.47 o                         
  -6   8   9          0.80          0.69         0.22 o                         
  -5   8   9          7.69          7.41         0.33 o                         
  -4   8   9        118.39        114.48         1.61 o                         
  -3   8   9        192.13        179.89         2.01 o                         
  -2   8   9        102.63        109.96         1.30 o                         
  -1   8   9        330.44        348.16         3.21 o                         
   0   8   9        376.89        369.65         3.53 o                         
   1   8   9        326.58        348.04         3.23 o                         
   2   8   9        102.23        112.33         1.25 o                         
   3   8   9        193.62        185.86         2.06 o                         
   4   8   9        120.43        117.32         1.63 o                         
   5   8   9          7.56          7.06         0.39 o                         
   6   8   9          0.83          0.79         0.28 o                         
   7   8   9         62.45         63.00         2.34 o                         
  -6   9   9         31.88         39.28         1.04 o                         
  -5   9   9         17.31         16.36         0.47 o                         
  -4   9   9        284.28        285.84         3.64 o                         
  -3   9   9         16.44         17.66         0.48 o                         
  -2   9   9        104.80         97.55         1.17 o                         
  -1   9   9          2.63          3.25         0.25 o                         
   0   9   9          3.50          5.30         0.34 o                         
   1   9   9          2.73          3.06         0.24 o                         
   2   9   9        104.40         97.64         1.25 o                         
   3   9   9         16.67         18.07         0.54 o                         
   4   9   9        285.09        277.70         3.10 o                         
   5   9   9         17.36         16.22         0.43 o                         
   6   9   9         32.64         38.06         0.96 o                         
  -5  10   9         42.60         44.38         0.87 o                         
  -4  10   9        364.83        378.55         5.54 o                         
  -3  10   9         42.75         41.47         0.72 o                         
  -2  10   9         24.58         29.65         0.61 o                         
  -1  10   9         19.35         20.37         0.52 o                         
   0  10   9         35.63         34.13         0.68 o                         
   1  10   9         18.81         20.44         0.53 o                         
   2  10   9         25.22         28.84         0.57 o                         
   3  10   9         42.72         42.06         0.67 o                         
   4  10   9        363.97        379.16         3.92 o                         
   5  10   9         41.88         44.53         0.83 o                         
  -4  11   9         21.23         18.14         0.57 o                         
  -3  11   9          5.14          3.94         0.32 o                         
  -2  11   9        120.31        118.85         1.48 o                         
  -1  11   9         50.77         53.98         0.88 o                         
   0  11   9          2.67          2.04         0.21 o                         
   1  11   9         51.01         56.59         0.97 o                         
   2  11   9        119.56        119.12         2.30 o                         
   3  11   9          4.86          4.31         0.32 o                         
   4  11   9         21.49         17.64         0.52 o                         
  -3  12   9         40.40         40.69         2.91 o                         
  -2  12   9         15.19         12.87         0.46 o                         
  -1  12   9         10.42         11.77         0.49 o                         
   0  12   9        139.59        146.43         1.88 o                         
   1  12   9         10.83         11.92         0.39 o                         
   2  12   9         14.14         12.65         0.44 o                         
   3  12   9         40.01         42.03         2.20 o                         
  -1  13   9         34.99         35.72         0.94 o                         
   0  13   9         15.26         17.46         0.75 o                         
   1  13   9         34.68         36.31         0.91 o                         
   0   0  10       2486.94       2447.80        64.22 o                         
   1   0  10        100.26        122.29         1.74 o                         
   2   0  10        252.12        258.16         2.52 o                         
   3   0  10         84.06         80.22         1.13 o                         
   4   0  10        171.63        178.84         2.20 o                         
   5   0  10        111.59        114.40         1.56 o                         
   6   0  10        494.60        521.21         5.74 o                         
   7   0  10         54.76         48.97         0.74 o                         
   8   0  10         22.61         24.21         0.54 o                         
  -8   1  10          2.83          3.22         0.22 o                         
  -7   1  10          6.53          6.15         0.27 o                         
  -6   1  10        495.26        489.31         5.42 o                         
  -5   1  10         90.40         86.42         1.26 o                         
  -4   1  10         48.81         53.44         1.03 o                         
  -3   1  10         23.02         24.14         0.61 o                         
  -2   1  10        230.97        249.45         2.65 o                         
  -1   1  10        424.45        400.07         4.24 o                         
   0   1  10        175.75        199.97         2.99 o                         
   1   1  10        424.37        396.14         4.66 o                         
   2   1  10        231.65        243.99         2.60 o                         
   3   1  10         22.94         22.40         0.55 o                         
   4   1  10         49.32         53.52         0.92 o                         
   5   1  10         90.38         86.64         1.26 o                         
   6   1  10        492.38        488.26         5.43 o                         
   7   1  10          6.45          6.70         0.32 o                         
   8   1  10          2.96          3.46         0.22 o                         
  -8   2  10          1.12          0.90         0.15 o                         
  -7   2  10          3.66          3.05         0.22 o                         
  -6   2  10          3.37          4.07         0.31 o                         
  -5   2  10        388.55        405.18         4.37 o                         
  -4   2  10         49.34         50.86         1.01 o                         
  -3   2  10         85.15         84.17         1.43 o                         
  -2   2  10        129.95        150.14         1.85 o                         
  -1   2  10        670.66        676.32         7.14 o                         
   0   2  10          6.41          6.98         0.60 o                         
   1   2  10        669.06        674.94         6.83 o                         
   2   2  10        130.84        149.66         1.77 o                         
   3   2  10         83.04         80.68         1.41 o                         
   4   2  10         49.88         51.33         1.03 o                         
   5   2  10        389.60        408.11         4.92 o                         
   6   2  10          3.29          3.38         0.32 o                         
   7   2  10          3.50          3.49         0.30 o                         
   8   2  10          1.15          1.07         0.16 o                         
  -8   3  10         20.05         21.32         0.46 o                         
  -7   3  10         74.37         72.12         1.42 o                         
  -6   3  10        106.92        109.56         1.54 o                         
  -5   3  10         51.95         54.08         1.05 o                         
  -4   3  10        299.06        308.99         3.56 o                         
  -3   3  10        384.45        389.14         5.11 o                         
  -2   3  10       1044.01       1118.01        10.83 o                         
  -1   3  10         22.06         24.13         0.72 o                         
   0   3  10          1.39          1.13         0.30 o                         
   1   3  10         21.98         22.56         0.65 o                         
   2   3  10       1045.31       1086.84        11.70 o                         
   3   3  10        384.54        390.65         5.97 o                         
   4   3  10        298.67        301.10         3.57 o                         
   5   3  10         52.71         54.72         1.05 o                         
   6   3  10        107.67        109.26         1.63 o                         
   7   3  10         74.64         72.18         1.23 o                         
   8   3  10         19.75         20.58         0.49 o                         
  -8   4  10         73.52         71.22         1.11 o                         
  -7   4  10          5.88          5.13         0.34 o                         
  -6   4  10         30.80         31.75         0.68 o                         
  -5   4  10         98.49        103.67         1.66 o                         
  -4   4  10         16.85         19.12         0.54 o                         
  -3   4  10        112.10        112.21         1.40 o                         
  -2   4  10         26.41         27.15         0.62 o                         
  -1   4  10       1128.81       1099.04        11.78 o                         
   0   4  10        279.84        296.96         3.39 o                         
   1   4  10       1129.14       1098.68        11.24 o                         
   2   4  10         25.61         26.23         0.76 o                         
   3   4  10        112.04        112.00         1.78 o                         
   4   4  10         16.55         19.00         0.60 o                         
   5   4  10         98.26        105.27         1.80 o                         
   6   4  10         30.80         31.68         0.71 o                         
   7   4  10          5.27          5.65         0.35 o                         
   8   4  10         73.97         69.50         1.66 o                         
  -8   5  10         15.22         12.98         0.39 o                         
  -7   5  10        135.45        122.71         1.74 o                         
  -6   5  10        376.42        357.64         4.03 o                         
  -5   5  10          4.67          6.51         0.37 o                         
  -4   5  10        283.26        277.54         3.27 o                         
  -3   5  10        131.29        138.42         1.59 o                         
  -2   5  10         44.34         43.64         0.78 o                         
  -1   5  10         91.34         78.87         1.11 o                         
   0   5  10        160.47        165.02         2.25 o                         
   1   5  10         89.95         81.44         1.44 o                         
   2   5  10         43.82         43.60         0.89 o                         
   3   5  10        130.10        137.37         1.99 o                         
   4   5  10        283.53        277.35         3.54 o                         
   5   5  10          4.73          6.47         0.36 o                         
   6   5  10        378.47        363.93         4.62 o                         
   7   5  10        138.15        128.24         1.93 o                         
   8   5  10         15.55         14.53         0.50 o                         
  -7   6  10          6.48          6.71         0.29 o                         
  -6   6  10         20.52         24.79         0.59 o                         
  -5   6  10         92.67         94.06         1.63 o                         
  -4   6  10         99.47        102.39         2.36 o                         
  -3   6  10        174.34        168.74         1.88 o                         
  -2   6  10        179.48        185.13         2.33 o                         
  -1   6  10         45.10         40.76         0.80 o                         
   0   6  10         20.42         21.56         0.56 o                         
   1   6  10         44.74         40.48         0.72 o                         
   2   6  10        178.94        183.62         2.34 o                         
   3   6  10        173.26        166.95         2.17 o                         
   4   6  10        101.54        103.96         1.72 o                         
   5   6  10         92.40         96.66         1.57 o                         
   6   6  10         20.56         23.29         1.24 o                         
   7   6  10          6.41          5.69         0.35 o                         
  -7   7  10         28.27         29.46         1.83 o                         
  -6   7  10          0.11          0.63         0.20 o                         
  -5   7  10         19.94         15.03         0.49 o                         
  -4   7  10         77.06         70.86         1.18 o                         
  -3   7  10          7.86          9.93         0.41 o                         
  -2   7  10        158.74        153.47         1.74 o                         
  -1   7  10        273.51        268.03         2.75 o                         
   0   7  10         92.79         90.74         1.21 o                         
   1   7  10        272.42        272.35         2.68 o                         
   2   7  10        159.18        154.64         1.84 o                         
   3   7  10          7.59          9.10         0.48 o                         
   4   7  10         78.72         71.30         1.12 o                         
   5   7  10         19.62         15.48         0.51 o                         
   6   7  10          0.21          0.71         0.21 o                         
   7   7  10         27.97         28.39         0.63 o                         
  -6   8  10         29.58         28.66         0.62 o                         
  -5   8  10         23.22         25.73         0.64 o                         
  -4   8  10         26.17         29.17         0.67 o                         
  -3   8  10         56.56         60.52         0.93 o                         
  -2   8  10        149.03        155.25         1.67 o                         
  -1   8  10          4.19          4.33         0.26 o                         
   0   8  10        199.12        200.12         2.15 o                         
   1   8  10          3.87          3.77         0.26 o                         
   2   8  10        149.41        153.38         1.70 o                         
   3   8  10         56.86         61.31         0.93 o                         
   4   8  10         25.66         28.81         0.67 o                         
   5   8  10         22.60         25.07         0.69 o                         
   6   8  10         29.61         27.97         0.63 o                         
  -6   9  10         21.46         23.46         0.82 o                         
  -5   9  10         25.09         25.39         0.63 o                         
  -4   9  10          6.86          7.69         0.41 o                         
  -3   9  10         14.83         15.77         0.45 o                         
  -2   9  10        101.60        100.06         1.27 o                         
  -1   9  10        226.45        224.09         2.36 o                         
   0   9  10          0.84          1.50         0.20 o                         
   1   9  10        228.20        227.30         2.36 o                         
   2   9  10        101.57        102.33         1.64 o                         
   3   9  10         14.40         16.05         0.47 o                         
   4   9  10          7.00          7.67         0.32 o                         
   5   9  10         25.84         25.94         0.57 o                         
   6   9  10         22.18         23.81         0.74 o                         
  -5  10  10         94.52         88.65         1.68 o                         
  -4  10  10         93.31         96.42         1.65 o                         
  -3  10  10          8.07          8.79         0.37 o                         
  -2  10  10         33.76         31.30         0.61 o                         
  -1  10  10         96.05         93.42         1.17 o                         
   0  10  10         25.14         19.26         0.49 o                         
   1  10  10         94.80         93.42         1.30 o                         
   2  10  10         33.02         30.54         0.70 o                         
   3  10  10          8.66         10.02         0.36 o                         
   4  10  10         94.12         96.76         1.39 o                         
   5  10  10         95.63         92.63         2.65 o                         
  -4  11  10          4.13          2.55         0.26 o                         
  -3  11  10          8.35          8.36         0.55 o                         
  -2  11  10          4.19          3.60         0.26 o                         
  -1  11  10         98.02        103.19         1.61 o                         
   0  11  10         45.25         42.48         0.75 o                         
   1  11  10         98.05        102.40         1.37 o                         
   2  11  10          4.48          5.27         0.29 o                         
   3  11  10          8.09          7.71         0.42 o                         
   4  11  10          4.25          3.14         0.30 o                         
  -2  12  10         75.01         78.20         2.27 o                         
  -1  12  10        115.76        119.60         2.33 o                         
   0  12  10        238.11        233.98         3.24 o                         
   1  12  10        118.33        125.75         2.70 o                         
   2  12  10         74.75         80.34         3.11 o                         
   1   0  11         91.07         88.97         1.21 o                         
   2   0  11         40.16         36.73         0.79 o                         
   3   0  11         55.46         59.11         1.22 o                         
   4   0  11       1048.16       1026.04        10.89 o                         
   5   0  11         62.55         68.86         1.16 o                         
   6   0  11        233.63        246.94         3.12 o                         
   7   0  11         46.63         47.10         0.82 o                         
   8   0  11         39.65         52.41         1.09 o                         
  -8   1  11         23.87         21.19         0.64 o                         
  -7   1  11         18.09         18.73         0.57 o                         
  -6   1  11         68.56         72.85         1.31 o                         
  -5   1  11        174.47        179.65         2.32 o                         
  -4   1  11        449.34        450.63         5.37 o                         
  -3   1  11        149.92        140.18         1.83 o                         
  -2   1  11         55.62         48.76         0.84 o                         
  -1   1  11        153.67        156.87         2.05 o                         
   0   1  11         13.87         11.59         0.59 o                         
   1   1  11        153.95        158.25         1.95 o                         
   2   1  11         55.75         48.67         0.87 o                         
   3   1  11        150.61        142.73         2.13 o                         
   4   1  11        451.44        450.34         5.07 o                         
   5   1  11        173.14        179.99         2.46 o                         
   6   1  11         69.36         74.20         1.45 o                         
   7   1  11         18.55         19.73         1.09 o                         
   8   1  11         23.19         19.96         0.68 o                         
  -8   2  11         26.94         28.88         0.71 o                         
  -7   2  11        113.44        112.43         2.42 o                         
  -6   2  11         10.23         11.84         0.53 o                         
  -5   2  11         20.23         24.66         0.64 o                         
  -4   2  11         28.95         29.17         0.71 o                         
  -3   2  11        132.55        144.41         1.95 o                         
  -2   2  11         16.04         14.61         0.62 o                         
  -1   2  11        471.60        504.79         5.24 o                         
   0   2  11          4.10          2.44         0.34 o                         
   1   2  11        470.74        500.15         4.63 o                         
   2   2  11         16.48         15.21         0.52 o                         
   3   2  11        132.68        140.92         2.03 o                         
   4   2  11         29.25         29.86         0.77 o                         
   5   2  11         20.57         25.94         0.80 o                         
   6   2  11         10.00         10.99         0.52 o                         
   7   2  11        113.57        110.90         1.74 o                         
   8   2  11         26.20         27.35         0.87 o                         
  -8   3  11         69.77         70.02         1.29 o                         
  -7   3  11         70.58         65.95         0.96 o                         
  -6   3  11         87.07         85.34         1.32 o                         
  -5   3  11          9.12          9.74         0.47 o                         
  -4   3  11         10.68         11.27         0.51 o                         
  -3   3  11        233.85        240.91         2.90 o                         
  -2   3  11        383.04        374.30         5.03 o                         
  -1   3  11         93.18        102.80         1.61 o                         
   0   3  11        185.21        183.35         2.55 o                         
   1   3  11         92.59         98.17         1.52 o                         
   2   3  11        381.25        374.80         6.49 o                         
   3   3  11        234.64        236.31         3.35 o                         
   4   3  11         10.54         11.93         0.54 o                         
   5   3  11          8.97          8.60         0.44 o                         
   6   3  11         86.87         82.65         1.40 o                         
   7   3  11         70.82         66.74         1.16 o                         
   8   3  11         69.27         68.37         1.31 o                         
  -7   4  11         20.15         25.31         0.55 o                         
  -6   4  11        124.75        131.74         1.71 o                         
  -5   4  11        138.60        140.01         2.13 o                         
  -4   4  11         47.06         45.53         0.82 o                         
  -3   4  11        469.44        484.17         5.10 o                         
  -2   4  11        485.02        473.08         5.22 o                         
  -1   4  11        325.49        343.70         7.20 o                         
   0   4  11        279.98        266.32         3.51 o                         
   1   4  11        326.37        354.85         9.77 o                         
   2   4  11        482.37        465.18         5.28 o                         
   3   4  11        470.40        488.70         5.75 o                         
   4   4  11         47.26         46.46         0.96 o                         
   5   4  11        141.00        142.22         2.16 o                         
   6   4  11        125.42        133.71         1.80 o                         
   7   4  11         20.09         24.64         0.55 o                         
  -7   5  11         26.51         31.06         0.59 o                         
  -6   5  11        107.99        109.06         1.51 o                         
  -5   5  11        257.25        266.45         3.34 o                         
  -4   5  11        151.67        142.08         2.57 o                         
  -3   5  11        117.15        123.59         1.72 o                         
  -2   5  11        124.81        121.50         1.49 o                         
  -1   5  11        144.57        152.31         2.00 o                         
   0   5  11        234.69        249.86         3.18 o                         
   1   5  11        144.81        154.52         2.00 o                         
   2   5  11        121.78        118.26         1.68 o                         
   3   5  11        115.18        124.07         1.84 o                         
   4   5  11        152.74        151.29         2.80 o                         
   5   5  11        256.96        266.39         3.56 o                         
   6   5  11        106.23        107.46         1.62 o                         
   7   5  11         26.53         31.49         0.69 o                         
  -7   6  11        121.18        120.48         3.37 o                         
  -6   6  11         16.77         19.70         0.49 o                         
  -5   6  11        144.12        135.58         1.66 o                         
  -4   6  11         30.04         26.51         0.70 o                         
  -3   6  11         14.41         15.68         0.49 o                         
  -2   6  11         15.21         18.52         0.53 o                         
  -1   6  11         13.64         14.70         0.48 o                         
   0   6  11         14.72         12.59         0.51 o                         
   1   6  11         13.89         15.29         0.49 o                         
   2   6  11         15.71         18.30         0.55 o                         
   3   6  11         14.26         15.35         0.57 o                         
   4   6  11         30.94         26.77         0.65 o                         
   5   6  11        144.32        137.43         1.86 o                         
   6   6  11         16.20         18.75         0.56 o                         
   7   6  11        121.04        116.34         3.11 o                         
  -6   7  11         13.15         15.97         0.46 o                         
  -5   7  11          8.14          6.86         0.34 o                         
  -4   7  11          4.88          3.95         0.29 o                         
  -3   7  11         70.73         71.67         1.05 o                         
  -2   7  11        199.15        211.96         4.09 o                         
  -1   7  11        104.46        102.01         1.33 o                         
   0   7  11        388.89        399.88         4.27 o                         
   1   7  11        105.83        104.46         1.34 o                         
   2   7  11        196.48        197.14         2.86 o                         
   3   7  11         70.22         70.42         1.13 o                         
   4   7  11          5.18          4.65         0.34 o                         
   5   7  11          8.18          6.78         0.44 o                         
   6   7  11         13.11         15.72         0.49 o                         
  -6   8  11         63.93         66.83         1.43 o                         
  -5   8  11         11.27         11.75         0.41 o                         
  -4   8  11        175.85        168.53         2.19 o                         
  -3   8  11        102.72        105.19         1.32 o                         
  -2   8  11         59.27         57.95         0.93 o                         
  -1   8  11        244.91        237.14         2.72 o                         
   0   8  11       1953.05       1967.94        18.41 o                         
   1   8  11        243.44        237.95         2.48 o                         
   2   8  11         59.05         58.72         0.94 o                         
   3   8  11        102.36        106.79         1.41 o                         
   4   8  11        176.73        168.77         2.08 o                         
   5   8  11         10.99         11.46         0.42 o                         
   6   8  11         64.06         64.67         1.15 o                         
  -5   9  11          6.40          6.65         0.40 o                         
  -4   9  11         41.94         42.37         1.00 o                         
  -3   9  11         39.06         39.32         0.67 o                         
  -2   9  11        112.74        115.51         1.48 o                         
  -1   9  11        107.72        118.42         1.38 o                         
   0   9  11         40.31         42.83         0.70 o                         
   1   9  11        108.07        116.96         1.40 o                         
   2   9  11        114.56        117.72         1.56 o                         
   3   9  11         39.52         38.97         0.72 o                         
   4   9  11         41.54         41.75         0.77 o                         
   5   9  11          6.52          5.78         0.29 o                         
  -4  10  11         31.25         29.24         1.37 o                         
  -3  10  11         58.40         59.40         0.97 o                         
  -2  10  11         17.06         16.45         0.52 o                         
  -1  10  11         85.14         88.62         1.09 o                         
   0  10  11         32.10         34.40         0.63 o                         
   1  10  11         87.05         91.19         1.19 o                         
   2  10  11         16.81         16.56         0.41 o                         
   3  10  11         59.00         59.08         0.83 o                         
   4  10  11         31.03         29.08         0.84 o                         
  -3  11  11        116.32        126.28         2.27 o                         
  -2  11  11         10.41          9.81         0.37 o                         
  -1  11  11         23.39         23.37         0.55 o                         
   0  11  11          1.94          1.24         0.17 o                         
   1  11  11         23.49         24.38         0.63 o                         
   2  11  11         10.42         10.03         0.36 o                         
   3  11  11        116.71        129.51         2.69 o                         
  -1  12  11         44.19         44.00         1.21 o                         
   0  12  11         14.51         15.12         0.55 o                         
   1  12  11         43.67         42.26         2.21 o                         
   0   0  12         80.64         96.85         4.00 o                         
   1   0  12        563.30        554.00         5.33 o                         
   2   0  12          9.84          9.80         0.69 o                         
   3   0  12          0.59          0.18         0.21 o                         
   4   0  12        200.62        197.77         2.65 o                         
   5   0  12       1416.09       1428.68        15.83 o                         
   6   0  12        202.75        212.39         2.88 o                         
   7   0  12          9.74          8.33         0.43 o                         
   8   0  12         12.64         11.67         0.39 o                         
  -8   1  12         44.02         40.41         0.83 o                         
  -7   1  12         16.77         16.77         0.73 o                         
  -6   1  12         73.53         75.74         1.24 o                         
  -5   1  12        221.94        229.93         2.81 o                         
  -4   1  12         79.28         79.39         1.26 o                         
  -3   1  12         45.74         46.11         0.88 o                         
  -2   1  12        489.00        481.31         5.38 o                         
  -1   1  12        143.63        147.35         1.77 o                         
   0   1  12        126.17        117.91         1.74 o                         
   1   1  12        142.81        144.84         2.42 o                         
   2   1  12        488.63        483.09         5.82 o                         
   3   1  12         45.59         46.02         0.88 o                         
   4   1  12         78.52         79.32         1.26 o                         
   5   1  12        222.53        232.58         3.24 o                         
   6   1  12         72.53         74.68         1.41 o                         
   7   1  12         17.12         17.34         0.63 o                         
   8   1  12         44.40         40.58         0.88 o                         
  -7   2  12          4.13          4.96         0.42 o                         
  -6   2  12          7.52          8.12         0.45 o                         
  -5   2  12         28.06         28.71         0.74 o                         
  -4   2  12         26.72         26.31         0.68 o                         
  -3   2  12        280.10        275.68         3.09 o                         
  -2   2  12        394.52        386.13         4.37 o                         
  -1   2  12         68.03         72.40         1.12 o                         
   0   2  12        135.18        130.72         4.69 o                         
   1   2  12         67.76         68.82         1.38 o                         
   2   2  12        392.47        379.72         4.59 o                         
   3   2  12        279.40        273.14         3.26 o                         
   4   2  12         26.15         25.63         0.73 o                         
   5   2  12         28.86         29.81         0.81 o                         
   6   2  12          7.05          8.03         0.46 o                         
   7   2  12          4.02          4.23         0.62 o                         
  -7   3  12         12.37         10.25         0.42 o                         
  -6   3  12        130.90        131.90         1.81 o                         
  -5   3  12         63.94         66.89         1.15 o                         
  -4   3  12         30.91         32.25         0.82 o                         
  -3   3  12        202.76        207.47         2.69 o                         
  -2   3  12        120.00        117.66         1.75 o                         
  -1   3  12         79.20         83.32         1.33 o                         
   0   3  12        129.75        124.53         2.15 o                         
   1   3  12         77.41         79.94         1.27 o                         
   2   3  12        120.39        114.51         1.91 o                         
   3   3  12        201.89        204.41         2.95 o                         
   4   3  12         32.54         32.98         0.89 o                         
   5   3  12         63.32         66.30         1.14 o                         
   6   3  12        130.38        133.75         1.95 o                         
   7   3  12         12.30          9.70         0.42 o                         
  -7   4  12         39.22         39.85         0.75 o                         
  -6   4  12        146.86        160.26         3.52 o                         
  -5   4  12         14.55         12.88         0.49 o                         
  -4   4  12        155.17        158.85         1.94 o                         
  -3   4  12        230.73        233.13         3.20 o                         
  -2   4  12        462.48        461.07         5.13 o                         
  -1   4  12        490.49        486.74         5.34 o                         
   0   4  12         17.24         21.36         0.62 o                         
   1   4  12        488.18        480.84         5.68 o                         
   2   4  12        464.54        460.16         5.49 o                         
   3   4  12        230.70        231.64         3.26 o                         
   4   4  12        154.56        160.13         2.23 o                         
   5   4  12         15.13         13.87         0.56 o                         
   6   4  12        144.87        160.03         4.35 o                         
   7   4  12         39.49         41.05         1.01 o                         
  -7   5  12        123.53        129.40         2.00 o                         
  -6   5  12        204.46        214.17         2.47 o                         
  -5   5  12         40.35         37.16         0.75 o                         
  -4   5  12         96.10        104.39         1.56 o                         
  -3   5  12        113.19        120.05         2.15 o                         
  -2   5  12         22.69         23.51         0.55 o                         
  -1   5  12        400.61        394.85         4.45 o                         
   0   5  12        100.95        103.67         1.50 o                         
   1   5  12        401.90        404.15         4.81 o                         
   2   5  12         22.84         24.55         0.68 o                         
   3   5  12        112.94        122.27         1.96 o                         
   4   5  12         95.92        101.36         1.58 o                         
   5   5  12         40.79         37.77         0.79 o                         
   6   5  12        207.40        220.51         2.83 o                         
   7   5  12        123.44        126.16         2.57 o                         
  -6   6  12         64.87         68.36         1.07 o                         
  -5   6  12         13.95         12.01         0.44 o                         
  -4   6  12         56.26         58.66         1.02 o                         
  -3   6  12          8.37          8.50         0.43 o                         
  -2   6  12         60.56         63.06         1.12 o                         
  -1   6  12        220.61        223.03         2.57 o                         
   0   6  12        252.21        255.60         3.05 o                         
   1   6  12        221.66        220.56         2.56 o                         
   2   6  12         60.47         61.43         1.17 o                         
   3   6  12          8.47          8.41         0.41 o                         
   4   6  12         55.77         58.11         0.98 o                         
   5   6  12         14.46         12.65         0.47 o                         
   6   6  12         65.53         69.98         1.19 o                         
  -6   7  12         21.68         21.31         0.62 o                         
  -5   7  12        326.45        319.28         3.75 o                         
  -4   7  12          4.89          4.10         0.28 o                         
  -3   7  12         32.29         33.54         0.71 o                         
  -2   7  12        332.95        326.09         3.56 o                         
  -1   7  12        154.03        156.00         1.83 o                         
   0   7  12         52.61         55.43         0.88 o                         
   1   7  12        154.14        154.80         1.92 o                         
   2   7  12        334.23        332.32         3.79 o                         
   3   7  12         32.28         32.36         0.68 o                         
   4   7  12          4.91          4.49         0.26 o                         
   5   7  12        326.13        324.18         3.78 o                         
   6   7  12         20.87         20.89         0.57 o                         
  -5   8  12         37.71         43.03         0.79 o                         
  -4   8  12         84.32         80.78         1.36 o                         
  -3   8  12         33.34         31.76         0.69 o                         
  -2   8  12         83.01         87.36         1.14 o                         
  -1   8  12        198.37        204.50         2.19 o                         
   0   8  12         93.11        102.17         1.47 o                         
   1   8  12        196.73        207.16         2.18 o                         
   2   8  12         83.09         87.69         1.23 o                         
   3   8  12         34.54         32.10         0.66 o                         
   4   8  12         85.49         79.09         1.39 o                         
   5   8  12         38.28         42.59         0.76 o                         
  -5   9  12         42.14         41.24         0.89 o                         
  -4   9  12          4.32          3.75         0.25 o                         
  -3   9  12         70.20         66.28         1.08 o                         
  -2   9  12         68.55         71.62         1.13 o                         
  -1   9  12         16.23         16.37         0.42 o                         
   0   9  12        151.98        153.98         1.69 o                         
   1   9  12         16.54         16.41         0.43 o                         
   2   9  12         67.91         69.73         1.03 o                         
   3   9  12         69.59         65.57         1.16 o                         
   4   9  12          4.30          3.46         0.31 o                         
   5   9  12         42.19         42.75         3.07 o                         
  -4  10  12         24.38         25.06         0.72 o                         
  -3  10  12         36.90         30.52         0.75 o                         
  -2  10  12         17.23         19.27         0.47 o                         
  -1  10  12         31.68         32.85         0.56 o                         
   0  10  12          4.47          3.89         0.23 o                         
   1  10  12         31.84         32.76         0.90 o                         
   2  10  12         17.04         18.95         0.50 o                         
   3  10  12         36.58         30.72         0.69 o                         
   4  10  12         24.50         25.16         2.43 o                         
  -2  11  12         10.99         11.62         0.49 o                         
  -1  11  12          8.82          8.22         0.41 o                         
   0  11  12         72.23         76.58         1.44 o                         
   1  11  12          8.77          7.67         0.32 o                         
   2  11  12         10.96         11.42         0.50 o                         
   1   0  13        190.17        195.78         2.30 o                         
   2   0  13        645.99        667.14         6.86 o                         
   3   0  13        341.25        339.52         3.91 o                         
   4   0  13          2.20          1.68         0.26 o                         
   5   0  13        397.12        423.77         6.39 o                         
   6   0  13         23.72         26.13         0.96 o                         
   7   0  13         40.04         41.70         0.98 o                         
  -7   1  13         51.40         51.79         1.12 o                         
  -6   1  13         86.86         90.32         2.45 o                         
  -5   1  13         14.39         14.27         0.52 o                         
  -4   1  13        247.24        239.73         3.06 o                         
  -3   1  13         56.72         61.28         1.11 o                         
  -2   1  13         19.23         20.74         0.52 o                         
  -1   1  13        184.68        178.14         2.03 o                         
   0   1  13         70.06         70.58         1.27 o                         
   1   1  13        185.06        180.41         2.16 o                         
   2   1  13         19.59         21.16         0.56 o                         
   3   1  13         56.57         59.83         1.04 o                         
   4   1  13        244.45        237.71         3.06 o                         
   5   1  13         14.30         13.98         0.57 o                         
   6   1  13         86.40         86.86         1.92 o                         
   7   1  13         51.15         48.69         0.96 o                         
  -7   2  13         12.06         10.98         0.45 o                         
  -6   2  13         40.27         43.90         1.00 o                         
  -5   2  13        237.70        244.49         3.26 o                         
  -4   2  13         37.09         38.36         0.89 o                         
  -3   2  13        108.24        112.86         1.48 o                         
  -2   2  13         92.29         89.46         1.20 o                         
  -1   2  13        162.74        152.11         1.98 o                         
   0   2  13        171.06        171.98         2.49 o                         
   1   2  13        161.20        152.18         2.12 o                         
   2   2  13         93.35         89.40         1.28 o                         
   3   2  13        106.37        109.37         1.68 o                         
   4   2  13         37.39         38.53         0.86 o                         
   5   2  13        237.49        243.48         3.31 o                         
   6   2  13         40.55         41.18         1.29 o                         
   7   2  13         12.53         11.94         0.44 o                         
  -7   3  13         10.37         13.86         0.66 o                         
  -6   3  13         23.25         25.70         0.71 o                         
  -5   3  13         24.93         23.80         0.71 o                         
  -4   3  13         61.47         60.39         1.14 o                         
  -3   3  13          0.41          0.65         0.24 o                         
  -2   3  13        311.68        309.05         3.59 o                         
  -1   3  13        111.85        107.86         1.73 o                         
   0   3  13          1.33          1.61         0.30 o                         
   1   3  13        110.71        105.97         1.51 o                         
   2   3  13        311.04        309.90         3.87 o                         
   3   3  13          0.41          0.38         0.26 o                         
   4   3  13         60.40         58.03         1.19 o                         
   5   3  13         25.77         24.23         0.67 o                         
   6   3  13         23.09         25.29         0.73 o                         
   7   3  13         10.01         14.35         0.67 o                         
  -7   4  13          3.00          3.04         0.24 o                         
  -6   4  13          5.17          4.09         0.28 o                         
  -5   4  13        282.57        287.97         3.48 o                         
  -4   4  13         62.33         65.73         1.48 o                         
  -3   4  13        103.38        106.24         1.61 o                         
  -2   4  13        792.45        802.89         8.60 o                         
  -1   4  13        382.33        376.71         4.23 o                         
   0   4  13          6.49          8.22         0.59 o                         
   1   4  13        383.28        372.00         4.51 o                         
   2   4  13        794.02        804.00        10.56 o                         
   3   4  13        101.26        104.03         1.75 o                         
   4   4  13         61.98         61.86         1.17 o                         
   5   4  13        282.46        287.95         3.73 o                         
   6   4  13          5.32          4.45         0.33 o                         
   7   4  13          3.00          2.83         0.24 o                         
  -6   5  13         20.82         19.62         0.52 o                         
  -5   5  13        178.98        194.83         5.49 o                         
  -4   5  13         75.29         78.19         1.35 o                         
  -3   5  13         44.74         44.31         0.88 o                         
  -2   5  13        148.53        147.68         2.52 o                         
  -1   5  13        184.40        189.89         2.53 o                         
   0   5  13        584.14        581.53         6.34 o                         
   1   5  13        185.77        188.81         2.53 o                         
   2   5  13        150.88        148.35         2.13 o                         
   3   5  13         45.72         44.79         0.91 o                         
   4   5  13         75.30         77.37         1.28 o                         
   5   5  13        178.77        195.25         3.29 o                         
   6   5  13         21.39         20.70         0.70 o                         
  -6   6  13         28.92         30.52         1.03 o                         
  -5   6  13         38.33         41.47         0.73 o                         
  -4   6  13          5.68          4.68         0.32 o                         
  -3   6  13         60.24         56.77         1.00 o                         
  -2   6  13         42.21         43.48         0.85 o                         
  -1   6  13        128.47        126.92         1.63 o                         
   0   6  13         34.73         38.36         0.78 o                         
   1   6  13        127.81        125.13         1.70 o                         
   2   6  13         41.89         42.99         0.90 o                         
   3   6  13         61.92         57.50         1.03 o                         
   4   6  13          5.84          4.75         0.27 o                         
   5   6  13         37.95         41.42         0.75 o                         
   6   6  13         28.72         28.84         1.05 o                         
  -5   7  13          7.40          5.55         0.35 o                         
  -4   7  13         55.66         58.45         0.99 o                         
  -3   7  13         18.68         20.86         0.56 o                         
  -2   7  13          3.35          3.89         0.27 o                         
  -1   7  13        164.08        174.16         2.07 o                         
   0   7  13          1.72          1.92         0.25 o                         
   1   7  13        162.37        171.81         2.09 o                         
   2   7  13          3.30          3.87         0.29 o                         
   3   7  13         18.87         20.26         0.52 o                         
   4   7  13         55.16         54.88         0.85 o                         
   5   7  13          7.30          4.69         0.25 o                         
  -5   8  13         39.47         42.00         0.90 o                         
  -4   8  13         84.04         84.74         1.10 o                         
  -3   8  13         70.40         76.97         1.08 o                         
  -2   8  13         40.18         43.13         0.80 o                         
  -1   8  13         25.13         28.21         0.54 o                         
   0   8  13         60.29         59.64         0.89 o                         
   1   8  13         25.32         28.28         0.64 o                         
   2   8  13         41.06         44.49         0.79 o                         
   3   8  13         69.65         74.74         1.69 o                         
   4   8  13         84.48         84.23         1.35 o                         
   5   8  13         39.99         42.42         1.06 o                         
  -4   9  13         93.01         86.95         2.16 o                         
  -3   9  13         16.48         18.90         0.47 o                         
  -2   9  13          9.95          9.61         0.37 o                         
  -1   9  13         25.37         27.20         0.50 o                         
   0   9  13         13.58         14.84         0.37 o                         
   1   9  13         26.51         28.32         0.54 o                         
   2   9  13         10.13         10.22         0.40 o                         
   3   9  13         16.28         18.63         0.47 o                         
   4   9  13         95.96         87.86         2.55 o                         
  -3  10  13         57.62         58.21         1.32 o                         
  -2  10  13         70.78         70.69         1.67 o                         
  -1  10  13         19.38         19.94         0.58 o                         
   0  10  13         54.36         50.53         0.80 o                         
   1  10  13         19.20         20.52         0.49 o                         
   2  10  13         70.32         72.19         1.16 o                         
   3  10  13         58.35         56.32         1.31 o                         
   0  11  13         32.18         29.42         0.92 o                         
   0   0  14        295.17        274.56         4.83 o                         
   1   0  14         76.43         72.78         1.14 o                         
   2   0  14         53.05         55.23         0.92 o                         
   3   0  14         33.44         37.84         0.75 o                         
   4   0  14         14.97         11.89         0.49 o                         
   5   0  14         48.81         54.65         0.97 o                         
   6   0  14          0.43          0.26         0.18 o                         
   7   0  14          0.52          0.31         0.15 o                         
  -7   1  14          6.81          7.67         0.32 o                         
  -6   1  14          0.24          0.22         0.18 o                         
  -5   1  14        364.31        361.31         4.92 o                         
  -4   1  14          6.11          5.68         0.53 o                         
  -3   1  14         50.78         52.00         0.94 o                         
  -2   1  14        121.00        122.81         1.68 o                         
  -1   1  14        307.49        304.49         3.51 o                         
   0   1  14         28.81         21.64         0.68 o                         
   1   1  14        307.13        299.74         3.49 o                         
   2   1  14        120.33        122.56         1.60 o                         
   3   1  14         50.66         49.78         0.87 o                         
   4   1  14          6.35          7.08         0.47 o                         
   5   1  14        364.36        373.93         5.12 o                         
   6   1  14          0.18          0.17         0.17 o                         
   7   1  14          7.01          8.08         0.39 o                         
  -7   2  14         40.21         35.99         0.90 o                         
  -6   2  14        222.90        226.90         3.46 o                         
  -5   2  14         35.64         38.46         0.87 o                         
  -4   2  14          9.60         10.62         0.47 o                         
  -3   2  14         47.19         46.60         0.93 o                         
  -2   2  14         23.97         24.75         0.67 o                         
  -1   2  14          9.63         11.38         0.50 o                         
   0   2  14        153.86        160.31         2.04 o                         
   1   2  14          9.14         10.90         0.48 o                         
   2   2  14         24.81         25.78         0.71 o                         
   3   2  14         47.68         47.57         0.89 o                         
   4   2  14          9.63         10.13         0.48 o                         
   5   2  14         35.26         35.67         0.80 o                         
   6   2  14        220.58        222.50         2.86 o                         
   7   2  14         39.81         36.32         1.27 o                         
  -6   3  14         38.34         35.80         0.67 o                         
  -5   3  14         17.18         18.60         0.80 o                         
  -4   3  14         17.63         16.47         0.51 o                         
  -3   3  14        386.53        399.41         4.72 o                         
  -2   3  14         90.59         93.32         1.44 o                         
  -1   3  14         12.04         11.87         0.55 o                         
   0   3  14          3.07          2.20         0.26 o                         
   1   3  14         11.86         11.34         0.55 o                         
   2   3  14         90.43         91.28         1.79 o                         
   3   3  14        387.50        388.42         4.74 o                         
   4   3  14         17.04         16.28         0.56 o                         
   5   3  14         16.90         17.91         0.62 o                         
   6   3  14         38.05         35.09         0.74 o                         
  -6   4  14          0.94          0.63         0.18 o                         
  -5   4  14          6.13          5.68         0.31 o                         
  -4   4  14         49.34         52.80         1.03 o                         
  -3   4  14          2.57          3.33         0.29 o                         
  -2   4  14         58.60         61.77         1.02 o                         
  -1   4  14        563.97        576.98         7.06 o                         
   0   4  14          7.81          8.33         0.67 o                         
   1   4  14        563.85        572.32         7.22 o                         
   2   4  14         58.20         60.23         1.28 o                         
   3   4  14          2.43          2.69         0.35 o                         
   4   4  14         47.88         50.97         1.05 o                         
   5   4  14          6.09          5.87         0.39 o                         
   6   4  14          1.05          0.71         0.21 o                         
  -6   5  14         96.06         99.10         1.58 o                         
  -5   5  14         23.16         25.22         0.60 o                         
  -4   5  14         94.79         93.31         1.36 o                         
  -3   5  14          8.73          8.12         0.37 o                         
  -2   5  14        123.36        126.69         1.72 o                         
  -1   5  14         40.09         40.47         0.86 o                         
   0   5  14         33.68         32.95         0.74 o                         
   1   5  14         39.90         40.14         0.87 o                         
   2   5  14        125.50        129.37         2.13 o                         
   3   5  14          9.15          8.40         0.43 o                         
   4   5  14         95.50         93.33         1.46 o                         
   5   5  14         23.41         25.67         0.67 o                         
   6   5  14         96.63         97.79         4.14 o                         
  -5   6  14         92.51        102.22         2.02 o                         
  -4   6  14         79.76         79.22         1.16 o                         
  -3   6  14         98.91        100.26         1.45 o                         
  -2   6  14         21.48         21.04         0.57 o                         
  -1   6  14        360.21        364.36         4.13 o                         
   0   6  14        131.71        136.17         1.70 o                         
   1   6  14        356.65        363.59         4.11 o                         
   2   6  14         21.54         20.84         0.63 o                         
   3   6  14         99.17        101.79         1.91 o                         
   4   6  14         79.51         77.23         1.22 o                         
   5   6  14         93.31         98.50         1.92 o                         
  -5   7  14         19.52         19.94         0.82 o                         
  -4   7  14         86.06         85.61         1.23 o                         
  -3   7  14          8.16          8.77         0.37 o                         
  -2   7  14         20.27         19.13         0.53 o                         
  -1   7  14        150.31        154.85         1.95 o                         
   0   7  14          2.63          2.09         0.24 o                         
   1   7  14        149.78        156.37         1.97 o                         
   2   7  14         20.29         19.30         0.51 o                         
   3   7  14          8.07          8.01         0.44 o                         
   4   7  14         85.04         84.93         1.70 o                         
   5   7  14         18.97         19.83         0.68 o                         
  -4   8  14         25.46         23.47         0.67 o                         
  -3   8  14        114.97        117.15         1.63 o                         
  -2   8  14        201.77        203.10         2.51 o                         
  -1   8  14         90.40         90.35         1.18 o                         
   0   8  14        151.33        160.14         1.89 o                         
   1   8  14         91.52         89.92         1.24 o                         
   2   8  14        203.03        204.07         2.39 o                         
   3   8  14        114.89        115.85         1.70 o                         
   4   8  14         25.37         23.39         0.76 o                         
  -3   9  14         79.69         76.82         2.06 o                         
  -2   9  14          8.56          8.27         0.34 o                         
  -1   9  14        160.38        162.11         2.01 o                         
   0   9  14         28.90         24.40         0.49 o                         
   1   9  14        161.63        163.94         2.03 o                         
   2   9  14          8.57          8.26         0.30 o                         
   3   9  14         79.00         73.20         1.83 o                         
  -1  10  14         24.13         21.29         1.53 o                         
   0  10  14          5.67          5.01         0.31 o                         
   1  10  14         23.90         21.98         0.79 o                         
   1   0  15        533.98        508.86         5.91 o                         
   2   0  15         29.61         25.98         0.58 o                         
   3   0  15         74.82         70.87         1.11 o                         
   4   0  15        482.81        476.89         5.88 o                         
   5   0  15          2.28          2.83         0.22 o                         
   6   0  15         25.27         25.99         0.66 o                         
  -6   1  15        277.81        290.29         6.38 o                         
  -5   1  15        236.76        245.32         3.97 o                         
  -4   1  15         18.96         20.28         0.54 o                         
  -3   1  15         15.99         17.58         0.52 o                         
  -2   1  15        124.03        122.68         1.65 o                         
  -1   1  15         75.09         70.25         1.27 o                         
   0   1  15          3.02          2.51         0.34 o                         
   1   1  15         74.90         70.27         1.17 o                         
   2   1  15        124.38        123.31         1.58 o                         
   3   1  15         15.79         16.08         0.47 o                         
   4   1  15         19.55         19.85         0.57 o                         
   5   1  15        236.17        242.59         2.95 o                         
   6   1  15        280.45        285.08        10.14 o                         
  -6   2  15         28.01         24.08         1.71 o                         
  -5   2  15         60.68         62.26         1.05 o                         
  -4   2  15         11.48         11.88         0.44 o                         
  -3   2  15         39.44         39.20         0.79 o                         
  -2   2  15         21.57         20.97         0.60 o                         
  -1   2  15        106.58         98.61         1.51 o                         
   0   2  15          2.00          1.37         0.25 o                         
   1   2  15        107.13        101.48         1.62 o                         
   2   2  15         22.10         20.80         0.61 o                         
   3   2  15         38.29         38.24         0.82 o                         
   4   2  15         11.56         12.16         0.46 o                         
   5   2  15         61.45         62.89         1.02 o                         
   6   2  15         27.97         24.49         1.23 o                         
  -6   3  15          2.48          2.65         0.24 o                         
  -5   3  15          4.13          5.05         0.40 o                         
  -4   3  15          5.43          5.95         0.44 o                         
  -3   3  15         76.13         74.73         1.21 o                         
  -2   3  15        245.77        238.15         3.01 o                         
  -1   3  15         98.53         96.60         1.59 o                         
   0   3  15          4.42          4.72         0.38 o                         
   1   3  15         98.93         97.84         1.92 o                         
   2   3  15        246.50        237.39         3.47 o                         
   3   3  15         76.08         76.10         1.36 o                         
   4   3  15          5.72          6.30         0.38 o                         
   5   3  15          3.96          5.32         0.31 o                         
   6   3  15          2.45          2.64         0.24 o                         
  -5   4  15         52.48         53.40         1.03 o                         
  -4   4  15         36.20         38.13         0.79 o                         
  -3   4  15         26.36         26.26         0.68 o                         
  -2   4  15        216.35        219.83         2.82 o                         
  -1   4  15          9.12          7.85         0.36 o                         
   0   4  15        101.03        106.17         1.66 o                         
   1   4  15          9.08          8.01         0.48 o                         
   2   4  15        217.27        221.59         3.25 o                         
   3   4  15         27.26         26.94         0.77 o                         
   4   4  15         35.92         36.96         0.85 o                         
   5   4  15         52.60         54.31         1.10 o                         
  -5   5  15        227.00        233.27         5.77 o                         
  -4   5  15         60.00         56.83         1.07 o                         
  -3   5  15         48.08         48.59         0.97 o                         
  -2   5  15         72.52         77.00         1.30 o                         
  -1   5  15        241.90        237.35         2.85 o                         
   0   5  15          0.01          0.16         0.21 o                         
   1   5  15        243.14        245.46         3.06 o                         
   2   5  15         71.45         73.50         1.31 o                         
   3   5  15         48.17         49.42         1.07 o                         
   4   5  15         61.23         60.23         1.65 o                         
   5   5  15        225.75        228.62         4.77 o                         
  -5   6  15          1.60          2.04         0.28 o                         
  -4   6  15        126.99        123.31         1.68 o                         
  -3   6  15          9.67         11.58         0.49 o                         
  -2   6  15         89.68         90.10         1.43 o                         
  -1   6  15         79.10         77.51         1.38 o                         
   0   6  15         73.62         78.22         1.21 o                         
   1   6  15         78.68         76.52         1.07 o                         
   2   6  15         90.18         88.97         1.41 o                         
   3   6  15          9.88         10.79         0.47 o                         
   4   6  15        127.66        123.50         2.02 o                         
   5   6  15          1.77          1.90         0.25 o                         
  -4   7  15          5.28          7.17         0.31 o                         
  -3   7  15        110.87        112.93         1.70 o                         
  -2   7  15         45.13         47.91         0.83 o                         
  -1   7  15         20.78         22.13         0.50 o                         
   0   7  15        402.71        397.02         5.00 o                         
   1   7  15         20.64         22.02         0.50 o                         
   2   7  15         44.20         45.05         0.80 o                         
   3   7  15        111.35        110.28         1.70 o                         
   4   7  15          5.19          7.55         0.39 o                         
  -3   8  15         46.81         48.52         0.91 o                         
  -2   8  15         48.39         50.30         0.78 o                         
  -1   8  15         32.52         30.82         0.58 o                         
   0   8  15         69.54         66.94         0.93 o                         
   1   8  15         31.15         28.82         0.55 o                         
   2   8  15         47.94         49.89         0.84 o                         
   3   8  15         46.70         47.60         1.01 o                         
  -2   9  15         25.34         27.83         0.81 o                         
  -1   9  15         82.33         79.38         1.47 o                         
   0   9  15         56.22         45.88         1.49 o                         
   1   9  15         82.62         78.02         2.18 o                         
   2   9  15         25.20         26.71         1.28 o                         
   0   0  16          7.07          8.16         1.18 o                         
   1   0  16        115.41        108.05         1.66 o                         
   2   0  16        192.15        202.28         2.58 o                         
   3   0  16         22.41         22.18         0.54 o                         
   4   0  16          0.07          0.23         0.16 o                         
   5   0  16        145.32        147.01         2.11 o                         
  -5   1  16        104.04         94.22         1.49 o                         
  -4   1  16        106.98        101.07         1.39 o                         
  -3   1  16         63.52         67.26         1.05 o                         
  -2   1  16        207.78        201.30         2.75 o                         
  -1   1  16         11.91         11.92         0.56 o                         
   0   1  16         65.09         58.70         1.19 o                         
   1   1  16         11.99         12.39         0.51 o                         
   2   1  16        206.70        198.53         2.54 o                         
   3   1  16         62.88         64.85         1.01 o                         
   4   1  16        106.45        101.58         1.41 o                         
   5   1  16        102.02         92.42         1.55 o                         
  -5   2  16          3.96          4.58         0.27 o                         
  -4   2  16         31.37         30.19         0.61 o                         
  -3   2  16         37.60         41.19         0.86 o                         
  -2   2  16        152.28        148.61         2.28 o                         
  -1   2  16         26.14         27.38         0.71 o                         
   0   2  16        342.88        341.83         4.06 o                         
   1   2  16         26.73         27.72         0.69 o                         
   2   2  16        150.78        141.82         1.98 o                         
   3   2  16         36.99         40.42         0.79 o                         
   4   2  16         31.73         30.07         0.66 o                         
   5   2  16          3.96          4.58         0.27 o                         
  -5   3  16         81.74         82.58         2.45 o                         
  -4   3  16         19.08         18.76         0.55 o                         
  -3   3  16        174.82        162.48         3.53 o                         
  -2   3  16         77.29         69.27         1.30 o                         
  -1   3  16         10.91         10.90         0.61 o                         
   0   3  16          9.92         11.39         0.48 o                         
   1   3  16         10.42         10.17         0.55 o                         
   2   3  16         76.32         68.71         1.28 o                         
   3   3  16        175.26        164.09         2.51 o                         
   4   3  16         18.31         17.94         0.54 o                         
   5   3  16         81.72         79.11         1.82 o                         
  -5   4  16         25.59         25.64         0.66 o                         
  -4   4  16         24.67         24.69         0.64 o                         
  -3   4  16         27.64         27.62         0.87 o                         
  -2   4  16        347.80        341.56         4.35 o                         
  -1   4  16         96.45         95.45         1.40 o                         
   0   4  16         19.73         17.88         0.56 o                         
   1   4  16         96.11         94.69         1.78 o                         
   2   4  16        347.71        346.12         5.65 o                         
   3   4  16         27.84         28.49         0.71 o                         
   4   4  16         24.47         24.55         0.65 o                         
   5   4  16         25.45         25.15         0.75 o                         
  -4   5  16        105.65        108.69         1.80 o                         
  -3   5  16         19.83         21.26         0.59 o                         
  -2   5  16         63.59         64.48         1.21 o                         
  -1   5  16        183.89        181.15         2.29 o                         
   0   5  16        134.99        136.40         2.03 o                         
   1   5  16        184.49        180.81         2.70 o                         
   2   5  16         63.13         63.37         1.19 o                         
   3   5  16         20.12         20.50         0.57 o                         
   4   5  16        106.48        106.01         1.74 o                         
  -4   6  16          3.31          3.18         0.26 o                         
  -3   6  16         35.02         35.74         0.72 o                         
  -2   6  16          7.74          8.85         0.42 o                         
  -1   6  16         78.98         75.33         1.06 o                         
   0   6  16        213.60        219.16         2.89 o                         
   1   6  16         76.55         72.18         1.49 o                         
   2   6  16          7.78          8.52         0.62 o                         
   3   6  16         35.44         35.54         0.79 o                         
   4   6  16          3.39          3.28         0.31 o                         
  -3   7  16        163.96        163.45         2.47 o                         
  -2   7  16         21.51         19.08         0.54 o                         
  -1   7  16          0.85          0.99         0.19 o                         
   0   7  16          2.26          2.45         0.20 o                         
   1   7  16          0.94          0.96         0.21 o                         
   2   7  16         22.34         19.19         0.54 o                         
   3   7  16        162.78        167.07         4.02 o                         
  -2   8  16         36.38         35.58         1.07 o                         
  -1   8  16         34.64         33.98         0.79 o                         
   0   8  16          3.50          2.90         0.22 o                         
   1   8  16         34.23         32.72         1.65 o                         
   2   8  16         37.10         34.43         1.15 o                         
   1   0  17          4.07          3.53         0.50 o                         
   2   0  17         54.09         53.09         1.02 o                         
   3   0  17          8.55          5.25         0.41 o                         
   4   0  17         11.21         10.79         0.54 o                         
   5   0  17         16.54         14.84         1.09 o                         
  -5   1  17         57.79         53.65         2.25 o                         
  -4   1  17         65.12         65.32         1.25 o                         
  -3   1  17         24.98         23.60         0.69 o                         
  -2   1  17         26.74         25.73         0.76 o                         
  -1   1  17        114.09        109.99         1.80 o                         
   0   1  17          5.73          6.08         0.43 o                         
   1   1  17        113.84        109.10         1.76 o                         
   2   1  17         28.02         27.11         0.68 o                         
   3   1  17         25.28         23.91         0.61 o                         
   4   1  17         65.72         65.23         1.06 o                         
  -4   2  17         64.69         66.68         1.23 o                         
  -3   2  17         55.91         53.16         0.99 o                         
  -2   2  17         99.52        100.46         1.65 o                         
  -1   2  17         45.59         46.30         1.04 o                         
   0   2  17         71.85         72.94         1.43 o                         
   1   2  17         44.42         44.09         1.09 o                         
   2   2  17         98.43         99.78         1.67 o                         
   3   2  17         55.92         52.71         0.96 o                         
   4   2  17         64.76         66.87         1.18 o                         
  -4   3  17         13.28         11.37         0.44 o                         
  -3   3  17         11.54         12.38         0.51 o                         
  -2   3  17          5.54          6.64         0.52 o                         
  -1   3  17         89.31         80.67         1.69 o                         
   0   3  17         21.11         20.35         0.85 o                         
   1   3  17         87.95         82.26         1.75 o                         
   2   3  17          5.49          7.06         0.63 o                         
   3   3  17         12.13         12.54         0.49 o                         
   4   3  17         13.31         10.55         0.75 o                         
  -4   4  17         26.04         24.10         0.77 o                         
  -3   4  17         25.90         28.74         0.70 o                         
  -2   4  17        184.20        175.61         2.56 o                         
  -1   4  17         15.20         17.46         0.56 o                         
   0   4  17         56.46         55.92         1.05 o                         
   1   4  17         15.95         17.89         0.61 o                         
   2   4  17        185.21        177.54         2.79 o                         
   3   4  17         25.60         28.59         0.68 o                         
   4   4  17         25.55         23.14         0.72 o                         
  -3   5  17          5.46          5.78         0.39 o                         
  -2   5  17         44.52         40.49         0.79 o                         
  -1   5  17          7.91          6.19         0.38 o                         
   0   5  17        509.86        535.94         7.08 o                         
   1   5  17          8.19          6.01         0.37 o                         
   2   5  17         43.98         39.56         0.94 o                         
   3   5  17          5.14          5.52         0.47 o                         
  -3   6  17         15.51         15.09         0.91 o                         
  -2   6  17         11.72         11.29         0.62 o                         
  -1   6  17        139.05        127.60         2.07 o                         
   0   6  17         27.56         27.60         0.72 o                         
   1   6  17        137.48        131.99         2.09 o                         
   2   6  17         11.17         11.31         0.46 o                         
   3   6  17         15.98         16.91         1.03 o                         
  -1   7  17         42.80         37.96         1.65 o                         
   0   7  17         11.08         10.41         0.42 o                         
   1   7  17         42.87         38.59         0.85 o                         
   0   0  18        460.24        440.09        10.04 o                         
   1   0  18         50.93         51.00         1.06 o                         
   2   0  18          5.68          4.35         0.31 o                         
   3   0  18          0.94          1.15         0.29 o                         
  -4   1  18         15.22         13.69         0.97 o                         
  -3   1  18          1.84          1.91         0.31 o                         
  -2   1  18         40.41         34.09         1.50 o                         
  -1   1  18         84.82         82.09         1.52 o                         
   0   1  18        136.75        124.78         3.59 o                         
   1   1  18         84.71         81.65         1.46 o                         
   2   1  18         40.56         34.63         2.92 o                         
   3   1  18          1.91          1.66         0.29 o                         
  -3   2  18          7.68          7.93         0.38 o                         
  -2   2  18          3.41          4.25         0.31 o                         
  -1   2  18         21.52         19.53         0.92 o                         
   0   2  18         19.64         18.72         1.09 o                         
   1   2  18         21.84         18.68         0.68 o                         
   2   2  18          3.87          5.05         0.85 o                         
   3   2  18          7.81          7.57         0.60 o                         
  -3   3  18          9.36          8.01         0.42 o                         
  -2   3  18         13.71         13.29         0.52 o                         
  -1   3  18         34.89         33.71         1.04 o                         
   0   3  18        105.66        101.95         2.39 o                         
   1   3  18         35.51         34.26         0.87 o                         
   2   3  18         13.21         12.13         0.49 o                         
   3   3  18          9.31          7.93         0.47 o                         
  -3   4  18         58.97         57.81         2.01 o                         
  -2   4  18          1.44          1.20         0.28 o                         
  -1   4  18         99.44         89.63         2.02 o                         
   0   4  18         39.62         37.00         0.91 o                         
   1   4  18         99.13         88.06         2.10 o                         
   2   4  18          1.47          1.21         0.33 o                         
   3   4  18         59.42         53.08         3.19 o                         
  -2   5  18         26.24         23.09         1.34 o                         
  -1   5  18         75.55         75.16         1.66 o                         
   0   5  18         42.83         40.41         1.10 o                         
   1   5  18         74.78         72.89         1.65 o                         
   2   5  18         25.89         22.96         0.71 o                         
   1   0  19         20.37         17.08         0.79 o                         
   2   0  19          0.51          0.18         0.36 o                         
  -2   1  19         35.43         33.16         1.70 o                         
  -1   1  19         52.02         44.80         1.12 o                         
   0   1  19          2.13          3.49         0.73 o                         
   1   1  19         52.33         47.26         1.52 o                         
   2   1  19         34.98         34.18         1.58 o                         
  -2   2  19         42.53         36.80         4.32 o                         
  -1   2  19         26.58         24.44         0.92 o                         
   0   2  19         11.86         10.42         0.65 o                         
   1   2  19         26.41         25.44         0.92 o                         
   2   2  19         42.96         41.36         1.70 o                         
  -1   3  19          2.65          3.27         0.38 o                         
   0   3  19         19.98         17.02         0.77 o                         
   1   3  19          2.80          2.72         0.34 o                         
                                                                                
